# Supplementary material for: One-shot analysis of translated mammalian lncRNAs with AHARIBO
Source: eLife. 2021 Feb 17;10:e59303. doi: 10.7554/eLife.59303 (PMC7932693; doi:10.7554/eLife.59303)
Supplement: Figure 3—source data 1. — Genes are considered differentially expressed when both log fold changes are higher/smaller than 1.5/−1.5 and False Discovery Rate (FDR)-adjusted p-values are smaller than 0.01. DEGs from RNA-seq data. [file elife-59303-fig3-data1.txt]

chrom	geneSymbol	geneID	gobal translatome pSILAC treated cells - RNA_EN_vs_gobal translatome pSILAC treated cells mESC_logFC	gobal translatome pSILAC treated cells RNA_EN_vs_gobal translatome pSILAC treated cells mESC_logCPM	gobal translatome pSILAC treated cells RNA_EN_vs_gobal translatome pSILAC treated cells mESC_PVAL	gobal translatome RNA_EN_vs_gobal translatome pSILAC treated cells pSILAC treated cells mESC_FWER	gobal translatome AHA treated cells RNA - EN_vs_ gobal translatome AHA treated cells RNA - mESC_logFC	gobal translatome AHA treated cells RNA RNA EN_vs_gobal translatome AHA treated cells RNA -mESC_logCPM	gobal translatome AHA treated cells RNA RNA EN_vs_gobal translatome AHA treated cells RNA mESC_Pvallue	gobal translatome AHA treated cells RNA EN_vs_ gobal translatome AHA treated cells RNA mESC_FWER	AHARIBO RNA after cushion - EN_vs_ AHARIBO RNA after cushion mESC_logFC	AHARIBO RNA after cushion - EN_vs_ AHARIBO RNA after cushion mESC_logCPM	AHARIBO RNA after cushion - EN_vs_ AHARIBO RNA after cushion mESC_logPVal	AHARIBO RNA after cushion - EN_vs_ AHARIBO RNA after cushion mESC_FWER	AHARIBO RNA - EN_vs_ AHARIBO RNA mESC_logFC	AHARIBO RNA - EN_vs_ AHARIBO RNA mESC_logCPM	AHARIBO RNA - EN_vs_ AHARIBO RNA mESC_Pval	AHARIBO RNA - EN_vs_ AHARIBO RNA mESC_FWER
chr3	Gnai3	ENSMUSG00000000001	-0.441165268	6.584822442	0.051363769	1	-0.197766815	6.584822442	0.381724829	1	0.227976342	6.584822442	0.311932519	1	0.062270997	6.584822442	0.782570125	1
chr16	Cdc45	ENSMUSG00000000028	-3.22284539	4.901172324	1.08E-24	2.34E-20	-3.682911713	4.901172324	1.37E-30	2.96E-26	-3.460154964	4.901172324	8.58E-28	1.85E-23	-3.608913138	4.901172324	2.33E-29	5.03E-25
chrX	Scml2	ENSMUSG00000000037	-0.364364598	2.078826333	0.353603948	1	-0.169202806	2.078826333	0.66398366	1	1.305323448	2.078826333	0.000866517	1	-0.034915109	2.078826333	0.928204953	1
chr11	Apoh	ENSMUSG00000000049	3.92327212	-0.344792175	3.49E-12	7.54E-08	2.928020151	-0.344792175	1.12E-07	0.002414774	1.728036686	-0.344792175	0.007088351	1	0.386417287	-0.344792175	0.6440753	1
chr11	Narf	ENSMUSG00000000056	1.735326607	5.240404891	3.65E-18	7.88E-14	1.741377329	5.240404891	2.63E-18	5.68E-14	1.830870381	5.240404891	6.49E-21	1.40E-16	2.768597257	5.240404891	4.99E-42	1.08E-37
chr6	Cav2	ENSMUSG00000000058	2.834738065	-1.37104679	7.93E-07	0.017123551	6.580015638	-1.37104679	2.97E-08	0.000641861	6.045372007	-1.37104679	2.19E-08	0.000472167	3.63093507	-1.37104679	8.21E-05	1
chr13	Klf6	ENSMUSG00000000078	0.648351861	5.56421831	0.001193645	1	0.521937619	5.56421831	0.008454664	1	1.357194502	5.56421831	8.80E-12	1.90E-07	1.228654312	5.56421831	6.01E-10	1.30E-05
chr4	Scmh1	ENSMUSG00000000085	0.567889675	4.662520664	0.009459706	1	1.105062135	4.662520664	6.52E-07	0.014080525	1.582595055	4.662520664	4.21E-13	9.10E-09	1.373944604	4.662520664	3.96E-10	8.55E-06
chr9	Cox5a	ENSMUSG00000000088	-0.98800461	5.671335877	0.005931631	1	-1.062360733	5.671335877	0.003159391	1	-1.920763499	5.671335877	1.77E-07	0.003814029	-0.624471108	5.671335877	0.082188004	1
chr11	Tbx2	ENSMUSG00000000093	4.295370555	-0.213062492	5.41E-12	1.17E-07	1.799910761	-0.213062492	0.000408146	1	2.155180155	-0.213062492	3.00E-06	0.064857602	1.531352605	-0.213062492	0.000160712	1
chr11	Tbx4	ENSMUSG00000000094	3.089187182	-0.563690991	7.86E-10	1.70E-05	1.594047491	-0.563690991	0.00081438	1	-1.468297593	-0.563690991	0.007642639	1	-1.690263844	-0.563690991	0.003951356	1
chr11	Ngfr	ENSMUSG00000000120	-1.125928582	4.151118202	0.001880536	1	-0.898436517	4.151118202	0.012405158	1	-0.678029496	4.151118202	0.055048919	1	0.167474961	4.151118202	0.6368612	1
chr11	Wnt3	ENSMUSG00000000125	5.748556776	2.008571392	2.29E-12	4.95E-08	5.244308368	2.008571392	5.81E-11	1.25E-06	7.920663548	2.008571392	6.07E-17	1.31E-12	6.185453188	2.008571392	4.91E-14	1.06E-09
chr11	Wnt9a	ENSMUSG00000000126	4.698283895	2.448027799	5.88E-17	1.27E-12	4.625962924	2.448027799	1.16E-15	2.50E-11	4.219672483	2.448027799	2.56E-16	5.52E-12	5.461547187	2.448027799	5.29E-22	1.14E-17
chr17	Fer	ENSMUSG00000000127	-0.667088209	5.513409739	0.003244623	1	-0.694617992	5.513409739	0.00217413	1	0.099167417	5.513409739	0.658897803	1	-1.105833565	5.513409739	1.11E-06	0.02400873
chr7	Xpo6	ENSMUSG00000000131	-1.450505614	6.618754487	4.36E-26	9.41E-22	-1.134934991	6.618754487	8.22E-17	1.77E-12	-0.558265538	6.618754487	2.82E-05	0.608594412	-0.508652188	6.618754487	0.000139487	1
chrX	Tfe3	ENSMUSG00000000134	-1.480416395	5.400559669	1.12E-07	0.002426622	-1.260888046	5.400559669	5.08E-06	0.109720634	-1.462569774	5.400559669	1.20E-07	0.002596221	-0.366290869	5.400559669	0.178287235	1
chr11	Axin2	ENSMUSG00000000142	2.783152884	5.07267765	1.99E-11	4.30E-07	3.031308373	5.07267765	4.12E-13	8.90E-09	3.335576445	5.07267765	2.02E-15	4.36E-11	4.158865682	5.07267765	2.16E-21	4.67E-17
chr5	Brat1	ENSMUSG00000000148	-0.762589667	2.745123795	0.011478237	1	-0.350087807	2.745123795	0.24296983	1	0.185250998	2.745123795	0.530028675	1	0.630470436	2.745123795	0.03288218	1
chr5	Gna12	ENSMUSG00000000149	0.355359702	5.574301996	0.371664054	1	0.663318998	5.574301996	0.096589389	1	0.539230002	5.574301996	0.17352512	1	1.128467821	5.574301996	0.004870396	1
chr7	Slc22a18	ENSMUSG00000000154	-0.622925374	1.002356327	0.05591505	1	-1.040652007	1.002356327	0.005986516	1	-4.580321096	1.002356327	1.46E-19	3.15E-15	-4.800992472	1.002356327	1.24E-15	2.68E-11
chr16	Itgb2l	ENSMUSG00000000157	5.617259044	-1.58954129	1.89E-13	4.09E-09	3.24276466	-1.58954129	0.001063726	1	2.1446533	-1.58954129	0.167491047	1	1.723474938	-1.58954129	0.295576839	1
chr16	Igsf5	ENSMUSG00000000159	4.161923701	0.286143968	2.01E-13	4.35E-09	3.459305364	0.286143968	3.91E-09	8.44E-05	-1.470082414	0.286143968	0.029944586	1	-1.533476644	0.286143968	0.038208995	1
chr9	Pih1d2	ENSMUSG00000000167	0.080297148	0.721054526	0.827028394	1	0.004064667	0.721054526	0.991216645	1	0.160740197	0.721054526	0.635232143	1	-0.051795082	0.721054526	0.886358884	1
chr9	Dlat	ENSMUSG00000000168	-1.621761032	5.376597557	1.53E-11	3.31E-07	-1.523074702	5.376597557	2.14E-10	4.63E-06	-0.796500568	5.376597557	0.000703417	1	-1.030979623	5.376597557	1.26E-05	0.27163166
chr9	Sdhd	ENSMUSG00000000171	-0.780444897	5.212369812	0.000166875	1	-0.769808022	5.212369812	0.000205178	1	-1.157583371	5.212369812	2.04E-08	0.000440051	-0.313688703	5.212369812	0.130266347	1
chr6	Fgf23	ENSMUSG00000000182	1.807345407	-1.621125739	0.006845215	1	0.926902728	-1.621125739	0.208996981	1	-1.07187695	-1.621125739	0.154285252	1	-0.133543766	-1.621125739	0.892533632	1
chr6	Fgf6	ENSMUSG00000000183	3.291158103	-1.541704686	2.33E-07	0.005030056	1.976869436	-1.541704686	0.007627588	1	1.713191126	-1.541704686	0.070860981	1	-0.384320157	-1.541704686	0.726477239	1
chr6	Ccnd2	ENSMUSG00000000184	4.659570074	6.73484752	9.17E-27	1.98E-22	5.082724499	6.73484752	2.18E-30	4.70E-26	5.532911394	6.73484752	1.40E-34	3.02E-30	5.678258419	6.73484752	6.45E-36	1.39E-31
chr2	Gpr107	ENSMUSG00000000194	-0.820064308	5.265349308	0.00020057	1	-0.719966227	5.265349308	0.001051927	1	-0.04516823	5.265349308	0.834860332	1	-0.319221519	5.265349308	0.141996138	1
chr14	Nalcn	ENSMUSG00000000197	1.5827832	3.754940214	0.000228982	1	1.532471128	3.754940214	0.000362898	1	1.894220907	3.754940214	1.13E-05	0.244809888	0.937845595	3.754940214	0.025656662	1
chr11	Btbd17	ENSMUSG00000000202	8.616979457	0.34273259	4.06E-20	8.76E-16	4.761220347	0.34273259	8.50E-15	1.84E-10	5.204741449	0.34273259	1.14E-20	2.47E-16	8.888173041	0.34273259	4.51E-25	9.74E-21
chr11	Slfn4	ENSMUSG00000000204	3.537010528	-2.130628433	1.17E-05	0.251765238	5.917220929	-2.130628433	1.77E-05	0.382434588	0.230262749	-2.130628433	0.863392315	1	-0.327671003	-2.130628433	0.829282885	1
chr7	Th	ENSMUSG00000000214	5.237921795	0.33616273	4.54E-22	9.80E-18	4.538190154	0.33616273	9.29E-15	2.01E-10	4.263989906	0.33616273	6.39E-13	1.38E-08	4.908868517	0.33616273	1.98E-15	4.27E-11
chr7	Ins2	ENSMUSG00000000215	4.729055157	0.728468903	1.90E-05	0.410635559	4.06237411	0.728468903	0.000206133	1	6.147588993	0.728468903	7.34E-07	0.015855118	5.290918078	0.728468903	7.92E-06	0.171075031
chr7	Scnn1g	ENSMUSG00000000216	8.183912557	-1.285621637	4.72E-15	1.02E-10	4.442856298	-1.285621637	8.21E-07	0.017734256	2.15423328	-1.285621637	0.1675708	1	2.998940141	-1.285621637	0.072187666	1
chrX	Drp2	ENSMUSG00000000223	3.080739319	1.986877468	4.60E-12	9.94E-08	2.970401463	1.986877468	2.06E-11	4.44E-07	3.989928933	1.986877468	8.89E-20	1.92E-15	3.394479564	1.986877468	7.93E-16	1.71E-11
chr7	Tspan32	ENSMUSG00000000244	0.471126297	-0.084564625	0.247967842	1	-1.350014824	-0.084564625	0.00367616	1	-2.917394137	-0.084564625	1.81E-08	0.000390082	-5.21114653	-0.084564625	3.49E-11	7.55E-07
chr2	Lhx2	ENSMUSG00000000247	7.430641379	3.383835384	4.29E-22	9.27E-18	7.107554806	3.383835384	1.17E-20	2.52E-16	7.810493488	3.383835384	2.50E-24	5.39E-20	8.184810276	3.383835384	5.37E-25	1.16E-20
chr6	Clec2g	ENSMUSG00000000248	3.721432078	-0.356223557	6.03E-09	0.000130163	3.777819848	-0.356223557	2.87E-08	0.000619935	4.135637749	-0.356223557	3.62E-07	0.007813832	2.08674313	-0.356223557	0.003183963	1
chr13	Gmpr	ENSMUSG00000000253	1.6628683	2.06012366	5.67E-12	1.23E-07	1.092165796	2.06012366	9.94E-06	0.214765953	0.679893828	2.06012366	0.003234707	1	1.707852764	2.06012366	3.15E-11	6.81E-07
chr11	Glra1	ENSMUSG00000000263	4.687703689	1.791131498	6.99E-11	1.51E-06	3.773931997	1.791131498	4.74E-08	0.001024115	5.713230453	1.791131498	1.54E-14	3.33E-10	5.567756882	1.791131498	1.30E-13	2.80E-09
chrX	Mid2	ENSMUSG00000000266	6.298645975	2.944143296	2.31E-60	4.99E-56	6.62050652	2.944143296	7.68E-64	1.66E-59	10.12425467	2.944143296	8.10E-103	1.75E-98	7.260470402	2.944143296	4.21E-90	9.10E-86
chr11	Trim25	ENSMUSG00000000275	-5.155268421	6.38477916	1.60E-42	3.46E-38	-5.267945912	6.38477916	4.44E-44	9.59E-40	-5.109792791	6.38477916	2.11E-42	4.55E-38	-4.919891195	6.38477916	5.28E-40	1.14E-35
chr11	Dgke	ENSMUSG00000000276	-2.990583831	5.571011543	7.35E-20	1.59E-15	-2.509920165	5.571011543	4.90E-15	1.06E-10	-1.128753996	5.571011543	0.000218938	1	-2.26322071	5.571011543	8.46E-13	1.83E-08
chr11	Scpep1	ENSMUSG00000000278	-2.667990761	6.377966452	2.85E-23	6.16E-19	-2.32415482	6.377966452	1.82E-18	3.93E-14	-2.162001802	6.377966452	2.05E-16	4.42E-12	-1.913639189	6.377966452	2.73E-13	5.89E-09
chr11	Mnt	ENSMUSG00000000282	0.007383805	5.083750527	0.979338052	1	0.258562269	5.083750527	0.361604725	1	0.342796393	5.083750527	0.222679348	1	1.283278744	5.083750527	7.01E-06	0.151365154
chr10	Itgb2	ENSMUSG00000000290	4.016841766	-0.938216949	1.14E-12	2.46E-08	3.207053617	-0.938216949	6.73E-06	0.145426909	0.331039887	-0.938216949	0.705367317	1	0.9335303	-0.938216949	0.480935829	1
chr10	Hddc2	ENSMUSG00000000295	-1.259864345	4.018781335	4.26E-07	0.00920527	-1.252207776	4.018781335	5.78E-07	0.012488741	-1.771187289	4.018781335	1.84E-12	3.98E-08	-0.756240827	4.018781335	0.002684546	1
chr10	Tpd52l1	ENSMUSG00000000296	-0.565249526	4.425463331	0.027694067	1	-0.595926434	4.425463331	0.020395054	1	-1.219048453	4.425463331	2.25E-06	0.048666446	-1.015314497	4.425463331	9.31E-05	1
chr11	Pemt	ENSMUSG00000000301	1.530741595	1.651594415	1.51E-05	0.327135965	0.689975846	1.651594415	0.058370324	1	-1.225729841	1.651594415	0.000587153	1	-1.663062927	1.651594415	1.73E-05	0.372916691
chr8	Cdh1	ENSMUSG00000000303	-5.134511847	7.580854291	9.50E-39	2.05E-34	-5.025185756	7.580854291	1.13E-37	2.45E-33	-4.6291518	7.580854291	2.08E-33	4.49E-29	-4.427991833	7.580854291	3.00E-31	6.48E-27
chr2	Cdh4	ENSMUSG00000000305	1.392029933	4.808229909	1.35E-05	0.291726904	0.812531611	4.808229909	0.010269416	1	1.029639536	4.808229909	0.001095347	1	0.090792183	4.808229909	0.770782658	1
chr2	Ckmt1	ENSMUSG00000000308	-0.45821383	3.182721892	0.356808753	1	-0.428228269	3.182721892	0.387211323	1	0.263082361	3.182721892	0.59729881	1	0.614401511	3.182721892	0.21588052	1
chr11	Bcl6b	ENSMUSG00000000317	-0.444796835	1.403980536	0.095356878	1	0.386108619	1.403980536	0.216581962	1	0.202409034	1.403980536	0.43693163	1	0.369098067	1.403980536	0.18891087	1
chr11	Clec10a	ENSMUSG00000000318	2.584143471	-2.024162138	0.000101992	1	0.811742	-2.024162138	0.268523941	1	-0.56759682	-2.024162138	0.638660391	1	-2.866583093	-2.024162138	0.065818903	1
chr11	Alox12	ENSMUSG00000000320	0.474048399	-0.473943008	0.296416377	1	-0.385569806	-0.473943008	0.483087578	1	-1.051274165	-0.473943008	0.05460739	1	-0.395041164	-0.473943008	0.46489387	1
chr16	Arvcf	ENSMUSG00000000325	1.4924057	5.080270739	0.000156565	1	1.657661517	5.080270739	2.71E-05	0.585941308	1.962314733	5.080270739	7.92E-07	0.017094605	3.329443329	5.080270739	2.22E-15	4.80E-11
chr16	Comt	ENSMUSG00000000326	-0.426124726	3.607525827	0.055763523	1	-0.032590277	3.607525827	0.885834559	1	-0.425039681	3.607525827	0.050068823	1	0.023896112	3.607525827	0.91548222	1
chr3	Rtca	ENSMUSG00000000339	-0.757027386	4.54615397	0.001076313	1	-0.373567852	4.54615397	0.104912636	1	-0.384533216	4.54615397	0.090926686	1	0.06018973	4.54615397	0.793509443	1
chr3	Dbt	ENSMUSG00000000340	-2.276071388	4.793308461	1.07E-20	2.31E-16	-2.343008334	4.793308461	1.11E-21	2.39E-17	-1.633223742	4.793308461	5.06E-12	1.09E-07	-2.564842128	4.793308461	1.93E-25	4.17E-21
chr15	Dazap2	ENSMUSG00000000346	0.680637797	4.601151319	0.002571813	1	0.88805304	4.601151319	9.29E-05	1	0.017778016	4.601151319	0.936041836	1	1.482202591	4.601151319	1.60E-10	3.46E-06
chrX	Mcts1	ENSMUSG00000000355	-1.551750057	3.748491337	5.02E-06	0.108478246	-1.263799105	3.748491337	0.000192031	1	-1.28492299	3.748491337	0.000146976	1	-1.170353889	3.748491337	0.000584131	1
chr14	Rnf17	ENSMUSG00000000365	-5.224638432	6.247932749	1.23E-17	2.65E-13	-5.301072136	6.247932749	5.57E-18	1.20E-13	-4.94126543	6.247932749	2.88E-16	6.22E-12	-6.745725878	6.247932749	1.44E-24	3.11E-20
chr10	Trappc10	ENSMUSG00000000374	-0.243642816	5.185885202	0.197008989	1	-0.001929626	5.185885202	0.991850486	1	0.436745892	5.185885202	0.017677585	1	0.91156519	5.185885202	9.74E-07	0.021027905
chr11	Ccm2	ENSMUSG00000000378	-0.309994654	4.525169363	0.31008672	1	-0.10592623	4.525169363	0.729512503	1	-0.349018267	4.525169363	0.248267314	1	0.302161015	4.525169363	0.321899342	1
chr11	Tbrg4	ENSMUSG00000000384	-3.267297212	5.884143501	1.40E-30	3.03E-26	-2.68652163	5.884143501	1.84E-22	3.98E-18	-2.506858362	5.884143501	2.43E-20	5.24E-16	-2.003473286	5.884143501	7.30E-14	1.58E-09
chr16	Tmprss2	ENSMUSG00000000385	4.888118541	-0.186257678	1.31E-16	2.84E-12	3.709676922	-0.186257678	3.36E-09	7.25E-05	2.968285886	-0.186257678	1.53E-07	0.003309262	3.051968801	-0.186257678	2.65E-07	0.005724145
chr16	Mx1	ENSMUSG00000000386	7.317279585	-1.723666329	1.46E-11	3.16E-07	1.096615291	-1.723666329	0.099651659	1	-1.171510403	-1.723666329	0.186032084	1	1.013654072	-1.723666329	0.331614448	1
chr2	Fap	ENSMUSG00000000392	5.326416703	1.057588037	8.84E-27	1.91E-22	5.837295164	1.057588037	1.06E-26	2.29E-22	7.829613453	1.057588037	4.53E-38	9.78E-34	5.779537213	1.057588037	4.79E-26	1.04E-21
chr2	Gcg	ENSMUSG00000000394	3.113676933	-2.160747523	0.000174831	1	3.155670901	-2.160747523	0.002121373	1	2.626648454	-2.160747523	0.092521465	1	-0.344449955	-2.160747523	0.781354977	1
chr6	Ndufa9	ENSMUSG00000000399	-1.069618679	5.608235817	1.57E-06	0.03386494	-0.96866032	5.608235817	1.33E-05	0.287648796	-0.685957719	5.608235817	0.001882403	1	-0.583790293	5.608235817	0.008273133	1
chrX	Egfl6	ENSMUSG00000000402	2.004434714	-0.252455963	0.000341382	1	0.897010628	-0.252455963	0.096975281	1	-1.492824671	-0.252455963	0.007598359	1	-1.173193325	-0.252455963	0.031516304	1
chr4	Lck	ENSMUSG00000000409	-1.923123415	3.785657375	2.78E-11	6.00E-07	-2.151244169	3.785657375	1.38E-13	2.99E-09	-3.483348859	3.785657375	2.19E-30	4.72E-26	-2.215058117	3.785657375	6.58E-14	1.42E-09
chr6	Cttnbp2	ENSMUSG00000000416	4.192655697	3.713267892	2.32E-37	5.02E-33	4.019594028	3.713267892	6.94E-37	1.50E-32	5.432423551	3.713267892	2.29E-63	4.95E-59	4.852025579	3.713267892	2.09E-54	4.51E-50
chr18	Galnt1	ENSMUSG00000000420	-0.539494262	5.448052835	0.005259846	1	0.053540425	5.448052835	0.781481999	1	0.595968973	5.448052835	0.001753223	1	0.116575489	5.448052835	0.541752718	1
chr6	Mkrn2	ENSMUSG00000000439	-0.647450098	5.442409427	0.00140705	1	-0.326276744	5.442409427	0.106871453	1	-0.41887606	5.442409427	0.035490032	1	0.276266189	5.442409427	0.170079069	1
chr6	Pparg	ENSMUSG00000000440	3.743267081	0.657019986	1.45E-17	3.14E-13	3.445450986	0.657019986	3.85E-14	8.32E-10	4.200494905	0.657019986	1.38E-13	2.99E-09	3.129096201	0.657019986	7.38E-08	0.001594269
chr6	Raf1	ENSMUSG00000000441	-1.260975691	7.287330106	1.04E-14	2.25E-10	-0.885854555	7.287330106	4.24E-08	0.000914774	-0.698151299	7.287330106	1.29E-05	0.278752907	-0.274492099	7.287330106	0.085879552	1
chr7	Sep-01	ENSMUSG00000000486	-4.943866996	6.446644338	6.48E-51	1.40E-46	-5.468469473	6.446644338	1.50E-58	3.25E-54	-4.037059147	6.446644338	6.04E-38	1.30E-33	-4.434309024	6.446644338	1.50E-42	3.23E-38
chr15	Pdgfb	ENSMUSG00000000489	0.832129551	0.867911918	0.008631003	1	0.912708374	0.867911918	0.01270119	1	-0.263435118	0.867911918	0.35685171	1	1.163679381	0.867911918	0.000837668	1
chr15	Acvrl1	ENSMUSG00000000530	0.482109452	0.471461979	0.171520158	1	0.367177284	0.471461979	0.359536121	1	0.784881914	0.471461979	0.02853637	1	0.918364994	0.471461979	0.013874637	1
chr15	Grasp	ENSMUSG00000000531	-2.261143162	3.582055856	3.16E-12	6.82E-08	-1.476461733	3.582055856	3.03E-06	0.065463811	-1.76719774	3.582055856	1.51E-08	0.000326221	-0.53913652	3.582055856	0.083297153	1
chr15	Acvr1b	ENSMUSG00000000532	-0.064374062	5.358527268	0.753777485	1	0.44928371	5.358527268	0.029876659	1	1.062546515	5.358527268	2.08E-07	0.004492263	1.332782955	5.358527268	1.22E-10	2.63E-06
chr11	Tom1l2	ENSMUSG00000000538	1.013545335	4.683526034	5.51E-06	0.118952869	1.403830826	4.683526034	4.73E-10	1.02E-05	1.600012026	4.683526034	5.31E-13	1.15E-08	1.562268625	4.683526034	1.72E-12	3.72E-08
chr1	Gpa33	ENSMUSG00000000544	-4.797943154	5.379274332	4.06E-28	8.76E-24	-5.297494939	5.379274332	9.73E-32	2.10E-27	-7.510940199	5.379274332	4.15E-49	8.97E-45	-6.692029417	5.379274332	2.66E-40	5.75E-36
chr15	Zfp385a	ENSMUSG00000000552	0.592425827	4.285778625	0.162960059	1	1.208546639	4.285778625	0.004995099	1	0.654013833	4.285778625	0.120938518	1	2.095785347	4.285778625	1.85E-06	0.039946231
chr15	Itga5	ENSMUSG00000000555	-2.601882965	5.451267628	4.64E-13	1.00E-08	-2.829281784	5.451267628	4.99E-15	1.08E-10	-2.282532013	5.451267628	9.47E-11	2.05E-06	-1.90444773	5.451267628	4.63E-08	0.001000901
chr5	Gabra2	ENSMUSG00000000560	5.226004314	2.433032117	1.80E-42	3.88E-38	5.735465367	2.433032117	1.10E-46	2.39E-42	7.761090056	2.433032117	4.44E-74	9.58E-70	6.074477012	2.433032117	1.09E-52	2.36E-48
chr3	Atp5f1	ENSMUSG00000000563	-1.444899386	6.593812375	2.19E-09	4.72E-05	-1.229019147	6.593812375	3.20E-07	0.006910625	-1.592061887	6.593812375	5.00E-11	1.08E-06	-0.921633	6.593812375	0.00011743	1
chr11	Sox9	ENSMUSG00000000567	12.60316119	4.406328246	1.04E-53	2.25E-49	9.739779897	4.406328246	2.38E-53	5.13E-49	10.66927326	4.406328246	1.70E-63	3.66E-59	9.673752533	4.406328246	2.78E-62	6.00E-58
chr5	Hnrnpd	ENSMUSG00000000568	-2.615870358	7.979780651	5.10E-15	1.10E-10	-2.370786816	7.979780651	7.98E-13	1.72E-08	-1.646323807	7.979780651	3.42E-07	0.007388021	-1.622267016	7.979780651	4.97E-07	0.010729298
chr17	Dynlt1c	ENSMUSG00000000579	0.047181881	-0.675613054	0.919483605	1	0.821282232	-0.675613054	0.221972116	1	1.963149638	-0.675613054	0.001043619	1	-0.749525028	-0.675613054	0.196128699	1
chr11	C1d	ENSMUSG00000000581	-0.257507233	4.547095043	0.343112816	1	-0.368267636	4.547095043	0.175941859	1	-0.87131373	4.547095043	0.001323239	1	-0.245988444	4.547095043	0.368414647	1
chr11	Gm2a	ENSMUSG00000000594	0.522421953	4.070364225	0.083587482	1	0.811581451	4.070364225	0.007572331	1	0.482318601	4.070364225	0.105854615	1	1.217103855	4.070364225	7.51E-05	1
chr5	Krit1	ENSMUSG00000000600	-1.566897709	5.042803572	5.98E-07	0.012920434	-1.403471729	5.042803572	7.06E-06	0.152368575	-0.010301507	5.042803572	0.97314184	1	-1.198541448	5.042803572	0.000111928	1
chr7	Clcn4	ENSMUSG00000000605	3.874958892	4.378021252	2.11E-36	4.56E-32	3.678817733	4.378021252	6.35E-35	1.37E-30	4.313643083	4.378021252	1.66E-47	3.59E-43	4.206722878	4.378021252	1.39E-45	3.01E-41
chr11	Grm6	ENSMUSG00000000617	3.517700122	-1.579328173	3.90E-05	0.842943118	3.006289858	-1.579328173	0.001743435	1	3.268076736	-1.579328173	0.036114765	1	1.170944906	-1.579328173	0.288860346	1
chr6	Sema4f	ENSMUSG00000000627	1.711932909	1.305709932	2.00E-05	0.431846439	2.216599282	1.305709932	1.09E-07	0.002363967	2.264329961	1.305709932	2.03E-09	4.38E-05	3.153335301	1.305709932	9.50E-15	2.05E-10
chr6	Hk2	ENSMUSG00000000628	-2.06990584	7.695652021	6.60E-09	0.000142579	-1.990204576	7.695652021	2.20E-08	0.000474336	-0.618590049	7.695652021	0.072393133	1	-0.947181405	7.695652021	0.006146681	1
chr11	Myo18a	ENSMUSG00000000631	-0.61579369	6.871659167	0.090702091	1	-0.007677781	6.871659167	0.983100818	1	0.502572315	6.871659167	0.165934213	1	1.442126463	6.871659167	9.27E-05	1
chr11	Sez6	ENSMUSG00000000632	5.641983298	3.30097351	2.68E-48	5.79E-44	6.195171039	3.30097351	8.78E-57	1.90E-52	6.324998368	3.30097351	4.75E-67	1.03E-62	6.385830714	3.30097351	1.27E-69	2.75E-65
chr17	Haao	ENSMUSG00000000673	1.731480459	-1.408767734	0.004133821	1	0.578083873	-1.408767734	0.395169651	1	-0.919645956	-1.408767734	0.336672157	1	-0.432723726	-1.408767734	0.646104843	1
chr4	Cd52	ENSMUSG00000000682	1.104013358	-1.142361858	0.029374921	1	2.768843633	-1.142361858	0.008442258	1	-4.078545576	-1.142361858	5.30E-06	0.114521116	-3.139848428	-1.142361858	0.002589069	1
chr11	Abhd15	ENSMUSG00000000686	1.466387394	1.11803315	2.40E-05	0.518651946	1.635522996	1.11803315	4.09E-06	0.088233761	3.225379126	1.11803315	4.10E-21	8.85E-17	1.674402276	1.11803315	5.92E-08	0.001278952
chr11	Hoxb6	ENSMUSG00000000690	11.03366957	2.135934464	6.16E-13	1.33E-08	8.119605357	2.135934464	1.76E-10	3.80E-06	8.736742127	2.135934464	6.45E-12	1.39E-07	11.18784024	2.135934464	6.56E-14	1.42E-09
chr6	Loxl3	ENSMUSG00000000693	2.170960545	0.853195659	3.16E-10	6.82E-06	2.890733626	0.853195659	2.03E-14	4.38E-10	2.011734763	0.853195659	6.00E-10	1.30E-05	2.431525513	0.853195659	1.59E-13	3.44E-09
chr13	Btn1a1	ENSMUSG00000000706	2.702899145	-1.575439459	5.26E-05	1	2.405688513	-1.575439459	0.001473745	1	2.897265082	-1.575439459	0.000381336	1	1.697608377	-1.575439459	0.043116622	1
chr17	Kat2b	ENSMUSG00000000708	-2.757312555	6.449362491	5.05E-39	1.09E-34	-2.386812701	6.449362491	1.71E-30	3.69E-26	-1.994037194	6.449362491	1.06E-22	2.29E-18	-2.241785819	6.449362491	1.38E-27	2.98E-23
chr10	Rab5b	ENSMUSG00000000711	0.29346921	5.006040399	0.071234223	1	0.865667801	5.006040399	2.06E-07	0.004451221	0.564507375	5.006040399	0.000390673	1	1.619049395	5.006040399	1.38E-22	2.97E-18
chr10	Dnmt3l	ENSMUSG00000000730	-7.253501301	7.134615591	6.44E-32	1.39E-27	-7.860905231	7.134615591	2.96E-35	6.40E-31	-8.269493106	7.134615591	7.30E-37	1.58E-32	-7.610148164	7.134615591	2.56E-33	5.53E-29
chr10	Aire	ENSMUSG00000000731	-3.711229592	2.65051655	1.21E-10	2.62E-06	-4.557700967	2.65051655	2.22E-13	4.79E-09	-4.621661638	2.65051655	8.85E-14	1.91E-09	-5.444153061	2.65051655	1.03E-15	2.23E-11
chr10	Icosl	ENSMUSG00000000732	-4.677999821	4.210451002	4.68E-18	1.01E-13	-5.454192093	4.210451002	1.82E-22	3.93E-18	-5.088800244	4.210451002	1.89E-20	4.08E-16	-6.164823737	4.210451002	3.82E-26	8.25E-22
chr8	Sult5a1	ENSMUSG00000000739	0.225036109	-0.596585518	0.592157751	1	-1.484184448	-0.596585518	0.004793779	1	-3.228810785	-0.596585518	5.83E-08	0.001259653	-1.859079476	-0.596585518	0.006792047	1
chr8	Chmp1a	ENSMUSG00000000743	-0.230669165	4.693766954	0.532977906	1	0.121610797	4.693766954	0.74207983	1	-0.918540663	4.693766954	0.012919903	1	0.873654005	4.693766954	0.018826408	1
chr11	Rpa1	ENSMUSG00000000751	-3.469215625	6.938819393	5.56E-28	1.20E-23	-3.257549582	6.938819393	2.42E-25	5.22E-21	-2.942380431	6.938819393	1.56E-21	3.37E-17	-2.595523127	6.938819393	1.45E-17	3.13E-13
chr11	Serpinf1	ENSMUSG00000000753	4.942348341	1.295449585	2.15E-24	4.65E-20	3.726314865	1.295449585	3.01E-20	6.50E-16	4.849220177	1.295449585	1.96E-23	4.24E-19	5.788628025	1.295449585	3.52E-30	7.60E-26
chr8	Tubgcp3	ENSMUSG00000000759	-0.795415782	4.720685088	1.25E-05	0.269877195	-0.886541509	4.720685088	1.15E-06	0.024825134	-0.149795223	4.720685088	0.400188876	1	-0.446580312	4.720685088	0.0124834	1
chr10	Oprm1	ENSMUSG00000000766	4.473725145	1.762413019	2.31E-08	0.000499136	3.077052232	1.762413019	4.24E-05	0.915802824	4.250720943	1.762413019	7.63E-08	0.00164795	3.093053266	1.762413019	3.55E-05	0.766447954
chr14	Polr3d	ENSMUSG00000000776	-1.113828745	5.454114688	0.001471458	1	-0.709419609	5.454114688	0.040833109	1	-1.32973255	5.454114688	0.000140544	1	0.304582671	5.454114688	0.377405536	1
chr11	Tcf7	ENSMUSG00000000782	0.712864999	0.389844558	0.126118274	1	0.28587181	0.389844558	0.577447948	1	-1.764628192	0.389844558	0.00019509	1	0.078103281	0.389844558	0.882049138	1
chrX	Ddx3x	ENSMUSG00000000787	-2.156553668	9.121457412	1.28E-12	2.76E-08	-1.657255703	9.121457412	2.93E-08	0.000632985	-0.949167315	9.121457412	0.001232816	1	-1.465205177	9.121457412	8.22E-07	0.017756662
chr8	Il12rb1	ENSMUSG00000000791	0.631433721	-0.635338365	0.142061725	1	-0.172527133	-0.635338365	0.770083581	1	-2.183550941	-0.635338365	5.30E-05	1	1.468810685	-0.635338365	0.080431575	1
chr8	Slc5a5	ENSMUSG00000000792	-0.151195764	0.5323838	0.739216129	1	-1.607297257	0.5323838	0.000600934	1	-0.564120178	0.5323838	0.207065378	1	-0.447701913	0.5323838	0.341383329	1
chr3	Kcnn3	ENSMUSG00000000794	5.551577889	3.485948023	3.12E-34	6.73E-30	5.170772296	3.485948023	2.24E-31	4.83E-27	6.876631176	3.485948023	3.43E-48	7.40E-44	5.59150681	3.485948023	2.71E-37	5.86E-33
chr11	Usp32	ENSMUSG00000000804	-0.695050667	6.401561259	0.001228196	1	-0.36519963	6.401561259	0.088410661	1	0.629096663	6.401561259	0.003271097	1	0.275228935	6.401561259	0.196250961	1
chr11	Car4	ENSMUSG00000000805	0.297490951	-0.379453702	0.58636101	1	-0.181758021	-0.379453702	0.75930878	1	-0.668295476	-0.379453702	0.238873149	1	-0.958501422	-0.379453702	0.119435021	1
chr6	Txnrd3	ENSMUSG00000000811	-1.193034903	4.038393189	8.52E-06	0.183937182	-1.57640866	4.038393189	3.96E-09	8.55E-05	-0.954879048	4.038393189	0.000264421	1	-1.094638936	4.038393189	3.04E-05	0.65731903
chr1	Fasl	ENSMUSG00000000817	2.74955892	-1.500611746	0.000970107	1	1.880195808	-1.500611746	0.021421979	1	3.685298478	-1.500611746	2.04E-05	0.441441537	1.383430608	-1.500611746	0.046235354	1
chr2	Zfp512b	ENSMUSG00000000823	-0.321737995	4.710835401	0.316752826	1	-0.171359468	4.710835401	0.591590608	1	0.111840619	4.710835401	0.724025951	1	1.098038677	4.710835401	0.000631926	1
chr2	Dnajc5	ENSMUSG00000000826	1.008899637	6.438982124	4.95E-07	0.010691694	1.042613898	6.438982124	1.91E-07	0.004114529	1.305927895	6.438982124	6.21E-11	1.34E-06	1.547493835	6.438982124	1.60E-14	3.45E-10
chr2	Tpd52l2	ENSMUSG00000000827	-1.809634295	5.651030459	3.27E-24	7.06E-20	-1.440245577	5.651030459	3.62E-16	7.82E-12	-1.271757603	5.651030459	2.52E-13	5.44E-09	-0.745491063	5.651030459	1.94E-05	0.41961879
chrX	Fmr1	ENSMUSG00000000838	-1.866086962	6.752943195	5.92E-09	0.000127911	-1.590006568	6.752943195	5.74E-07	0.012388269	-0.976400013	6.752943195	0.001809346	1	-1.111878777	6.752943195	0.000396975	1
chr11	Bcl11a	ENSMUSG00000000861	4.44404211	5.285096807	5.14E-39	1.11E-34	4.303739594	5.285096807	2.25E-37	4.87E-33	4.97306762	5.285096807	4.41E-48	9.52E-44	4.63354924	5.285096807	1.45E-43	3.12E-39
chr11	Il4	ENSMUSG00000000869	7.236284946	-1.445711774	3.01E-11	6.49E-07	4.529702707	-1.445711774	9.75E-08	0.002105669	2.283056274	-1.445711774	0.000827431	1	3.096606509	-1.445711774	0.002117353	1
chr2	Pxmp4	ENSMUSG00000000876	0.467781382	2.274704262	0.060560215	1	0.858904521	2.274704262	0.000950939	1	0.677331409	2.274704262	0.00554178	1	1.522069323	2.274704262	4.99E-09	0.000107761
chrX	Dlg3	ENSMUSG00000000881	0.123466708	5.03435567	0.497453624	1	0.859563019	5.03435567	2.79E-06	0.060274519	1.272351101	5.03435567	2.00E-12	4.32E-08	1.771937219	5.03435567	7.19E-22	1.55E-17
chr16	Gnb1l	ENSMUSG00000000884	-0.714941724	3.473592649	0.000407343	1	-0.971092648	3.473592649	2.31E-06	0.049848096	-0.655605558	3.473592649	0.000790244	1	-0.773319007	3.473592649	0.000111219	1
chr2	Dbh	ENSMUSG00000000889	7.822940041	-1.335482049	2.10E-13	4.54E-09	3.606190738	-1.335482049	4.59E-06	0.099126364	4.541440566	-1.335482049	0.000782226	1	4.570923268	-1.335482049	0.001576043	1
chr10	Mmp11	ENSMUSG00000000901	-1.49967024	4.083661625	1.66E-05	0.358133415	-1.330366254	4.083661625	0.000128236	1	-1.35259744	4.083661625	8.12E-05	1	-0.270436251	4.083661625	0.428532315	1
chr10	Smarcb1	ENSMUSG00000000902	-0.657449353	5.51402497	0.005175862	1	-0.400361461	5.51402497	0.086983975	1	-0.316079304	5.51402497	0.176245294	1	0.065674072	5.51402497	0.778977694	1
chr10	Vpreb3	ENSMUSG00000000903	-1.281565073	1.278763741	0.019537169	1	-3.72272602	1.278763741	3.70E-11	7.98E-07	-5.422052773	1.278763741	2.17E-16	4.69E-12	-5.506727006	1.278763741	2.81E-17	6.06E-13
chr5	Hip1r	ENSMUSG00000000915	1.30841912	4.163476409	0.002115563	1	1.517330917	4.163476409	0.000387155	1	1.842286513	4.163476409	1.63E-05	0.351951635	3.057758464	4.163476409	9.11E-12	1.97E-07
chr5	Nsun5	ENSMUSG00000000916	-2.519432443	3.064904939	1.02E-14	2.21E-10	-2.42119056	3.064904939	3.96E-14	8.56E-10	-1.633928044	3.064904939	9.43E-08	0.002037567	-1.756429596	3.064904939	2.50E-08	0.000540466
chr15	Top1mt	ENSMUSG00000000934	-0.597242019	3.640265894	0.047963798	1	-0.37644066	3.640265894	0.217143008	1	-0.868469275	3.640265894	0.003566032	1	0.241766704	3.640265894	0.421458014	1
chr6	Hoxa10	ENSMUSG00000000938	3.062486256	-1.557958156	7.64E-05	1	2.51819967	-1.557958156	0.010225522	1	0.657561331	-1.557958156	0.510522547	1	2.881682729	-1.557958156	0.012150243	1
chr7	Gm38393	ENSMUSG00000000948	-1.195501496	5.483306292	0.059390531	1	-1.243412213	5.483306292	0.050165645	1	1.612436154	5.483306292	0.011828046	1	-0.638185638	5.483306292	0.309092389	1
chr14	Mmp14	ENSMUSG00000000957	-0.113996318	4.363770943	0.699957046	1	0.549248568	4.363770943	0.063859132	1	0.574388084	4.363770943	0.050848803	1	1.044892505	4.363770943	0.000420963	1
chr14	Slc7a7	ENSMUSG00000000958	-5.062594249	6.365711221	4.02E-67	8.67E-63	-5.718864533	6.365711221	1.36E-79	2.94E-75	-6.285540567	6.365711221	1.94E-90	4.20E-86	-7.00807643	6.365711221	7.97E-102	1.72E-97
chr14	Oxa1l	ENSMUSG00000000959	-0.091240165	5.293567973	0.743227942	1	-0.015534307	5.293567973	0.955579336	1	0.581007151	5.293567973	0.037140499	1	0.874683106	5.293567973	0.001880388	1
chr11	Heatr6	ENSMUSG00000000976	-0.149163748	4.417724466	0.442649185	1	-0.007746547	4.417724466	0.96794326	1	0.978040846	4.417724466	2.77E-07	0.005977713	0.65917452	4.417724466	0.0005075	1
chr3	Ilf2	ENSMUSG00000001016	-1.599395834	5.974368125	4.26E-08	0.000919134	-1.330961901	5.974368125	4.28E-06	0.09249044	-0.860618253	5.974368125	0.00268883	1	-0.918047013	5.974368125	0.00139585	1
chr3	Chtop	ENSMUSG00000001017	-0.785446905	6.175256971	2.00E-06	0.043152394	-0.68980035	6.175256971	2.76E-05	0.596315284	-0.081451543	6.175256971	0.616273961	1	-0.334102155	6.175256971	0.041599926	1
chr3	Snapin	ENSMUSG00000001018	-0.911675289	4.385433576	0.000584619	1	-0.565224693	4.385433576	0.033613829	1	-1.497263827	4.385433576	1.84E-08	0.000396944	0.089020188	4.385433576	0.740266977	1
chr3	S100a3	ENSMUSG00000001021	2.875385438	-0.832642349	2.73E-09	5.90E-05	3.000610232	-0.832642349	6.82E-07	0.014727857	0.66207602	-0.832642349	0.467988397	1	-1.362406189	-0.832642349	0.151997334	1
chr3	S100a6	ENSMUSG00000001025	-1.790885007	3.144619035	0.000524972	1	-1.965038053	3.144619035	0.000169527	1	-3.378534261	3.144619035	1.43E-09	3.08E-05	-0.533280153	3.144619035	0.315966204	1
chr11	Scn4a	ENSMUSG00000001027	4.552115515	-0.756617585	1.25E-14	2.70E-10	3.615192265	-0.756617585	9.71E-08	0.002097125	4.066867383	-0.756617585	3.91E-06	0.084478183	0.613122347	-0.756617585	0.380547808	1
chr11	Icam2	ENSMUSG00000001029	3.375162458	-1.411125803	2.87E-06	0.061979404	1.386703128	-1.411125803	0.055280287	1	-0.570265524	-1.411125803	0.323164217	1	-0.889048008	-1.411125803	0.196021718	1
chr11	Mapk7	ENSMUSG00000001034	0.175262342	4.307522706	0.577316768	1	0.465798828	4.307522706	0.13700833	1	0.516134898	4.307522706	0.095095075	1	1.605137392	4.307522706	4.56E-07	0.009853158
chr11	Epn2	ENSMUSG00000001036	-0.698136622	5.557871292	3.92E-06	0.084561835	-0.832027265	5.557871292	3.90E-08	0.00084282	-0.695198087	5.557871292	2.71E-06	0.058417432	-0.417874397	5.557871292	0.004917955	1
chr11	B9d1	ENSMUSG00000001039	-2.080842277	3.155829365	5.60E-12	1.21E-07	-1.814646609	3.155829365	2.44E-09	5.28E-05	-2.04310273	3.155829365	1.11E-11	2.40E-07	-0.722268013	3.155829365	0.018176112	1
chr3	Sec24b	ENSMUSG00000001052	-0.528118344	5.635151541	0.013643075	1	0.081877147	5.635151541	0.70125977	1	0.935671829	5.635151541	1.19E-05	0.256160216	0.761693326	5.635151541	0.000340846	1
chr11	N4bp3	ENSMUSG00000001053	-2.539551117	4.631274227	1.33E-06	0.028645434	-2.350931433	4.631274227	6.46E-06	0.139559931	-2.673345813	4.631274227	3.46E-07	0.00748223	-0.790271724	4.631274227	0.112983697	1
chr11	Rmnd5b	ENSMUSG00000001054	-2.413651191	5.313602697	1.96E-16	4.24E-12	-2.087280642	5.313602697	7.29E-13	1.57E-08	-2.125344447	5.313602697	1.64E-13	3.55E-09	-1.326084868	5.313602697	2.97E-06	0.064098167
chr11	Nhp2	ENSMUSG00000001056	-3.218684247	6.713083378	4.53E-11	9.78E-07	-2.862987931	6.713083378	2.75E-09	5.94E-05	-3.485375631	6.713083378	1.82E-12	3.93E-08	-1.854758152	6.713083378	6.67E-05	1
chr8	Vps9d1	ENSMUSG00000001062	1.289457415	2.977860789	0.003185746	1	1.819220094	2.977860789	4.20E-05	0.907868349	1.614647925	2.977860789	0.00015744	1	2.659051534	2.977860789	3.70E-09	7.98E-05
chr15	C1ql4	ENSMUSG00000001076	3.753593812	-0.277916825	8.30E-08	0.001791964	4.782283174	-0.277916825	5.87E-11	1.27E-06	4.012269023	-0.277916825	7.31E-12	1.58E-07	4.365273745	-0.277916825	5.06E-13	1.09E-08
chr5	Mfsd10	ENSMUSG00000001082	-2.748473131	3.214218562	9.11E-10	1.97E-05	-2.648088964	3.214218562	2.15E-09	4.65E-05	-2.263715353	3.214218562	2.22E-07	0.00480423	-1.929127281	3.214218562	1.41E-05	0.304094801
chr4	Luzp1	ENSMUSG00000001089	-2.063835277	6.966593404	5.28E-29	1.14E-24	-1.694111226	6.966593404	1.52E-20	3.29E-16	-0.850588123	6.966593404	1.72E-06	0.03712356	-1.073505949	6.966593404	1.85E-09	4.00E-05
chr11	Slc13a2	ENSMUSG00000001095	3.876283506	-0.473749979	1.92E-11	4.15E-07	0.256870603	-0.473749979	0.612463961	1	-4.239376727	-0.473749979	2.14E-08	0.000463213	-7.136178863	-0.473749979	5.13E-13	1.11E-08
chr5	Kctd10	ENSMUSG00000001098	1.08021503	4.742442247	2.46E-05	0.531854926	1.260363378	4.742442247	9.13E-07	0.019719399	1.114367956	4.742442247	9.59E-06	0.207062896	2.057423515	4.742442247	2.55E-15	5.51E-11
chr11	Poldip2	ENSMUSG00000001100	-1.566593649	5.759897036	3.37E-07	0.00728007	-1.319295069	5.759897036	1.55E-05	0.335199862	-1.754485161	5.759897036	1.17E-08	0.000253624	-0.377033272	5.759897036	0.21023487	1
chr11	Ift20	ENSMUSG00000001105	-1.116397618	4.555898111	9.92E-05	1	-0.527605098	4.555898111	0.063592914	1	-1.327104971	4.555898111	3.48E-06	0.075075984	-0.107812309	4.555898111	0.70722987	1
chr10	Col6a1	ENSMUSG00000001119	7.884345613	3.073392962	2.38E-26	5.13E-22	8.507129912	3.073392962	3.08E-30	6.65E-26	11.61242643	3.073392962	3.33E-36	7.20E-32	10.04630858	3.073392962	1.47E-40	3.18E-36
chr10	Pcbp3	ENSMUSG00000001120	0.322831984	4.712717552	0.145247591	1	0.487929901	4.712717552	0.028766249	1	0.575704736	4.712717552	0.008962433	1	0.226328638	4.712717552	0.30507608	1
chr11	Lgals9	ENSMUSG00000001123	-0.200502756	1.90743472	0.60867629	1	-1.066017247	1.90743472	0.007130024	1	-1.888959293	1.90743472	3.66E-06	0.078956281	-0.841625065	1.90743472	0.040511079	1
chrX	Araf	ENSMUSG00000001127	-0.242711053	5.323922851	0.246809744	1	0.19078323	5.323922851	0.363786927	1	0.366923415	5.323922851	0.078527299	1	0.387073955	5.323922851	0.064733997	1
chrX	Cfp	ENSMUSG00000001128	-1.671443672	1.018652131	0.000310033	1	-1.884998807	1.018652131	1.84E-05	0.397699315	0.004457566	1.018652131	0.99132591	1	-1.411848148	1.018652131	0.000826898	1
chrX	Timp1	ENSMUSG00000001131	-4.082608969	1.826743427	1.15E-28	2.47E-24	-3.225549334	1.826743427	9.70E-20	2.10E-15	-3.151616422	1.826743427	3.41E-18	7.37E-14	-3.031779169	1.826743427	4.83E-14	1.04E-09
chrX	Uxt	ENSMUSG00000001134	-2.866082612	3.238047571	1.92E-25	4.14E-21	-2.09628951	3.238047571	2.75E-15	5.93E-11	-1.519746651	3.238047571	2.14E-09	4.62E-05	-2.616328747	3.238047571	2.33E-21	5.04E-17
chr1	Cnnm3	ENSMUSG00000001138	-0.75828847	3.676782082	0.000893938	1	-0.162608702	3.676782082	0.475892758	1	0.228613759	3.676782082	0.297650628	1	0.683203031	3.676782082	0.002195467	1
chr1	Lman2l	ENSMUSG00000001143	-0.310751564	4.086844185	0.237406149	1	0.264028955	4.086844185	0.321048662	1	1.27065947	4.086844185	1.50E-06	0.032461602	0.54930205	4.086844185	0.036022852	1
chr10	Mcm3ap	ENSMUSG00000001150	-1.846596554	5.750044505	4.28E-08	0.000924059	-1.316522569	5.750044505	6.90E-05	1	0.162587083	5.750044505	0.617654806	1	-0.203259244	5.750044505	0.531111477	1
chr10	Pcnt	ENSMUSG00000001151	-2.72606613	7.603421098	2.14E-16	4.63E-12	-2.457665562	7.603421098	6.55E-14	1.41E-09	-1.610266243	7.603421098	4.13E-07	0.008918965	-1.207660812	7.603421098	0.0001226	1
chr10	Ftcd	ENSMUSG00000001155	7.461810605	-1.891561545	4.56E-11	9.85E-07	5.928325386	-1.891561545	1.73E-05	0.372871797	1.442485369	-1.891561545	0.327655888	1	-3.407528403	-1.891561545	0.025052028	1
chr6	Mxd1	ENSMUSG00000001156	0.987170088	3.986409459	6.90E-05	1	1.047197824	3.986409459	1.33E-05	0.286953891	1.46899249	3.986409459	3.92E-10	8.47E-06	1.964087766	3.986409459	3.11E-16	6.73E-12
chr6	Gmcl1	ENSMUSG00000001157	-0.880181216	4.995010909	2.75E-06	0.059408558	-0.644409918	4.995010909	0.000637854	1	-0.286603993	4.995010909	0.115549987	1	-0.384739574	4.995010909	0.036893198	1
chr6	Snrnp27	ENSMUSG00000001158	-0.74252549	4.761699208	0.003347004	1	-0.559599844	4.761699208	0.027217682	1	-0.9397754	4.761699208	0.000218917	1	0.285244387	4.761699208	0.264986575	1
chr5	Oas1c	ENSMUSG00000001166	0.08141393	-0.062416068	0.848278956	1	-1.150603843	-0.062416068	0.019127645	1	-1.268747032	-0.062416068	0.004740327	1	-0.590859677	-0.062416068	0.254786982	1
chr5	Oas1h	ENSMUSG00000001168	4.396128741	-2.343566082	2.93E-06	0.063266386	1.999656458	-2.343566082	0.092445143	1	0	-2.343566082	1	1	1.717380482	-2.343566082	0.297907071	1
chrX	Ocrl	ENSMUSG00000001173	-0.798696016	5.257468268	0.000141417	1	-0.037525659	5.257468268	0.857577524	1	0.713977595	5.257468268	0.000595266	1	0.800257411	5.257468268	0.000121293	1
chr12	Calm1	ENSMUSG00000001175	0.480594831	7.779032582	0.05421327	1	0.702770711	7.779032582	0.004983614	1	0.238562388	7.779032582	0.337633758	1	1.603197054	7.779032582	3.36E-10	7.25E-06
chr10	Agpat3	ENSMUSG00000001211	0.510296222	4.928773639	0.136989924	1	0.749873151	4.928773639	0.02941769	1	0.791129689	4.928773639	0.020458419	1	1.117133854	4.928773639	0.001190172	1
chr12	Slc26a3	ENSMUSG00000001225	4.937593851	-0.460058898	1.07E-14	2.32E-10	4.593987251	-0.460058898	2.29E-11	4.94E-07	1.626490366	-0.460058898	0.055132368	1	1.826901412	-0.460058898	0.129308115	1
chr17	Sema6b	ENSMUSG00000001227	4.578055834	2.617392499	5.39E-16	1.16E-11	4.104447167	2.617392499	1.42E-14	3.06E-10	3.882409309	2.617392499	2.11E-15	4.55E-11	5.151342438	2.617392499	3.50E-22	7.56E-18
chr17	Uhrf1	ENSMUSG00000001228	-4.029184947	7.41325584	9.15E-15	1.98E-10	-3.939517012	7.41325584	2.63E-14	5.68E-10	-3.071996572	7.41325584	6.59E-10	1.42E-05	-3.002643664	7.41325584	1.38E-09	2.99E-05
chr17	Dpp9	ENSMUSG00000001229	-0.844703989	4.75429015	0.017879965	1	-0.762987934	4.75429015	0.031347689	1	-0.865563636	4.75429015	0.014016639	1	0.294499928	4.75429015	0.402313722	1
chr11	Ramp2	ENSMUSG00000001240	2.528221068	0.11671035	0.000341519	1	1.69222282	0.11671035	0.012142577	1	1.098158784	0.11671035	0.087618998	1	2.631058066	0.11671035	0.000245943	1
chr7	Lsr	ENSMUSG00000001247	-2.561585389	4.229736003	8.12E-15	1.75E-10	-2.048842118	4.229736003	2.24E-10	4.84E-06	-1.961014743	4.229736003	7.73E-10	1.67E-05	-1.458978558	4.229736003	4.33E-06	0.093500313
chr7	Gramd1a	ENSMUSG00000001248	1.687364069	5.294804057	7.45E-15	1.61E-10	2.173582783	5.294804057	1.34E-22	2.89E-18	2.975066324	5.294804057	6.16E-40	1.33E-35	2.966568961	5.294804057	3.01E-39	6.50E-35
chr7	Hpn	ENSMUSG00000001249	-1.180227003	1.618305164	0.003717335	1	-2.172213979	1.618305164	9.34E-07	0.020176383	-4.149572988	1.618305164	1.56E-18	3.36E-14	-3.155582584	1.618305164	6.68E-10	1.44E-05
chr5	Gabrg1	ENSMUSG00000001260	2.910331288	0.417098609	9.99E-09	0.000215777	3.187691571	0.417098609	8.57E-10	1.85E-05	3.796590707	0.417098609	1.90E-13	4.11E-09	2.036200836	0.417098609	3.18E-05	0.687482328
chr12	Ckb	ENSMUSG00000001270	1.92881161	5.743935485	0.000288937	1	1.912283605	5.743935485	0.000315312	1	1.810029175	5.743935485	0.000623853	1	3.148448532	5.743935485	1.64E-08	0.000354388
chr15	Sp1	ENSMUSG00000001280	-1.434265337	7.268483963	3.13E-11	6.76E-07	-1.203636128	7.268483963	2.00E-08	0.000432132	0.053421135	7.268483963	0.800183969	1	-0.765620242	7.268483963	0.00030641	1
chr15	Itgb7	ENSMUSG00000001281	-3.241990384	3.320853822	1.09E-12	2.36E-08	-4.189801798	3.320853822	3.04E-18	6.57E-14	-4.870544722	3.320853822	1.92E-21	4.14E-17	-5.209695584	3.320853822	4.58E-22	9.88E-18
chr15	Myg1	ENSMUSG00000001285	-2.113890034	4.113508588	5.57E-14	1.20E-09	-2.458354214	4.113508588	3.98E-18	8.60E-14	-1.280189605	4.113508588	2.62E-06	0.056569657	-1.455767677	4.113508588	1.43E-07	0.003098032
chr15	Rarg	ENSMUSG00000001288	-3.978400338	6.673923359	5.33E-36	1.15E-31	-3.800718984	6.673923359	2.41E-33	5.20E-29	-4.246750018	6.673923359	4.16E-40	8.99E-36	-3.06457497	6.673923359	8.15E-24	1.76E-19
chr15	Pfdn5	ENSMUSG00000001289	0.586855223	5.85027006	0.058127525	1	0.856926192	5.85027006	0.005912535	1	0.278028203	5.85027006	0.368565708	1	1.689894994	5.85027006	1.20E-07	0.002591468
chr8	Efnb2	ENSMUSG00000001300	2.370353316	4.965537653	2.55E-15	5.51E-11	2.39430629	4.965537653	5.21E-16	1.13E-11	2.703007695	4.965537653	3.82E-20	8.25E-16	2.608332131	4.965537653	6.97E-19	1.51E-14
chr1	Rrp15	ENSMUSG00000001305	-2.955190332	5.834902131	8.17E-33	1.76E-28	-2.89216365	5.834902131	1.16E-31	2.51E-27	-3.402914315	5.834902131	5.73E-42	1.24E-37	-2.799036426	5.834902131	1.21E-29	2.61E-25
chr11	Rnd2	ENSMUSG00000001313	1.768791638	3.667204061	7.35E-08	0.001587201	1.87427937	3.667204061	1.81E-08	0.000391466	1.392934215	3.667204061	1.06E-05	0.229188018	1.803983033	3.667204061	2.67E-08	0.000576723
chr11	Srr	ENSMUSG00000001323	2.218295314	3.596182683	2.66E-16	5.74E-12	3.13082809	3.596182683	1.33E-26	2.87E-22	3.650497861	3.596182683	1.81E-37	3.92E-33	2.80541058	3.596182683	2.74E-24	5.91E-20
chr4	Sync	ENSMUSG00000001333	1.493855414	0.581768072	0.000174779	1	1.881533321	0.581768072	3.23E-05	0.698506551	1.506271617	0.581768072	0.000116937	1	1.793366794	0.581768072	1.14E-05	0.245930086
chr4	Fndc5	ENSMUSG00000001334	2.827337352	1.709030497	5.60E-07	0.012103523	3.206774229	1.709030497	3.81E-08	0.000823572	2.868858037	1.709030497	1.15E-07	0.002475147	3.582632109	1.709030497	4.06E-10	8.77E-06
chr9	Acp5	ENSMUSG00000001348	-1.467540697	0.759047944	0.00128384	1	-1.299542952	0.759047944	0.005737107	1	-2.631654768	0.759047944	8.47E-08	0.001829985	-0.890119332	0.759047944	0.084505315	1
chr9	Cnn1	ENSMUSG00000001349	3.33182116	-1.014582392	7.54E-08	0.001627495	2.373741407	-1.014582392	0.000429921	1	1.083740835	-1.014582392	0.055077747	1	2.383099503	-1.014582392	0.000542216	1
chr9	Fbxo9	ENSMUSG00000001366	-0.234033646	3.58084246	0.278819659	1	0.104852062	3.58084246	0.628891782	1	0.0868373	3.58084246	0.675801996	1	0.616010679	3.58084246	0.003935851	1
chr6	Vps50	ENSMUSG00000001376	-2.519318812	5.90944794	2.17E-22	4.69E-18	-2.544620997	5.90944794	8.32E-23	1.80E-18	-1.487442632	5.90944794	2.37E-09	5.11E-05	-2.614491903	5.90944794	5.85E-24	1.26E-19
chr18	Hars	ENSMUSG00000001380	-1.981398322	5.767902678	1.22E-10	2.64E-06	-1.749360397	5.767902678	9.71E-09	0.000209671	-1.741207556	5.767902678	1.11E-08	0.000239193	-0.891160748	5.767902678	0.002866022	1
chr18	Zmat2	ENSMUSG00000001383	-1.73412876	6.308165188	3.56E-11	7.68E-07	-1.39382542	6.308165188	7.98E-08	0.001723736	-2.223476167	6.308165188	5.99E-17	1.29E-12	-0.382444477	6.308165188	0.13494132	1
chr2	Ube2c	ENSMUSG00000001403	-2.548180045	6.380584067	1.96E-07	0.004228011	-2.400298452	6.380584067	8.31E-07	0.017936543	-2.841815246	6.380584067	9.94E-09	0.000214669	-1.179025443	6.380584067	0.012189094	1
chr3	Smg5	ENSMUSG00000001415	-2.34573883	7.025261906	1.68E-14	3.62E-10	-2.049107074	7.025261906	1.16E-11	2.50E-07	-2.053582737	7.025261906	9.21E-12	1.99E-07	-1.323450358	7.025261906	7.27E-06	0.156985536
chr3	Cct3	ENSMUSG00000001416	-2.629721805	7.493726627	9.68E-15	2.09E-10	-2.394618767	7.493726627	1.07E-12	2.32E-08	-1.519584255	7.493726627	3.34E-06	0.072077413	-1.827287945	7.493726627	2.96E-08	0.000638495
chr3	Glmp	ENSMUSG00000001418	-1.684810535	3.837532289	5.86E-08	0.001266388	-1.112453112	3.837532289	0.000277893	1	-1.447912894	3.837532289	1.94E-06	0.041835952	-0.488228548	3.837532289	0.110043152	1
chr3	Mef2d	ENSMUSG00000001419	0.924154634	4.843801349	3.32E-05	0.716549307	1.143886476	4.843801349	2.90E-07	0.006263965	1.778024144	4.843801349	1.37E-15	2.96E-11	2.235577539	4.843801349	7.68E-23	1.66E-18
chr3	Tmem79	ENSMUSG00000001420	-2.671924504	2.940058512	4.12E-18	8.89E-14	-2.488887598	2.940058512	6.16E-16	1.33E-11	-2.610130326	2.940058512	3.37E-19	7.28E-15	-2.875419258	2.940058512	9.06E-20	1.96E-15
chr6	Snd1	ENSMUSG00000001424	-0.932736538	6.922746406	0.00250035	1	-1.100227968	6.922746406	0.000376499	1	-0.490549819	6.922746406	0.109380139	1	-1.531970498	6.922746406	9.40E-07	0.020307853
chr10	Col18a1	ENSMUSG00000001435	-1.468096183	7.338402699	0.000167181	1	-1.185581035	7.338402699	0.002188725	1	-0.948347098	7.338402699	0.013834688	1	-0.12000773	7.338402699	0.753229804	1
chr10	Slc19a1	ENSMUSG00000001436	-0.687883623	3.695924471	0.005981573	1	-0.529039023	3.695924471	0.032241815	1	-0.290674651	3.695924471	0.23076349	1	-0.242803266	3.695924471	0.320313374	1
chr11	Kpnb1	ENSMUSG00000001440	-2.332726037	8.834500204	3.29E-11	7.10E-07	-2.169689117	8.834500204	5.36E-10	1.16E-05	-1.333168421	8.834500204	9.06E-05	1	-1.165760397	8.834500204	0.000588956	1
chr11	Npepps	ENSMUSG00000001441	-1.125994539	6.851558705	4.85E-05	1	-0.339779236	6.851558705	0.215248858	1	0.770704981	6.851558705	0.005107378	1	0.018332415	6.851558705	0.946542784	1
chr11	Tbx21	ENSMUSG00000001444	2.994279255	-1.16484442	2.75E-06	0.059452732	0.177215765	-1.16484442	0.769930824	1	0.496451679	-1.16484442	0.528405565	1	-0.271747451	-1.16484442	0.720653512	1
chr11	Mrpl10	ENSMUSG00000001445	-1.64111991	5.071482532	1.71E-11	3.68E-07	-1.306943258	5.071482532	6.93E-08	0.001496614	-1.557409389	5.071482532	9.54E-11	2.06E-06	-0.56753692	5.071482532	0.017777987	1
chr5	Cyp51	ENSMUSG00000001467	-0.300887116	5.96772181	0.212905189	1	-0.117265555	5.96772181	0.625911651	1	0.882249656	5.96772181	0.000263977	1	-0.093373084	5.96772181	0.697421033	1
chr18	Tubb6	ENSMUSG00000001473	-0.651549662	4.04000335	0.107709903	1	-0.319193889	4.04000335	0.428734905	1	-0.749597064	4.04000335	0.062773445	1	0.548431991	4.04000335	0.174573365	1
chr11	Meox1	ENSMUSG00000001493	1.278780151	-0.162656425	0.008277589	1	0.352986315	-0.162656425	0.526689384	1	-2.854657533	-0.162656425	7.34E-08	0.001585212	-2.388688929	-0.162656425	0.000371088	1
chr12	Pax9	ENSMUSG00000001497	4.031035994	-0.52224549	1.53E-09	3.29E-05	5.431603	-0.52224549	2.18E-10	4.70E-06	5.699981862	-0.52224549	3.31E-12	7.15E-08	7.12423147	-0.52224549	1.30E-10	2.81E-06
chr13	Irx2	ENSMUSG00000001504	4.775048536	3.697937146	1.60E-16	3.45E-12	4.962446679	3.697937146	1.82E-17	3.92E-13	4.561531942	3.697937146	2.23E-16	4.82E-12	5.746359428	3.697937146	3.84E-22	8.29E-18
chr11	Col1a1	ENSMUSG00000001506	8.022979587	5.569441623	1.22E-44	2.63E-40	8.153185795	5.569441623	1.78E-48	3.84E-44	8.794728979	5.569441623	1.10E-53	2.38E-49	9.646198472	5.569441623	1.87E-61	4.04E-57
chr11	Itga3	ENSMUSG00000001507	-2.056801824	4.887719623	2.40E-09	5.18E-05	-1.603879166	4.887719623	2.15E-06	0.046417763	-0.60931318	4.887719623	0.065771303	1	-0.472705304	4.887719623	0.152097171	1
chr11	Sgca	ENSMUSG00000001508	3.841730181	-1.64611308	7.37E-09	0.000159266	3.344609898	-1.64611308	0.000681396	1	1.334910226	-1.64611308	0.169579951	1	1.574580642	-1.64611308	0.063665968	1
chr11	Dlx3	ENSMUSG00000001510	2.938097001	0.255988869	4.36E-08	0.000941136	4.195444261	0.255988869	1.02E-11	2.20E-07	3.174026181	0.255988869	4.27E-11	9.22E-07	4.169279082	0.255988869	2.32E-14	5.00E-10
chr6	Foxm1	ENSMUSG00000001517	-1.956187916	5.949530178	7.20E-06	0.155456603	-1.589405426	5.949530178	0.000225995	1	-1.58766494	5.949530178	0.000218897	1	-0.711354889	5.949530178	0.092134751	1
chr6	Itfg2	ENSMUSG00000001518	-1.523011593	4.451559992	7.42E-10	1.60E-05	-1.360178915	4.451559992	2.58E-08	0.000556489	-1.011795716	4.451559992	2.37E-05	0.510921361	-0.673083992	4.451559992	0.005035444	1
chr6	Nrip2	ENSMUSG00000001520	1.265262309	0.078035027	0.005877438	1	-0.509875424	0.078035027	0.260547221	1	0.112804094	0.078035027	0.786634068	1	0.602567059	0.078035027	0.195868786	1
chr6	Tulp3	ENSMUSG00000001521	-1.074070999	5.749731428	6.63E-05	1	-0.70821062	5.749731428	0.008241223	1	-0.568636594	5.749731428	0.032074677	1	0.404020858	5.749731428	0.128966542	1
chr17	Gtf2h4	ENSMUSG00000001524	-2.406542496	3.453396239	1.23E-08	0.000264635	-2.532520599	3.453396239	2.34E-09	5.06E-05	-2.489752996	3.453396239	4.25E-09	9.17E-05	-1.296578826	3.453396239	0.001597565	1
chr17	Tubb5	ENSMUSG00000001525	0.569432081	9.642260024	0.049637323	1	0.624455037	9.642260024	0.03143351	1	1.473191824	9.642260024	6.01E-07	0.012973037	1.630355773	9.642260024	3.81E-08	0.000823499
chr13	Ell2	ENSMUSG00000001542	-2.777178498	5.12998245	2.19E-28	4.73E-24	-2.000508692	5.12998245	2.37E-16	5.12E-12	-1.851782847	5.12998245	1.12E-14	2.41E-10	-2.058232026	5.12998245	2.06E-17	4.46E-13
chr11	Jup	ENSMUSG00000001552	-2.030219193	6.04949538	4.44E-09	9.58E-05	-2.011979933	6.04949538	5.60E-09	0.000120838	-2.226161565	6.04949538	1.43E-10	3.10E-06	-1.195125701	6.04949538	0.00038909	1
chr11	Fkbp10	ENSMUSG00000001555	-0.504421752	3.926514487	0.138474078	1	-0.194919001	3.926514487	0.564431171	1	-0.263301259	3.926514487	0.433784091	1	0.953814296	3.926514487	0.005099511	1
chr11	Klhl10	ENSMUSG00000001558	1.131110898	-0.444877515	0.011466135	1	1.302963711	-0.444877515	0.014559266	1	0.405014607	-0.444877515	0.413720053	1	0.433775553	-0.444877515	0.434847845	1
chr5	Mnx1	ENSMUSG00000001566	7.107728727	-1.242504101	1.86E-09	4.01E-05	2.584981973	-1.242504101	0.000938606	1	2.4068543	-1.242504101	0.002287785	1	3.756067503	-1.242504101	3.19E-06	0.068945163
chr5	Nom1	ENSMUSG00000001569	-2.259821326	5.218919059	5.40E-28	1.17E-23	-1.975426321	5.218919059	2.24E-22	4.84E-18	-1.187703019	5.218919059	1.39E-09	3.00E-05	-1.286110111	5.218919059	6.76E-11	1.46E-06
chr17	Ergic1	ENSMUSG00000001576	-0.651774259	6.086206337	0.008526269	1	-0.23374417	6.086206337	0.344122613	1	-0.385986494	6.086206337	0.115920687	1	0.201615151	6.086206337	0.413496595	1
chr11	Tnk1	ENSMUSG00000001583	-2.724034026	1.698781691	8.76E-12	1.89E-07	-3.303176743	1.698781691	1.62E-14	3.51E-10	-4.06400172	1.698781691	2.75E-18	5.94E-14	-3.423597574	1.698781691	6.74E-14	1.46E-09
chr11	Acap1	ENSMUSG00000001588	-3.06445871	2.683842278	5.67E-17	1.22E-12	-4.410968753	2.683842278	3.02E-28	6.51E-24	-5.140486215	2.683842278	2.43E-29	5.24E-25	-6.106515614	2.683842278	9.24E-34	1.99E-29
chr4	Tcea3	ENSMUSG00000001604	-5.634121856	6.664399772	5.25E-46	1.13E-41	-5.65976972	6.664399772	5.65E-46	1.22E-41	-6.180074308	6.664399772	3.72E-52	8.03E-48	-5.385379776	6.664399772	3.16E-42	6.83E-38
chr12	Ifrd1	ENSMUSG00000001627	-2.033279518	6.372697846	1.25E-21	2.70E-17	-1.835957918	6.372697846	2.28E-18	4.92E-14	-1.556594757	6.372697846	5.43E-14	1.17E-09	-1.73978856	6.372697846	8.96E-17	1.93E-12
chr6	Stk38l	ENSMUSG00000001630	-1.673727965	4.415025827	4.11E-19	8.88E-15	-1.51916839	4.415025827	3.83E-16	8.28E-12	-0.98921423	4.415025827	3.79E-08	0.000819548	-1.235744292	4.415025827	1.15E-11	2.48E-07
chr6	Brpf1	ENSMUSG00000001632	-1.433546048	5.958350402	6.93E-08	0.001497516	-1.137043634	5.958350402	1.53E-05	0.331316274	-0.298731541	5.958350402	0.248492686	1	-0.028009484	5.958350402	0.913871763	1
chr6	Akr1b3	ENSMUSG00000001642	-3.377110614	5.360796359	1.96E-26	4.24E-22	-3.50720195	5.360796359	3.73E-28	8.05E-24	-3.5892808	5.360796359	5.28E-29	1.14E-24	-2.849870863	5.360796359	6.45E-20	1.39E-15
chr15	Hoxc13	ENSMUSG00000001655	0.539556341	-0.640435669	0.330858546	1	-1.577212415	-0.640435669	0.00991693	1	-3.676396604	-0.640435669	9.70E-10	2.09E-05	-3.889988339	-0.640435669	9.90E-07	0.021387162
chr10	Gstt1	ENSMUSG00000001663	2.97516996	0.377172825	6.03E-10	1.30E-05	1.486898543	0.377172825	0.000465329	1	0.888655806	0.377172825	0.030414447	1	2.070829783	0.377172825	2.42E-05	0.523327715
chr10	Ddt	ENSMUSG00000001666	-1.919915198	1.134737025	1.27E-07	0.002733015	-1.465575327	1.134737025	4.05E-05	0.873595374	-2.613643594	1.134737025	3.57E-12	7.70E-08	-0.453872389	1.134737025	0.3152675	1
chr8	Tat	ENSMUSG00000001670	6.541806295	-2.055667374	7.48E-07	0.016143118	1.133499604	-2.055667374	0.182368281	1	-0.571345735	-2.055667374	0.602932505	1	0	-2.055667374	1	1
chr8	Marveld3	ENSMUSG00000001672	1.276724762	-0.04670934	0.002825706	1	0.968029314	-0.04670934	0.044438108	1	0.44912297	-0.04670934	0.310563798	1	0.327799336	-0.04670934	0.474168445	1
chr1	Ddx18	ENSMUSG00000001674	-2.985899884	5.103595881	6.24E-21	1.35E-16	-2.887608286	5.103595881	4.58E-20	9.89E-16	-1.971200187	5.103595881	8.84E-11	1.91E-06	-2.294565081	5.103595881	8.89E-14	1.92E-09
chr5	Ubl3	ENSMUSG00000001687	-0.799689716	6.559904026	0.001575951	1	-0.338760031	6.559904026	0.178663193	1	-0.544554822	6.559904026	0.02998718	1	-0.329416796	6.559904026	0.189550913	1
chr18	Gramd3	ENSMUSG00000001700	1.784664266	2.549985	3.64E-12	7.86E-08	1.899604056	2.549985	2.61E-13	5.64E-09	1.465676219	2.549985	6.31E-10	1.36E-05	2.274433929	2.549985	2.78E-19	6.01E-15
chr13	Eef1e1	ENSMUSG00000001707	-2.047194723	5.547823564	3.52E-20	7.59E-16	-2.191238549	5.547823564	1.18E-22	2.55E-18	-2.669120014	5.547823564	3.39E-32	7.32E-28	-2.518141113	5.547823564	2.18E-28	4.70E-24
chr12	Akt1	ENSMUSG00000001729	1.956719059	5.507781405	3.81E-07	0.008227125	2.28559398	5.507781405	4.41E-09	9.53E-05	1.942290493	5.507781405	3.69E-07	0.007979046	3.265701875	5.507781405	6.59E-16	1.42E-11
chr5	Cldn15	ENSMUSG00000001739	1.707267914	0.912244676	0.029704434	1	-1.230329475	0.912244676	0.045796113	1	0.365937126	0.912244676	0.540865568	1	-1.101548496	0.912244676	0.068706027	1
chr7	Il16	ENSMUSG00000001741	4.517734808	0.304638942	1.47E-17	3.17E-13	4.818451529	0.304638942	9.54E-15	2.06E-10	1.17479385	0.304638942	0.043973907	1	2.445313097	0.304638942	0.000295168	1
chr19	Tcirg1	ENSMUSG00000001750	-0.027118173	1.390945948	0.941152127	1	-0.664605281	1.390945948	0.064532557	1	0.113797269	1.390945948	0.752635116	1	0.027176178	1.390945948	0.939168431	1
chr11	Naglu	ENSMUSG00000001751	1.417567137	0.882358844	0.000956595	1	1.308331722	0.882358844	0.00134351	1	2.184592719	0.882358844	2.18E-07	0.004714783	2.645099597	0.882358844	2.37E-09	5.12E-05
chr11	Ppat	ENSMUSG00000001755	-0.096249042	3.281425992	0.804936652	1	-0.226134996	3.281425992	0.559780181	1	0.006047503	3.281425992	0.987475443	1	1.372250367	3.281425992	0.000507291	1
chr6	Smo	ENSMUSG00000001761	0.678861559	4.96586473	0.140637413	1	1.435335188	4.96586473	0.002153131	1	1.255723508	4.96586473	0.006636336	1	1.916053992	4.96586473	4.95E-05	1
chr6	Tspan33	ENSMUSG00000001763	1.485808189	1.272819114	1.49E-05	0.322348536	1.815692328	1.272819114	6.71E-07	0.014488389	2.513173655	1.272819114	2.97E-13	6.41E-09	3.40745265	1.272819114	1.35E-17	2.91E-13
chr2	Crnkl1	ENSMUSG00000001767	-2.472955227	5.295775261	3.45E-11	7.46E-07	-2.038408413	5.295775261	2.74E-08	0.000591738	-0.810982114	5.295775261	0.023003521	1	-2.052471132	5.295775261	2.22E-08	0.000479843
chr2	Rin2	ENSMUSG00000001768	1.751796295	3.837286977	4.73E-20	1.02E-15	1.943948671	3.837286977	6.43E-24	1.39E-19	1.93232241	3.837286977	8.93E-27	1.93E-22	2.176170558	3.837286977	1.10E-32	2.37E-28
chr7	Folh1	ENSMUSG00000001773	3.20151011	-1.278132575	1.46E-06	0.031550552	2.711836407	-1.278132575	9.57E-06	0.206780325	-0.511516662	-1.278132575	0.516032259	1	-1.137081993	-1.278132575	0.407351958	1
chr9	Chordc1	ENSMUSG00000001774	-2.425147565	6.023566845	1.25E-13	2.71E-09	-1.895274893	6.023566845	3.59E-09	7.75E-05	-0.814876066	6.023566845	0.008995412	1	-1.751389421	6.023566845	4.25E-08	0.00091825
chr10	Rtcb	ENSMUSG00000001783	-1.051398814	6.158321874	4.81E-05	1	-0.981151872	6.158321874	0.000142148	1	-0.095521793	6.158321874	0.708666076	1	-0.221809855	6.158321874	0.384986242	1
chr10	Pwp1	ENSMUSG00000001785	-2.039868995	5.295845985	6.38E-13	1.38E-08	-2.07840515	5.295845985	2.25E-13	4.85E-09	-1.757147575	5.295845985	3.66E-10	7.91E-06	-1.385635648	5.295845985	5.95E-07	0.012854944
chr10	Fbxo7	ENSMUSG00000001786	-3.040704161	4.443118124	3.98E-25	8.59E-21	-2.285939607	4.443118124	1.78E-15	3.84E-11	-1.784489643	4.443118124	1.72E-10	3.71E-06	-2.053251715	4.443118124	4.37E-13	9.44E-09
chr7	Capns1	ENSMUSG00000001794	-1.785192809	6.530466726	5.09E-10	1.10E-05	-1.556610933	6.530466726	4.83E-08	0.001042076	-2.172917187	6.530466726	7.74E-14	1.67E-09	-0.64708193	6.530466726	0.021152431	1
chr7	Lrp3	ENSMUSG00000001802	3.980129505	3.791769662	1.13E-28	2.44E-24	4.230040863	3.791769662	6.64E-32	1.43E-27	4.854712219	3.791769662	4.49E-44	9.70E-40	5.84316836	3.791769662	5.35E-54	1.15E-49
chr18	Dsg4	ENSMUSG00000001804	4.404568725	-1.480922777	8.22E-10	1.77E-05	4.719267715	-1.480922777	2.81E-08	0.000606057	0.704252835	-1.480922777	0.582495349	1	-2.84538013	-1.480922777	0.067471721	1
chr2	Evx2	ENSMUSG00000001815	6.027002567	0.133525511	6.23E-14	1.35E-09	5.503430535	0.133525511	4.18E-11	9.02E-07	8.459240062	0.133525511	2.04E-19	4.40E-15	9.100850409	0.133525511	1.73E-22	3.73E-18
chr2	Hoxd13	ENSMUSG00000001819	-1.023959879	-0.724958127	0.111226096	1	-3.52213186	-0.724958127	3.96E-07	0.008560056	-3.422159623	-0.724958127	7.59E-10	1.64E-05	-2.372202941	-0.724958127	0.000163072	1
chr7	Folr1	ENSMUSG00000001827	-1.926435233	3.770462152	0.003471324	1	-1.507211996	3.770462152	0.020426608	1	-1.809769304	3.770462152	0.005836759	1	-1.626834749	3.770462152	0.012885529	1
chr7	Clpb	ENSMUSG00000001829	-1.563214817	5.458226395	5.21E-10	1.13E-05	-1.937175324	5.458226395	2.57E-14	5.56E-10	-1.393116162	5.458226395	1.98E-08	0.000426953	-2.280432702	5.458226395	5.34E-19	1.15E-14
chr9	Sep-07	ENSMUSG00000001833	-1.243452083	7.123658431	3.45E-05	0.745179958	-0.96470779	7.123658431	0.001230871	1	-0.671951646	7.123658431	0.023654875	1	-1.032086926	7.123658431	0.000554644	1
chr5	Zdhhc4	ENSMUSG00000001844	-1.442653581	4.115196095	0.003181858	1	-0.887197612	4.115196095	0.06674487	1	-1.147434642	4.115196095	0.017368991	1	-0.973593954	4.115196095	0.044140146	1
chr5	Rac1	ENSMUSG00000001847	-0.127270215	6.777733114	0.50465885	1	0.070771296	6.777733114	0.710481301	1	-0.230113326	6.777733114	0.225583195	1	0.664789369	6.777733114	0.000516527	1
chr2	Nup214	ENSMUSG00000001855	-2.123389501	6.162821739	9.14E-26	1.97E-21	-1.990172835	6.162821739	2.82E-23	6.09E-19	-0.885254026	6.162821739	4.95E-06	0.106880976	-1.424919055	6.162821739	3.20E-13	6.91E-09
chr2	Aif1l	ENSMUSG00000001864	2.124255023	2.520136082	3.08E-16	6.65E-12	2.770452083	2.520136082	1.02E-23	2.21E-19	2.055526892	2.520136082	1.13E-17	2.44E-13	3.522126672	2.520136082	4.31E-38	9.31E-34
chr17	Ltbp1	ENSMUSG00000001870	1.195781317	4.017845334	0.000331699	1	0.987243641	4.017845334	0.002975	1	1.48330467	4.017845334	8.97E-06	0.193677044	0.501204466	4.017845334	0.124292908	1
chr11	Ugp2	ENSMUSG00000001891	-0.213573154	4.521449685	0.327727466	1	0.16581683	4.521449685	0.449985594	1	-0.046685866	4.521449685	0.829000639	1	-0.000917897	4.521449685	0.996625547	1
chr11	Kcnh6	ENSMUSG00000001901	0.193106163	1.199677533	0.580131484	1	0.101104292	1.199677533	0.791504063	1	0.045850159	1.199677533	0.895691076	1	-0.481583352	1.199677533	0.196342788	1
chr8	Trmt1	ENSMUSG00000001909	-2.366329494	5.518310734	3.47E-17	7.49E-13	-2.330647259	5.518310734	8.48E-17	1.83E-12	-1.965654019	5.518310734	8.09E-13	1.75E-08	-1.291909195	5.518310734	1.91E-06	0.041341577
chr8	Nacc1	ENSMUSG00000001910	-1.91738001	7.266395599	3.29E-07	0.007111086	-1.655228437	7.266395599	8.81E-06	0.190308798	-1.637246797	7.266395599	1.05E-05	0.227445912	-0.324968747	7.266395599	0.370627111	1
chr8	Nfix	ENSMUSG00000001911	5.678657049	4.136120649	8.46E-62	1.83E-57	5.550083301	4.136120649	6.27E-61	1.35E-56	6.122070922	4.136120649	1.76E-78	3.81E-74	6.746017622	4.136120649	1.89E-88	4.09E-84
chr7	Slc1a5	ENSMUSG00000001918	-3.457407746	5.101818329	1.73E-31	3.75E-27	-3.481275256	5.101818329	4.56E-32	9.85E-28	-2.322783088	5.101818329	1.22E-16	2.63E-12	-2.907306487	5.101818329	9.83E-24	2.12E-19
chrX	Uba1	ENSMUSG00000001924	-1.057542501	7.611708628	0.002683827	1	-0.734080263	7.611708628	0.036039278	1	0.156921379	7.611708628	0.652631941	1	0.132169766	7.611708628	0.704298876	1
chr6	Vwf	ENSMUSG00000001930	0.251997944	3.467269522	0.419737294	1	-0.54261792	3.467269522	0.08575158	1	-3.068198975	3.467269522	2.55E-18	5.52E-14	-3.018010182	3.467269522	4.32E-18	9.33E-14
chr9	Siae	ENSMUSG00000001942	-0.185471266	3.093077645	0.418288649	1	-0.084289628	3.093077645	0.714667998	1	0.065221794	3.093077645	0.77469947	1	-0.69562532	3.093077645	0.002234599	1
chr9	Vsig2	ENSMUSG00000001943	-2.890112022	1.176236503	3.09E-17	6.68E-13	-2.707154082	1.176236503	6.41E-12	1.39E-07	-4.489669162	1.176236503	4.00E-27	8.63E-23	-4.231808065	1.176236503	1.53E-18	3.31E-14
chr9	Esam	ENSMUSG00000001946	-1.406236942	1.618695196	0.0002341	1	-2.635983024	1.618695196	2.16E-10	4.67E-06	-2.150305314	1.618695196	3.85E-08	0.000831982	-2.41413535	1.618695196	3.40E-09	7.34E-05
chr9	Spa17	ENSMUSG00000001948	0.803995423	0.254550303	0.016399546	1	0.86569172	0.254550303	0.023130043	1	0.473784855	0.254550303	0.184518084	1	1.374082236	0.254550303	0.001545271	1
chrX	Fam50a	ENSMUSG00000001962	-1.372503792	4.270075394	3.72E-05	0.80300201	-1.135489336	4.270075394	0.000582114	1	-1.360273452	4.270075394	3.99E-05	0.86275459	-0.159898401	4.270075394	0.625069439	1
chrX	Emd	ENSMUSG00000001964	-0.824468763	3.902512258	0.003059055	1	-0.469887927	3.902512258	0.090556703	1	-1.13207091	3.902512258	4.19E-05	0.90388906	0.296919104	3.902512258	0.287566804	1
chr11	Taco1	ENSMUSG00000001983	-0.834683922	2.399756983	0.008809225	1	-1.286154431	2.399756983	6.66E-05	1	-0.820995025	2.399756983	0.008647503	1	-0.264307398	2.399756983	0.402065614	1
chr4	Grik3	ENSMUSG00000001985	-0.811540667	6.636790521	0.000108164	1	-0.732362654	6.636790521	0.000469297	1	-0.248073812	6.636790521	0.230631544	1	-0.182116198	6.636790521	0.379114158	1
chrX	Gria3	ENSMUSG00000001986	3.768165347	3.542146591	8.44E-27	1.82E-22	4.326560105	3.542146591	2.47E-32	5.33E-28	4.774513123	3.542146591	2.33E-41	5.03E-37	3.397345326	3.542146591	5.06E-25	1.09E-20
chr7	Npas1	ENSMUSG00000001988	2.397450652	-0.554296575	0.000175478	1	4.695363396	-0.554296575	1.71E-06	0.037030135	2.807771399	-0.554296575	2.46E-05	0.53163442	2.450607861	-0.554296575	0.000536247	1
chr8	Sipa1l2	ENSMUSG00000001995	0.607487331	5.882142838	0.00786001	1	0.936009296	5.882142838	4.33E-05	0.935141131	1.276545467	5.882142838	2.35E-08	0.000507468	1.945218329	5.882142838	6.87E-17	1.48E-12
chr2	Ap4e1	ENSMUSG00000001998	-1.219581371	4.509095642	2.44E-07	0.005261935	-1.382548341	4.509095642	6.19E-09	0.000133655	0.494343803	4.509095642	0.032985898	1	-0.878710427	4.509095642	0.000153121	1
chr2	Blvra	ENSMUSG00000001999	-0.363054406	2.233248255	0.131817755	1	-0.516909108	2.233248255	0.033478477	1	-0.280160829	2.233248255	0.243421958	1	-0.585323924	2.233248255	0.01922032	1
chrX	Pdzd4	ENSMUSG00000002006	-0.934448616	6.285931885	0.006329833	1	-0.407022685	6.285931885	0.23152389	1	-0.202901776	6.285931885	0.548978694	1	0.795846589	6.285931885	0.019581379	1
chrX	Idh3g	ENSMUSG00000002010	-2.014339893	4.899231294	1.31E-10	2.83E-06	-2.084815175	4.899231294	3.16E-11	6.82E-07	-1.924504474	4.899231294	7.91E-10	1.71E-05	-1.245613112	4.899231294	5.47E-05	1
chrX	Pnck	ENSMUSG00000002012	1.817492071	1.460630014	2.42E-05	0.523313629	2.440493916	1.460630014	3.25E-08	0.000700961	1.321334052	1.460630014	0.001369707	1	3.33447935	1.460630014	1.66E-13	3.58E-09
chrX	Ssr4	ENSMUSG00000002014	-0.862581854	4.227086466	0.021712778	1	-0.328760471	4.227086466	0.380400663	1	-0.736095528	4.227086466	0.049508915	1	0.564131956	4.227086466	0.137683152	1
chrX	Bcap31	ENSMUSG00000002015	-2.690387601	5.518424591	3.13E-26	6.77E-22	-2.1520883	5.518424591	5.03E-18	1.09E-13	-1.174303445	5.518424591	1.16E-06	0.025087826	-2.219846692	5.518424591	7.24E-19	1.56E-14
chr17	Fam98a	ENSMUSG00000002017	-1.878722893	4.244814607	1.87E-10	4.03E-06	-1.899430983	4.244814607	1.11E-10	2.41E-06	-0.75715237	4.244814607	0.008077707	1	-1.610574246	4.244814607	3.44E-08	0.000743168
chr12	Ltbp2	ENSMUSG00000002020	3.656159474	0.46101956	1.20E-15	2.60E-11	2.638127118	0.46101956	4.23E-08	0.000913013	0.585356999	0.46101956	0.259822703	1	0.012061023	0.46101956	0.982529365	1
chr9	Kmt2a	ENSMUSG00000002028	-0.401205757	6.826634113	0.248808829	1	0.114476031	6.826634113	0.741790373	1	1.394195934	6.826634113	7.92E-05	1	0.790293021	6.826634113	0.023451461	1
chr9	Ift46	ENSMUSG00000002031	-0.624948886	4.869060094	0.003908747	1	-0.250530017	4.869060094	0.246410537	1	-0.263348746	4.869060094	0.220664199	1	0.395198484	4.869060094	0.069103345	1
chr9	Tmem25	ENSMUSG00000002032	1.089878851	-0.370444086	0.023734821	1	3.71074466	-0.370444086	1.59E-08	0.000344354	1.824299568	-0.370444086	2.77E-05	0.598179996	1.768318516	-0.370444086	0.000183585	1
chr9	Cd3g	ENSMUSG00000002033	6.415290618	-2.363301128	4.12E-07	0.008904235	1.767199469	-2.363301128	0.06354821	1	0	-2.363301128	1	1	0	-2.363301128	1	1
chr7	Trappc6a	ENSMUSG00000002043	0.743649144	2.924430967	0.135205811	1	1.521025132	2.924430967	0.002905529	1	0.275204908	2.924430967	0.575936893	1	1.904982315	2.924430967	0.000229478	1
chr11	Supt6	ENSMUSG00000002052	-1.984497051	7.574351603	4.26E-09	9.20E-05	-1.532732315	7.574351603	4.14E-06	0.089434488	-0.417516225	7.574351603	0.200409496	1	-0.612104981	7.574351603	0.060859881	1
chr11	Spag5	ENSMUSG00000002055	-2.712169625	5.445227554	1.87E-10	4.03E-06	-2.635524465	5.445227554	5.00E-10	1.08E-05	-1.254317985	5.445227554	0.001971763	1	-1.832528631	5.445227554	8.12E-06	0.175273004
chr11	Foxn1	ENSMUSG00000002057	5.27427672	-0.918889254	3.04E-14	6.56E-10	1.828308925	-0.918889254	0.004690632	1	-2.086499222	-0.918889254	0.016471884	1	-2.660977871	-0.918889254	0.003706524	1
chr11	Unc119	ENSMUSG00000002058	1.473562324	3.059975975	4.56E-06	0.098424479	1.621627159	3.059975975	4.69E-07	0.010133489	0.713059253	3.059975975	0.020427397	1	2.438652272	3.059975975	1.38E-13	2.97E-09
chr11	Rab34	ENSMUSG00000002059	-0.053620294	2.54582182	0.87605769	1	0.138490855	2.54582182	0.686964421	1	0.019247419	2.54582182	0.954698792	1	1.394576593	2.54582182	9.98E-05	1
chr11	Sdf2	ENSMUSG00000002064	-0.743375414	3.740204541	0.000586735	1	-0.620985547	3.740204541	0.00423991	1	-0.111400025	3.740204541	0.601051289	1	0.073788632	3.740204541	0.732821155	1
chr7	Ccne1	ENSMUSG00000002068	-4.756411288	6.426250891	9.02E-48	1.95E-43	-4.53655309	6.426250891	1.76E-44	3.79E-40	-4.354831967	6.426250891	2.95E-42	6.38E-38	-3.900556228	6.426250891	2.75E-35	5.94E-31
chr17	Hsf2bp	ENSMUSG00000002076	-3.486686124	5.447447262	6.05E-36	1.31E-31	-3.942698834	5.447447262	6.26E-43	1.35E-38	-6.967273323	5.447447262	1.27E-90	2.74E-86	-6.408179087	5.447447262	1.74E-77	3.77E-73
chr7	Bbc3	ENSMUSG00000002083	1.023241431	3.551642087	0.030401896	1	1.71665362	3.551642087	0.00038764	1	1.009829825	3.551642087	0.030257797	1	2.629585057	3.551642087	1.12E-07	0.00242588
chr2	Mybpc3	ENSMUSG00000002100	1.936143717	-0.260311446	6.56E-05	1	-0.587829449	-0.260311446	0.223235386	1	-3.685837645	-0.260311446	3.09E-09	6.68E-05	-1.413722693	-0.260311446	0.029286727	1
chr2	Psmc3	ENSMUSG00000002102	-2.004138727	6.566772693	1.38E-08	0.000297705	-1.729596278	6.566772693	7.44E-07	0.016058533	-1.533941665	6.566772693	1.03E-05	0.222837431	-0.671279134	6.566772693	0.049427755	1
chr2	Acp2	ENSMUSG00000002103	-0.417600418	3.482095384	0.0293474	1	0.192744036	3.482095384	0.316828096	1	1.090192247	3.482095384	6.88E-09	0.0001486	0.664717457	3.482095384	0.000360644	1
chr2	Rapsn	ENSMUSG00000002104	1.596557228	-1.093537076	0.006668081	1	0.820092761	-1.093537076	0.286017694	1	-0.620857755	-1.093537076	0.360156229	1	1.434869578	-1.093537076	0.159293958	1
chr2	Slc39a13	ENSMUSG00000002105	1.20049112	2.366834622	4.61E-06	0.099575079	1.627853485	2.366834622	2.39E-09	5.16E-05	1.610953516	2.366834622	5.21E-11	1.12E-06	2.440784351	2.366834622	1.87E-19	4.05E-15
chr2	Celf2	ENSMUSG00000002107	3.35553484	6.245104901	9.07E-28	1.96E-23	3.565528488	6.245104901	1.56E-30	3.36E-26	4.831966003	6.245104901	2.57E-49	5.54E-45	3.519781613	6.245104901	2.33E-30	5.04E-26
chr2	Nr1h3	ENSMUSG00000002108	1.043992034	-0.697449462	0.017959003	1	0.136190248	-0.697449462	0.777378825	1	-0.523665975	-0.697449462	0.236225416	1	0.049048289	-0.697449462	0.9373485	1
chr2	Ddb2	ENSMUSG00000002109	-2.375279605	2.752635844	6.10E-08	0.001317075	-1.677133165	2.752635844	9.97E-05	1	-0.518697035	2.752635844	0.218101729	1	-1.719830227	2.752635844	7.15E-05	1
chr2	Spi1	ENSMUSG00000002111	2.477105361	0.186118855	1.21E-06	0.026166122	0.224059847	0.186118855	0.631312497	1	-3.127730465	0.186118855	5.45E-09	0.00011779	-2.400661735	0.186118855	0.00016565	1
chr11	Sf3a1	ENSMUSG00000002129	-1.229304848	7.153400087	2.99E-06	0.064528111	-1.289803605	7.153400087	9.44E-07	0.020387274	-0.640398726	7.153400087	0.013684368	1	-0.286435625	7.153400087	0.268723629	1
chr10	Stat6	ENSMUSG00000002147	-2.07549034	4.202924341	2.15E-14	4.64E-10	-1.457786406	4.202924341	5.13E-08	0.001108582	-2.169260312	4.202924341	5.40E-16	1.17E-11	-0.719735873	4.202924341	0.006084656	1
chr8	Clgn	ENSMUSG00000002190	-1.617112337	3.233701345	5.31E-06	0.114683462	-1.661801787	3.233701345	3.21E-06	0.06933887	-1.1616584	3.233701345	0.000894488	1	-1.68210136	3.233701345	2.78E-06	0.060094176
chr7	Napsa	ENSMUSG00000002204	-2.399673744	1.220852632	3.62E-09	7.82E-05	-3.326873145	1.220852632	1.78E-14	3.85E-10	-4.54520531	1.220852632	6.84E-18	1.48E-13	-5.604680855	1.220852632	1.46E-17	3.16E-13
chr7	Vrk3	ENSMUSG00000002205	-0.70665216	3.818297988	0.006710426	1	-0.37577424	3.818297988	0.149547485	1	-0.965393522	3.818297988	0.000165252	1	0.017634507	3.818297988	0.945796846	1
chr7	Smg9	ENSMUSG00000002210	-1.185577539	3.491967633	0.000120952	1	-1.37397908	3.491967633	6.76E-06	0.145993601	-0.781766225	3.491967633	0.008867444	1	-0.692707923	3.491967633	0.021261364	1
chr5	Paxip1	ENSMUSG00000002221	-1.750698504	6.252320512	2.30E-23	4.97E-19	-1.669882793	6.252320512	1.71E-21	3.68E-17	-1.325626131	6.252320512	9.76E-15	2.11E-10	-0.929505577	6.252320512	5.35E-08	0.001155505
chr6	Rmnd5a	ENSMUSG00000002222	-1.023006356	6.768491097	2.55E-08	0.000551505	-0.614785503	6.768491097	0.000762585	1	-0.27107222	6.768491097	0.133454319	1	-0.228684653	6.768491097	0.206464198	1
chr3	Mov10	ENSMUSG00000002227	-3.564731545	5.985101202	3.07E-18	6.62E-14	-3.658974233	5.985101202	4.69E-19	1.01E-14	-2.285369864	5.985101202	3.61E-09	7.79E-05	-2.577448583	5.985101202	4.39E-11	9.48E-07
chr3	Ppm1j	ENSMUSG00000002228	-4.160231041	3.652483809	2.60E-19	5.61E-15	-4.419004588	3.652483809	1.45E-20	3.12E-16	-5.970782208	3.652483809	6.67E-31	1.44E-26	-3.94346404	3.652483809	1.10E-16	2.37E-12
chr3	Rhoc	ENSMUSG00000002233	-1.000807005	4.135307504	0.002809923	1	-0.548221969	4.135307504	0.100274224	1	-1.540081378	4.135307504	5.39E-06	0.116398553	0.495954529	4.135307504	0.141675822	1
chr17	Tead3	ENSMUSG00000002249	1.833265859	2.646616366	6.86E-11	1.48E-06	2.121474673	2.646616366	5.94E-14	1.28E-09	2.402674688	2.646616366	1.71E-19	3.70E-15	2.907097646	2.646616366	3.49E-25	7.54E-21
chr17	Ppard	ENSMUSG00000002250	-0.432288842	4.399859064	0.259142895	1	-0.036371238	4.399859064	0.924758573	1	-0.756010161	4.399859064	0.047852974	1	0.438006446	4.399859064	0.253398569	1
chr17	Def6	ENSMUSG00000002257	-3.503851646	4.46907251	1.42E-11	3.07E-07	-3.474833234	4.46907251	2.41E-11	5.20E-07	-4.268844411	4.46907251	1.75E-15	3.77E-11	-2.539767713	4.46907251	3.84E-07	0.008302483
chr7	Peg3	ENSMUSG00000002265	1.673095561	7.373189226	7.38E-08	0.001594784	1.834613722	7.373189226	4.14E-09	8.93E-05	3.403421509	7.373189226	1.17E-24	2.52E-20	2.881992253	7.373189226	5.77E-19	1.25E-14
chr7	Zim1	ENSMUSG00000002266	4.474261353	4.487630869	1.23E-41	2.65E-37	4.561449336	4.487630869	5.17E-43	1.12E-38	5.675661268	4.487630869	3.18E-64	6.88E-60	5.384595581	4.487630869	5.76E-60	1.24E-55
chr17	Metrn	ENSMUSG00000002274	0.324840589	3.718453299	0.61725468	1	0.588543736	3.718453299	0.367799167	1	0.52350011	3.718453299	0.417750199	1	0.534717605	3.718453299	0.41049829	1
chr17	Lmf1	ENSMUSG00000002279	0.308708504	3.460248321	0.179871674	1	-0.109266843	3.460248321	0.640350706	1	-0.301265277	3.460248321	0.181922321	1	-0.394883911	3.460248321	0.084261469	1
chr17	Narfl	ENSMUSG00000002280	-1.254472252	3.471797607	9.62E-05	1	-1.316546798	3.471797607	3.68E-05	0.79510329	-1.627834743	3.471797607	2.95E-07	0.006364996	-0.34145176	3.471797607	0.27887351	1
chr17	Angptl4	ENSMUSG00000002289	-3.553589396	2.800196218	2.20E-20	4.75E-16	-4.288474403	2.800196218	1.83E-25	3.95E-21	-4.49902506	2.800196218	1.10E-29	2.38E-25	-3.659718345	2.800196218	1.02E-19	2.20E-15
chr5	Dbf4	ENSMUSG00000002297	-3.655867435	7.168878897	2.49E-24	5.38E-20	-3.460976015	7.168878897	2.40E-22	5.18E-18	-3.040136549	7.168878897	2.82E-18	6.10E-14	-3.029424209	7.168878897	3.95E-18	8.53E-14
chr17	Daxx	ENSMUSG00000002307	-1.998394136	5.501481567	1.04E-10	2.25E-06	-1.533119791	5.501481567	4.73E-07	0.010209433	-1.881075053	5.501481567	7.48E-10	1.62E-05	-0.346434563	5.501481567	0.243894814	1
chr17	Cd320	ENSMUSG00000002308	-2.050593236	3.226607716	1.67E-11	3.60E-07	-1.695506324	3.226607716	1.94E-08	0.000418119	-1.64584385	3.226607716	2.18E-08	0.000470434	-1.039126002	3.226607716	0.000541443	1
chr14	Ipo4	ENSMUSG00000002319	-1.367963446	3.910934676	0.000874186	1	-1.57384107	3.910934676	0.000127735	1	-0.310606745	3.910934676	0.441114613	1	-0.073421293	3.910934676	0.854755431	1
chr14	Tm9sf1	ENSMUSG00000002320	-0.940027143	3.831860225	0.000559174	1	-0.236994119	3.831860225	0.380546457	1	-0.20651721	3.831860225	0.43415376	1	0.290006037	3.831860225	0.277254448	1
chr14	Rec8	ENSMUSG00000002324	-1.517821841	0.983925968	0.00024536	1	-2.038261138	0.983925968	2.02E-06	0.04352721	-3.088159913	0.983925968	4.95E-12	1.07E-07	-3.229559074	0.983925968	4.38E-11	9.47E-07
chr14	Irf9	ENSMUSG00000002325	-1.412548764	2.930296912	1.09E-09	2.34E-05	-0.845066952	2.930296912	0.000218108	1	-0.185309939	2.930296912	0.378843591	1	0.060497694	2.930296912	0.781339923	1
chr14	Gmpr2	ENSMUSG00000002326	-0.664228315	2.440425224	0.018047311	1	-0.585644286	2.440425224	0.034885604	1	-0.329405331	2.440425224	0.239886083	1	-0.073360388	2.440425224	0.792297604	1
chr14	Mdp1	ENSMUSG00000002329	-0.121302503	3.439149293	0.61320859	1	0.000777006	3.439149293	0.997449846	1	-0.664462992	3.439149293	0.004619061	1	0.779004481	3.439149293	0.001435074	1
chr14	Dhrs1	ENSMUSG00000002332	-0.360376539	3.206905983	0.27833002	1	-0.278224455	3.206905983	0.402261738	1	-0.432920925	3.206905983	0.196995265	1	0.796757176	3.206905983	0.018293334	1
chr8	Ncan	ENSMUSG00000002341	4.854621686	5.354824695	2.67E-32	5.77E-28	5.48722141	5.354824695	5.48E-40	1.18E-35	6.615413908	5.354824695	4.52E-55	9.77E-51	6.775015889	5.354824695	1.84E-55	3.97E-51
chr8	Tmem161a	ENSMUSG00000002342	-0.691481762	3.145437528	0.017808528	1	-0.319514268	3.145437528	0.269305407	1	-0.000178144	3.145437528	0.999488222	1	0.306299234	3.145437528	0.288398226	1
chr8	Armc6	ENSMUSG00000002343	-0.63738893	2.995928961	0.017863584	1	-0.933299158	2.995928961	0.000342846	1	0.253863695	2.995928961	0.322017953	1	0.163445893	2.995928961	0.528073991	1
chr8	Slc25a42	ENSMUSG00000002346	-0.567171738	2.243058113	0.082342976	1	-0.311598327	2.243058113	0.363691147	1	-0.24891435	2.243058113	0.433508528	1	0.272746401	2.243058113	0.414652547	1
chr17	Snx9	ENSMUSG00000002365	-0.109113183	3.99647964	0.657997332	1	-0.212087897	3.99647964	0.388460463	1	0.261413894	3.99647964	0.281828234	1	0.157342261	3.99647964	0.517504597	1
chr17	Ranbp3	ENSMUSG00000002372	-0.942134747	5.347021868	0.000604997	1	-0.841529433	5.347021868	0.002082916	1	-0.762043929	5.347021868	0.004987994	1	0.04289859	5.347021868	0.874181006	1
chr17	Ndufa11	ENSMUSG00000002379	-1.097751786	4.458687586	0.022590929	1	-0.370009061	4.458687586	0.43815231	1	-1.561039735	4.458687586	0.001382556	1	0.863746018	4.458687586	0.075791452	1
chr4	Bmp8b	ENSMUSG00000002384	0.184257575	0.820305179	0.59282059	1	-1.538308181	0.820305179	3.06E-05	0.660269886	-2.354286724	0.820305179	9.68E-10	2.09E-05	-2.701596403	0.820305179	2.07E-11	4.48E-07
chr8	Nr2f6	ENSMUSG00000002393	-0.175499762	3.323582226	0.684476136	1	0.236093354	3.323582226	0.586268054	1	-0.310341572	3.323582226	0.462990028	1	1.305451748	3.323582226	0.002773326	1
chr8	Use1	ENSMUSG00000002395	-0.557349416	5.064126423	0.186456291	1	-0.184974178	5.064126423	0.660910911	1	-0.421909956	5.064126423	0.316031233	1	0.77380976	5.064126423	0.069084618	1
chr8	Ocel1	ENSMUSG00000002396	-0.86471961	2.104650536	0.051648583	1	-0.823330372	2.104650536	0.07507884	1	-1.501577494	2.104650536	0.000845041	1	0.815374961	2.104650536	0.086355673	1
chr7	Dyrk1b	ENSMUSG00000002409	1.533880495	3.86712606	9.28E-05	1	1.021382985	3.86712606	0.0083715	1	1.224807837	3.86712606	0.001332887	1	2.214635301	3.86712606	2.19E-08	0.000473487
chr6	Braf	ENSMUSG00000002413	-0.7265881	6.62855444	0.035966238	1	-0.043583288	6.62855444	0.89941188	1	1.513647209	6.62855444	1.69E-05	0.36574543	0.10175187	6.62855444	0.767461842	1
chr6	Ndufb2	ENSMUSG00000002416	-0.217754066	2.560624649	0.428937047	1	-0.169014783	2.560624649	0.542821194	1	-0.094092663	2.560624649	0.728653978	1	0.208816518	2.560624649	0.470659476	1
chr3	Hltf	ENSMUSG00000002428	-2.757584693	5.757515017	1.21E-12	2.61E-08	-2.281167657	5.757515017	2.10E-09	4.55E-05	-0.851785434	5.757515017	0.019975051	1	-2.265904441	5.757515017	2.53E-09	5.47E-05
chr2	Prpf6	ENSMUSG00000002455	-1.42910641	6.216078382	1.77E-06	0.03820565	-1.178243211	6.216078382	7.30E-05	1	-0.480966662	6.216078382	0.101815786	1	-0.689787463	6.216078382	0.019027057	1
chr2	Rgs19	ENSMUSG00000002458	-1.669798155	3.762461529	5.71E-08	0.001233267	-1.704192682	3.762461529	4.19E-08	0.000904723	-2.416381055	3.762461529	1.58E-14	3.41E-10	-0.7386816	3.762461529	0.017323313	1
chr1	Rgs20	ENSMUSG00000002459	1.572453146	2.638970684	4.00E-08	0.00086404	1.629921399	2.638970684	2.86E-08	0.000617443	1.776413056	2.638970684	3.78E-10	8.17E-06	1.57357105	2.638970684	3.30E-08	0.000713203
chr18	Abhd3	ENSMUSG00000002475	-0.28327285	1.235634055	0.359505862	1	0.260609426	1.235634055	0.431291901	1	-0.259794431	1.235634055	0.431454	1	-0.945547664	1.235634055	0.006917312	1
chr18	Snrpd1	ENSMUSG00000002477	-1.569343016	6.366108712	7.15E-10	1.54E-05	-1.462531551	6.366108712	8.66E-09	0.000186934	-2.366253514	6.366108712	1.40E-19	3.03E-15	-1.05778455	6.366108712	2.88E-05	0.622718607
chr5	Tchp	ENSMUSG00000002486	-0.40534528	3.402115926	0.204816009	1	-0.361735501	3.402115926	0.252442859	1	0.149164326	3.402115926	0.632315143	1	1.008653811	3.402115926	0.00137484	1
chr16	Tiam1	ENSMUSG00000002489	-0.29931365	5.769241742	0.215163574	1	-0.379470943	5.769241742	0.115437748	1	0.335359096	5.769241742	0.161876822	1	0.444833818	5.769241742	0.0631319	1
chr17	Tsc2	ENSMUSG00000002496	-1.576095988	5.917752893	7.99E-08	0.001726415	-1.297239153	5.917752893	8.02E-06	0.173238063	-0.639923224	5.917752893	0.025545683	1	-0.173102909	5.917752893	0.54377609	1
chr17	Rpl3l	ENSMUSG00000002500	-0.014811009	-0.634327738	0.975662784	1	-0.866096713	-0.634327738	0.147870591	1	-5.322841199	-0.634327738	2.17E-12	4.69E-08	-2.700826792	-0.634327738	0.002629949	1
chr17	Slc9a3r2	ENSMUSG00000002504	-0.056316041	2.510469118	0.90056735	1	0.75828413	2.510469118	0.095616466	1	-0.20170565	2.510469118	0.648981263	1	1.669714213	2.510469118	0.00031527	1
chr15	Puf60	ENSMUSG00000002524	-0.672025507	6.353142039	0.044686424	1	-0.497756089	6.353142039	0.135683	1	-0.357843042	6.353142039	0.282603418	1	0.759436323	6.353142039	0.023329052	1
chr2	Golga2	ENSMUSG00000002546	0.091255091	5.567810551	0.7641369	1	0.089506104	5.567810551	0.767719231	1	0.685555053	5.567810551	0.023826044	1	1.49419716	5.567810551	1.23E-06	0.0266103
chr2	Uck1	ENSMUSG00000002550	0.130017144	3.475220018	0.727016745	1	0.73967204	3.475220018	0.046735687	1	-0.379651303	3.475220018	0.297332608	1	1.445346053	3.475220018	0.000125299	1
chr12	Scin	ENSMUSG00000002565	2.627237408	-0.391374596	1.04E-08	0.000225356	2.281022797	-0.391374596	3.53E-06	0.076219693	-0.801276444	-0.391374596	0.22457319	1	-1.431097743	-0.391374596	0.024997597	1
chr10	Ikzf4	ENSMUSG00000002578	3.795917785	3.301488772	2.81E-30	6.06E-26	3.934856467	3.301488772	4.58E-31	9.90E-27	4.794299822	3.301488772	6.67E-50	1.44E-45	4.432751678	3.301488772	3.75E-43	8.10E-39
chr11	Mien1	ENSMUSG00000002580	0.223924791	3.157385987	0.512635298	1	0.548959583	3.157385987	0.113246272	1	-0.990766682	3.157385987	0.004064056	1	1.36835956	3.157385987	0.000145474	1
chr6	Pon1	ENSMUSG00000002588	4.36649957	-1.457619629	1.04E-09	2.24E-05	4.743749019	-1.457619629	1.91E-08	0.000412674	0.547850435	-1.457619629	0.605991783	1	-1.755158671	-1.457619629	0.051145307	1
chr7	Axl	ENSMUSG00000002602	3.239312342	2.986283715	4.14E-35	8.93E-31	4.214808782	2.986283715	3.48E-48	7.52E-44	4.206201444	2.986283715	2.60E-61	5.62E-57	4.97688205	2.986283715	1.72E-75	3.72E-71
chr7	Tgfb1	ENSMUSG00000002603	-1.994213814	2.992621033	8.20E-05	1	-1.799828925	2.992621033	0.000401531	1	-2.745884592	2.992621033	1.25E-07	0.002700806	-1.735638958	2.992621033	0.000677362	1
chr7	Ccdc97	ENSMUSG00000002608	-0.389647796	4.201109353	0.149970467	1	-0.329681633	4.201109353	0.218132603	1	-0.050406032	4.201109353	0.847747618	1	0.696000457	4.201109353	0.008654187	1
chr17	Zfp40	ENSMUSG00000002617	-0.783941701	2.585970464	0.036213388	1	-0.299303339	2.585970464	0.425192258	1	-0.106785068	2.585970464	0.77583536	1	-0.652945562	2.585970464	0.086786636	1
chr17	Akap8l	ENSMUSG00000002625	-0.545938359	4.828635078	0.009632921	1	0.159208792	4.828635078	0.443576089	1	0.990304269	4.828635078	2.02E-06	0.043646357	0.923382912	4.828635078	8.78E-06	0.189576139
chr5	Shh	ENSMUSG00000002633	8.99834731	0.874508311	2.04E-11	4.40E-07	9.332803982	0.874508311	4.69E-12	1.01E-07	7.677627822	0.874508311	4.92E-13	1.06E-08	7.797453021	0.874508311	2.97E-13	6.42E-09
chr7	Pdcd2l	ENSMUSG00000002635	-1.817565679	4.194693517	6.32E-16	1.36E-11	-1.568125644	4.194693517	2.23E-12	4.82E-08	-0.947527836	4.194693517	1.25E-05	0.27067665	-1.111346739	4.194693517	6.07E-07	0.013116485
chr17	Gtf2f1	ENSMUSG00000002658	-2.159882298	5.454150889	1.12E-10	2.42E-06	-1.797671033	5.454150889	4.92E-08	0.001061625	-1.031430071	5.454150889	0.001413859	1	-0.809595642	5.454150889	0.012138607	1
chr17	Clpp	ENSMUSG00000002660	-2.035324761	5.091769359	2.84E-07	0.006142589	-1.771537642	5.091769359	6.77E-06	0.146166907	-1.893228082	5.091769359	1.58E-06	0.034174742	-1.011148461	5.091769359	0.009240335	1
chr17	Alkbh7	ENSMUSG00000002661	-1.734065621	1.823949222	7.90E-06	0.170584014	-1.554932411	1.823949222	7.07E-05	1	-1.767134306	1.823949222	6.82E-06	0.147330825	-0.409951175	1.823949222	0.315547028	1
chr17	Dennd1c	ENSMUSG00000002668	-1.895764009	0.502067194	5.90E-08	0.00127351	-2.741404564	0.502067194	6.63E-11	1.43E-06	-2.843823096	0.502067194	2.01E-13	4.35E-09	-3.074045483	0.502067194	4.38E-09	9.45E-05
chr12	Med6	ENSMUSG00000002679	-1.864681306	4.596631466	2.20E-12	4.76E-08	-2.179720012	4.596631466	3.44E-16	7.43E-12	-1.41769075	4.596631466	4.85E-08	0.001046721	-1.98208524	4.596631466	8.41E-14	1.82E-09
chr12	Prkd1	ENSMUSG00000002688	2.087246532	2.812609475	1.37E-08	0.000296179	2.08374546	2.812609475	2.00E-08	0.000432025	2.103530657	2.812609475	8.45E-09	0.0001825	1.367894083	2.812609475	0.000118742	1
chr11	Lcp2	ENSMUSG00000002699	4.168209358	-0.571887993	9.93E-13	2.15E-08	4.839284493	-0.571887993	3.28E-11	7.08E-07	5.322181348	-0.571887993	1.94E-05	0.418877312	5.500659425	-0.571887993	2.48E-05	0.535321979
chr2	Cse1l	ENSMUSG00000002718	-3.300583631	7.184654196	1.96E-19	4.23E-15	-2.872571545	7.184654196	1.27E-15	2.74E-11	-1.60968728	7.184654196	2.74E-06	0.059102384	-2.74696963	7.184654196	1.47E-14	3.18E-10
chr2	Naa20	ENSMUSG00000002728	-1.949088041	4.403096904	1.02E-23	2.20E-19	-1.559254609	4.403096904	1.85E-15	3.99E-11	-1.051943832	4.403096904	1.95E-08	0.000421055	-1.288394672	4.403096904	2.91E-11	6.29E-07
chr2	Prkra	ENSMUSG00000002731	0.967837368	3.710278793	3.36E-07	0.007265323	1.053663034	3.710278793	3.93E-08	0.000849693	1.366640927	3.710278793	6.56E-13	1.42E-08	1.871727395	3.710278793	5.09E-21	1.10E-16
chr2	Fkbp7	ENSMUSG00000002732	1.556252645	0.907988044	3.75E-05	0.810466102	2.079900478	0.907988044	2.24E-07	0.004846124	2.324196323	0.907988044	6.08E-09	0.000131384	1.556627032	0.907988044	8.91E-05	1
chr2	Plekha3	ENSMUSG00000002733	-0.959296064	4.368931228	3.55E-06	0.076687785	-0.514088029	4.368931228	0.01394322	1	-0.655755476	4.368931228	0.001155441	1	-0.454645519	4.368931228	0.027822733	1
chr11	Ykt6	ENSMUSG00000002741	-0.816127568	5.566219949	0.001701452	1	-0.299517868	5.566219949	0.24758844	1	-0.648895915	5.566219949	0.011595436	1	0.470761349	5.566219949	0.068411399	1
chr5	Baz1b	ENSMUSG00000002748	-2.026044761	7.70927395	1.12E-12	2.41E-08	-1.741206413	7.70927395	6.53E-10	1.41E-05	-0.409562827	7.70927395	0.135445942	1	-1.10342926	7.70927395	6.80E-05	1
chr17	Gnmt	ENSMUSG00000002769	-1.753934983	-0.331989127	0.002552529	1	-2.305181102	-0.331989127	0.000465568	1	-1.526425343	-0.331989127	0.005974269	1	-2.351864682	-0.331989127	0.000183716	1
chr7	Grin2d	ENSMUSG00000002771	2.515628995	1.659069005	2.65E-09	5.71E-05	2.513623354	1.659069005	5.50E-09	0.000118792	2.165489461	1.659069005	5.35E-08	0.001155716	3.331639804	1.659069005	1.19E-14	2.58E-10
chr7	Kdelr1	ENSMUSG00000002778	0.423259715	4.326693699	0.101093624	1	0.634137863	4.326693699	0.014235237	1	0.940515311	4.326693699	0.000246789	1	1.34432719	4.326693699	2.93E-07	0.006332046
chr7	Tmem143	ENSMUSG00000002781	-0.991809264	2.95767286	0.000231702	1	-0.879203737	2.95767286	0.001181048	1	-1.029893448	2.95767286	8.02E-05	1	0.165852425	2.95767286	0.537731318	1
chr6	Ggct	ENSMUSG00000002797	-1.984449065	2.651248938	1.88E-11	4.05E-07	-1.60026463	2.651248938	1.32E-07	0.002851898	-2.557712251	2.651248938	4.12E-17	8.90E-13	-1.741884015	2.651248938	2.22E-08	0.000480191
chr12	Jag2	ENSMUSG00000002799	0.362961006	3.573744349	0.362309875	1	0.570680528	3.573744349	0.150766726	1	1.01888373	3.573744349	0.00923292	1	1.939104437	3.573744349	1.66E-06	0.035826031
chr12	Btbd6	ENSMUSG00000002803	-0.180918296	2.310720673	0.619225405	1	0.436012382	2.310720673	0.236346509	1	0.525623017	2.310720673	0.134879668	1	1.195936002	2.310720673	0.001058973	1
chr12	Nudt14	ENSMUSG00000002804	-0.076528099	2.662004012	0.833533611	1	0.138773159	2.662004012	0.705608038	1	-0.327905985	2.662004012	0.368976108	1	1.284262951	2.662004012	0.000743101	1
chr13	Epdr1	ENSMUSG00000002808	-0.686631631	2.740686339	0.001603677	1	-0.028891576	2.740686339	0.898146786	1	0.037980312	2.740686339	0.860279498	1	-0.097397327	2.740686339	0.660544419	1
chr11	Flii	ENSMUSG00000002812	-0.641446017	5.281758752	0.087722835	1	-0.579736258	5.281758752	0.121367615	1	0.565973149	5.281758752	0.130818981	1	0.791693155	5.281758752	0.034498014	1
chr11	Top3a	ENSMUSG00000002814	-2.13141609	4.434852783	2.76E-23	5.97E-19	-2.21763907	4.434852783	6.30E-26	1.36E-21	-1.42680782	4.434852783	1.99E-12	4.29E-08	-1.551086016	4.434852783	2.85E-14	6.16E-10
chr9	Atg4d	ENSMUSG00000002820	-1.518828543	4.062411777	0.00104574	1	-1.142704842	4.062411777	0.012980802	1	-1.245122621	4.062411777	0.006249819	1	-0.159613785	4.062411777	0.724039382	1
chr9	Qtrt1	ENSMUSG00000002825	-2.801485651	4.167002603	3.26E-24	7.05E-20	-2.793426292	4.167002603	1.46E-24	3.16E-20	-1.998407796	4.167002603	3.37E-14	7.27E-10	-2.017406803	4.167002603	3.61E-14	7.80E-10
chr17	Plin4	ENSMUSG00000002831	1.963985189	-1.759293511	0.003004161	1	-1.129374303	-1.759293511	0.115179272	1	-1.170904599	-1.759293511	0.148679873	1	-1.212236395	-1.759293511	0.151695185	1
chr17	Hdgfl2	ENSMUSG00000002833	-1.252986769	5.880008202	0.000463905	1	-1.252293796	5.880008202	0.00046	1	-0.481097154	5.880008202	0.172283172	1	0.195150152	5.880008202	0.579671934	1
chr17	Chaf1a	ENSMUSG00000002835	-3.160532272	5.764825712	1.10E-22	2.37E-18	-3.025299664	5.764825712	2.98E-21	6.44E-17	-2.629533741	5.764825712	4.66E-17	1.01E-12	-2.246752137	5.764825712	3.61E-13	7.79E-09
chr16	Adprh	ENSMUSG00000002844	-1.927233016	5.288384653	4.11E-09	8.88E-05	-1.410448832	5.288384653	1.25E-05	0.269296593	-1.621849552	5.288384653	5.71E-07	0.012326256	-0.149190537	5.288384653	0.638659605	1
chr16	Tmem39a	ENSMUSG00000002845	-3.206624958	5.524430886	1.22E-29	2.63E-25	-1.923529457	5.524430886	1.03E-12	2.23E-08	-0.629398396	5.524430886	0.015738172	1	-1.572125681	5.524430886	3.75E-09	8.10E-05
chr16	Timmdc1	ENSMUSG00000002846	-1.406345727	4.609436315	1.45E-12	3.13E-08	-1.346855641	4.609436315	1.33E-11	2.86E-07	-1.064326519	4.609436315	4.02E-08	0.000869006	-1.015595656	4.609436315	2.68E-07	0.005782009
chr16	Pla1a	ENSMUSG00000002847	-0.725167334	1.076878039	0.027075036	1	-1.236431069	1.076878039	0.000430919	1	-3.389022143	1.076878039	1.68E-15	3.62E-11	-3.514180412	1.076878039	1.97E-13	4.26E-09
chr6	Mcm2	ENSMUSG00000002870	-4.278923119	7.484391974	2.08E-19	4.49E-15	-4.203815217	7.484391974	5.93E-19	1.28E-14	-3.8653408	7.484391974	1.02E-16	2.20E-12	-3.034909539	7.484391974	1.25E-11	2.70E-07
chr6	Tpra1	ENSMUSG00000002871	0.376627183	2.308464032	0.250559393	1	0.085113552	2.308464032	0.794647773	1	0.660631496	2.308464032	0.039203982	1	1.39317036	2.308464032	3.76E-05	0.811318016
chr1	Nab1	ENSMUSG00000002881	0.471769554	4.382851179	0.061801019	1	0.945611431	4.382851179	0.000227102	1	1.593553814	4.382851179	3.78E-10	8.16E-06	0.639743839	4.382851179	0.01055997	1
chr8	Adgre5	ENSMUSG00000002885	-3.51709826	4.5855256	1.03E-33	2.22E-29	-3.797047044	4.5855256	3.04E-38	6.57E-34	-2.978649812	4.5855256	1.17E-25	2.52E-21	-3.416275403	4.5855256	2.07E-31	4.48E-27
chr6	Il17ra	ENSMUSG00000002897	0.037794806	2.974913106	0.896498674	1	-0.174526516	2.974913106	0.541236688	1	0.766175471	2.974913106	0.006168413	1	1.015311217	2.974913106	0.00032073	1
chr12	Lamb1	ENSMUSG00000002900	-0.487211938	5.656186902	0.11387695	1	-0.310444306	5.656186902	0.312385971	1	1.374554629	5.656186902	1.13E-05	0.244546883	0.997232564	5.656186902	0.001235983	1
chr8	Kcnn1	ENSMUSG00000002908	2.329806465	2.26315866	7.45E-12	1.61E-07	3.07668423	2.26315866	1.77E-17	3.83E-13	2.666106356	2.26315866	1.28E-16	2.77E-12	4.416162672	2.26315866	2.87E-32	6.20E-28
chr8	Arrdc2	ENSMUSG00000002910	-0.581146727	2.467422432	0.050663516	1	-0.600101482	2.467422432	0.050901097	1	-0.479499364	2.467422432	0.094453748	1	0.321430208	2.467422432	0.28193324	1
chr6	Ppp1r17	ENSMUSG00000002930	3.991732072	-1.001767867	5.30E-11	1.14E-06	5.004689256	-1.001767867	1.03E-10	2.22E-06	6.690618638	-1.001767867	1.23E-11	2.65E-07	6.710836514	-1.001767867	1.56E-10	3.37E-06
chr5	Cd36	ENSMUSG00000002944	4.451204899	-0.316773753	7.21E-12	1.56E-07	3.978854051	-0.316773753	1.38E-09	2.97E-05	4.530573434	-0.316773753	5.68E-07	0.01227353	2.945317397	-0.316773753	0.000181141	1
chr8	Timm44	ENSMUSG00000002949	-2.225718721	5.619549447	2.60E-20	5.62E-16	-1.748253143	5.619549447	1.60E-13	3.45E-09	-1.416648694	5.619549447	1.27E-09	2.74E-05	-0.865935997	5.619549447	0.000187949	1
chr7	Ap2a2	ENSMUSG00000002957	-0.262827507	6.83428392	0.267266524	1	-0.101867	6.83428392	0.666559881	1	0.255919086	6.83428392	0.278250122	1	0.899923234	6.83428392	0.000154051	1
chr7	Pnkp	ENSMUSG00000002963	-0.881546998	2.878019927	0.007931601	1	-0.770579416	2.878019927	0.019232768	1	-0.443931951	2.878019927	0.175436151	1	0.169344341	2.878019927	0.608519292	1
chr7	Med25	ENSMUSG00000002968	-0.689032109	6.167726981	0.186822924	1	-0.530719314	6.167726981	0.308220662	1	-0.714293353	6.167726981	0.170631737	1	1.063537478	6.167726981	0.042787879	1
chr7	Bcam	ENSMUSG00000002980	-4.091679651	6.509510929	8.69E-17	1.88E-12	-3.977218472	6.509510929	3.98E-16	8.59E-12	-4.139629972	6.509510929	3.65E-17	7.89E-13	-2.749987198	6.509510929	2.74E-09	5.91E-05
chr7	Clptm1	ENSMUSG00000002981	-1.355695542	5.579120377	5.98E-08	0.001291476	-1.133808675	5.579120377	4.68E-06	0.101084482	-0.186635541	5.579120377	0.444346973	1	-0.705721996	5.579120377	0.004100048	1
chr7	Relb	ENSMUSG00000002983	-1.369002294	2.838175878	4.15E-06	0.089545328	-1.620771302	2.838175878	3.16E-08	0.000682189	-1.296501861	2.838175878	4.10E-06	0.088575953	-0.985913782	2.838175878	0.00066242	1
chr7	Tomm40	ENSMUSG00000002984	-2.749925033	5.745581065	8.42E-11	1.82E-06	-2.435844851	5.745581065	5.72E-09	0.000123623	-2.56845128	5.745581065	9.34E-10	2.02E-05	-1.493908449	5.745581065	0.000231518	1
chr7	Apoe	ENSMUSG00000002985	-2.941078178	7.154326894	1.35E-09	2.92E-05	-2.822045593	7.154326894	5.02E-09	0.000108377	-2.788937563	7.154326894	7.46E-09	0.000161053	-1.275744002	7.154326894	0.005441683	1
chr12	Hbp1	ENSMUSG00000002996	-0.960377549	5.494298926	0.00018382	1	-0.621400124	5.494298926	0.01513294	1	0.237132731	5.494298926	0.351274617	1	-0.126918752	5.494298926	0.617323533	1
chr12	Prkar2b	ENSMUSG00000002997	4.081113612	5.021895986	8.82E-49	1.90E-44	4.415207383	5.021895986	2.34E-54	5.06E-50	4.339855072	5.021895986	1.02E-55	2.20E-51	4.640017064	5.021895986	2.45E-61	5.30E-57
chr6	Cdkn1b	ENSMUSG00000003031	1.155951208	6.137082172	1.13E-05	0.243039443	1.264364686	6.137082172	1.69E-06	0.03652743	1.756256145	6.137082172	4.43E-11	9.57E-07	2.221077852	6.137082172	2.97E-16	6.42E-12
chr4	Klf4	ENSMUSG00000003032	-4.872647249	6.795177886	1.21E-28	2.62E-24	-2.818702699	6.795177886	1.41E-12	3.04E-08	-3.170911908	6.795177886	3.50E-15	7.55E-11	-2.063097745	6.795177886	9.10E-08	0.001965331
chr8	Ap1m1	ENSMUSG00000003033	0.040670451	4.966043136	0.890905256	1	0.289133483	4.966043136	0.328582962	1	0.393875022	4.966043136	0.183104449	1	1.233193428	4.966043136	3.98E-05	0.859731316
chr8	Rab8a	ENSMUSG00000003037	-0.902369853	5.293899791	2.10E-05	0.454024344	-0.922076891	5.293899791	1.49E-05	0.322530458	-1.544742405	5.293899791	4.54E-13	9.80E-09	-0.308387127	5.293899791	0.145732576	1
chr4	Hmgn2	ENSMUSG00000003038	0.086223354	5.417008261	0.816023248	1	0.038024927	5.417008261	0.918205018	1	-1.213931808	5.417008261	0.001168382	1	0.78303258	5.417008261	0.036364967	1
chr8	Fam32a	ENSMUSG00000003039	-0.302529058	5.475151348	0.338664573	1	0.185651447	5.475151348	0.557996117	1	-0.728216999	5.475151348	0.021099325	1	1.050109795	5.475151348	0.00105481	1
chr1	Elf3	ENSMUSG00000003051	-3.961383241	3.853138391	4.28E-17	9.24E-13	-3.827752748	3.853138391	2.21E-16	4.77E-12	-3.440454108	3.853138391	5.59E-14	1.21E-09	-2.7600256	3.853138391	5.81E-10	1.25E-05
chr19	Cyp2c29	ENSMUSG00000003053	0.467865287	-0.963117806	0.391106069	1	0.116288873	-0.963117806	0.841545868	1	-4.580559312	-0.963117806	7.52E-07	0.016234984	-3.721485046	-0.963117806	2.02E-05	0.435861842
chr13	Stard3nl	ENSMUSG00000003062	-0.727829871	5.093005232	0.000183398	1	-0.347370236	5.093005232	0.075274956	1	-0.626857494	5.093005232	0.001090575	1	-0.048474144	5.093005232	0.803316214	1
chr10	Stk11	ENSMUSG00000003068	-0.431723107	5.898046502	0.233121748	1	-0.103363648	5.898046502	0.775056152	1	-0.376410947	5.898046502	0.296184153	1	0.384041447	5.898046502	0.28757945	1
chr10	Efna2	ENSMUSG00000003070	2.251205494	2.818985986	2.52E-10	5.44E-06	2.405539914	2.818985986	3.51E-11	7.58E-07	2.267549717	2.818985986	2.46E-11	5.31E-07	2.645399312	2.818985986	1.09E-13	2.35E-09
chr10	Atp5d	ENSMUSG00000003072	-0.294212134	5.999187796	0.54780376	1	-0.022011215	5.999187796	0.964108685	1	-0.653012327	5.999187796	0.183687751	1	1.343143594	5.999187796	0.007126506	1
chr7	Ppp5c	ENSMUSG00000003099	-1.40065644	5.941369564	3.00E-06	0.064778987	-1.317634931	5.941369564	1.05E-05	0.225744059	-1.508276287	5.941369564	4.84E-07	0.010462981	-0.142799409	5.941369564	0.626948255	1
chr11	Cdk12	ENSMUSG00000003119	-2.535304489	7.273041375	4.74E-20	1.02E-15	-2.491728166	7.273041375	1.42E-19	3.06E-15	-1.152304064	7.273041375	1.24E-05	0.267365163	-2.1013195	7.273041375	8.75E-15	1.89E-10
chr7	Lipe	ENSMUSG00000003123	0.369100112	2.38262443	0.260672052	1	0.448497253	2.38262443	0.177198547	1	0.935343172	2.38262443	0.003480387	1	1.098868567	2.38262443	0.000757074	1
chr9	Pafah1b2	ENSMUSG00000003131	1.041465473	6.747884683	8.35E-08	0.001802992	1.122629694	6.747884683	8.24E-09	0.000177882	1.270915678	6.747884683	5.84E-11	1.26E-06	1.478055397	6.747884683	4.12E-14	8.89E-10
chr1	Tbc1d8	ENSMUSG00000003134	-0.003523873	3.605169093	0.985714397	1	0.023700332	3.605169093	0.905866313	1	0.168428515	3.605169093	0.383019426	1	0.053706155	3.605169093	0.782420736	1
chr1	Cnot11	ENSMUSG00000003135	-2.102151294	4.333792215	8.75E-16	1.89E-11	-1.608391051	4.333792215	3.81E-10	8.23E-06	-1.149163225	4.333792215	4.45E-06	0.09603962	-0.977585536	4.333792215	0.000102633	1
chr6	Slc2a3	ENSMUSG00000003153	-2.59645141	8.849790988	8.96E-15	1.94E-10	-1.7791242	8.849790988	4.44E-08	0.00095976	-0.308882872	8.849790988	0.328256453	1	-1.508796027	8.849790988	2.90E-06	0.062559361
chr6	Foxj2	ENSMUSG00000003154	1.930033464	3.932301833	5.54E-15	1.20E-10	2.553660746	3.932301833	6.15E-24	1.33E-19	2.486344427	3.932301833	1.51E-24	3.26E-20	3.373854178	3.932301833	4.52E-40	9.77E-36
chr5	Sri	ENSMUSG00000003161	-0.111892001	3.803921517	0.598924357	1	-0.018926324	3.803921517	0.929661819	1	-0.502679607	3.803921517	0.016561696	1	0.445731658	3.803921517	0.039056351	1
chr7	Irf3	ENSMUSG00000003184	-0.881003033	2.585525435	0.004765359	1	-0.69020667	2.585525435	0.025864962	1	-0.24901924	2.585525435	0.419329974	1	0.190647215	2.585525435	0.547334186	1
chr7	Bcl2l12	ENSMUSG00000003190	-0.305221233	2.397039276	0.35149387	1	-0.44800855	2.397039276	0.172809364	1	-0.508731505	2.397039276	0.105220611	1	0.600642129	2.397039276	0.067256502	1
chr17	Zfp959	ENSMUSG00000003198	-1.879010178	2.8850696	3.65E-08	0.000787412	-1.262404145	2.8850696	0.000101365	1	-1.058101298	2.8850696	0.000916843	1	-1.152308718	2.8850696	0.000374946	1
chr17	Mpnd	ENSMUSG00000003199	-0.092920478	5.19203934	0.8500528	1	0.57885519	5.19203934	0.241238483	1	-0.329612024	5.19203934	0.501920634	1	1.366667791	5.19203934	0.006334625	1
chr17	Sh3gl1	ENSMUSG00000003200	-0.534699743	4.424346497	0.134596615	1	-0.260741509	4.424346497	0.462884718	1	-0.324475968	4.424346497	0.358950171	1	0.629487058	4.424346497	0.077164409	1
chr17	Ebi3	ENSMUSG00000003206	1.938506352	-1.082120194	0.001323367	1	-0.11341252	-1.082120194	0.840003918	1	-1.083182597	-1.082120194	0.051569728	1	0.621480881	-1.082120194	0.337140673	1
chr17	Ccdc94	ENSMUSG00000003208	-0.493035158	2.756197569	0.168022132	1	-0.834997287	2.756197569	0.018065529	1	-1.057764072	2.756197569	0.002462639	1	0.019483514	2.756197569	0.956263802	1
chr10	Ranbp2	ENSMUSG00000003226	-2.513523587	7.693946338	5.16E-07	0.011139516	-1.727560638	7.693946338	0.000388638	1	0.193985409	7.693946338	0.682161488	1	-1.452715154	7.693946338	0.002627138	1
chr10	Edar	ENSMUSG00000003227	5.457860501	-0.020822647	1.34E-27	2.88E-23	2.963280043	-0.020822647	7.51E-11	1.62E-06	2.61322659	-0.020822647	0.000199246	1	3.274056535	-0.020822647	1.99E-05	0.428760664
chr19	Grk5	ENSMUSG00000003228	1.689333349	3.219225182	2.69E-09	5.81E-05	1.315205335	3.219225182	2.71E-06	0.058527762	1.271668822	3.219225182	2.83E-06	0.061048764	0.883568267	3.219225182	0.001159487	1
chr16	Dvl3	ENSMUSG00000003233	1.674312445	5.170368293	1.32E-06	0.028614144	1.946971961	5.170368293	2.35E-08	0.000508385	1.872351072	5.170368293	5.59E-08	0.001206812	3.233264939	5.170368293	7.59E-19	1.64E-14
chr16	Abcf3	ENSMUSG00000003234	-0.429370124	4.10971019	0.079354057	1	-0.46099578	4.10971019	0.057693107	1	0.137599892	4.10971019	0.569670088	1	0.338653946	4.10971019	0.159322845	1
chr16	Eif2b5	ENSMUSG00000003235	-2.244895105	6.476097165	2.56E-20	5.53E-16	-2.143600014	6.476097165	7.74E-19	1.67E-14	-1.935394213	6.476097165	6.53E-16	1.41E-11	-1.399101743	6.476097165	3.09E-09	6.68E-05
chr7	Cyth2	ENSMUSG00000003269	0.062414977	5.017676239	0.826294874	1	0.319396356	5.017676239	0.262691218	1	-0.149783492	5.017676239	0.595274435	1	1.315490965	5.017676239	5.34E-06	0.115283146
chr7	Sult2b1	ENSMUSG00000003271	2.236305576	0.547572088	8.21E-09	0.000177227	1.880196947	0.547572088	6.68E-06	0.144232575	0.767597658	0.547572088	0.043711891	1	1.320761111	0.547572088	0.008249585	1
chr7	Car11	ENSMUSG00000003273	2.332065488	0.73587656	3.75E-08	0.000808951	3.195705003	0.73587656	1.93E-12	4.18E-08	2.856020296	0.73587656	4.20E-12	9.06E-08	4.194165058	0.73587656	1.29E-18	2.78E-14
chr17	Dlgap1	ENSMUSG00000003279	2.501033134	3.882120008	1.06E-08	0.000228665	2.874572408	3.882120008	1.37E-10	2.96E-06	2.797875034	3.882120008	2.66E-10	5.74E-06	2.642405455	3.882120008	2.15E-09	4.65E-05
chr4	Plag1	ENSMUSG00000003282	-1.058381837	4.10000735	0.005380561	1	0.012868476	4.10000735	0.97289521	1	1.155200121	4.10000735	0.002374739	1	0.368275558	4.10000735	0.327301006	1
chr2	Hck	ENSMUSG00000003283	-3.714644436	4.562531151	5.44E-32	1.17E-27	-4.244092686	4.562531151	2.10E-38	4.54E-34	-4.989721634	4.562531151	2.17E-48	4.69E-44	-5.281974346	4.562531151	8.20E-51	1.77E-46
chr9	Mrpl4	ENSMUSG00000003299	-2.254698586	4.408535709	3.06E-08	0.000660269	-1.763356357	4.408535709	1.09E-05	0.235188045	-2.068112692	4.408535709	2.95E-07	0.006362167	-0.180823087	4.408535709	0.644610827	1
chr9	Keap1	ENSMUSG00000003308	0.178938352	3.525454892	0.490512758	1	0.553958118	3.525454892	0.033203796	1	0.776260186	3.525454892	0.001954265	1	1.497655935	3.525454892	5.29E-09	0.000114256
chr9	Ap1m2	ENSMUSG00000003309	-2.873277704	2.854429759	2.37E-18	5.12E-14	-4.079949366	2.854429759	3.49E-29	7.54E-25	-4.823743417	2.854429759	3.11E-33	6.72E-29	-4.467054666	2.854429759	3.01E-28	6.50E-24
chr8	Glg1	ENSMUSG00000003316	-1.034004189	6.873112198	0.000195412	1	-0.334477377	6.873112198	0.223514304	1	0.909323156	6.873112198	0.001008777	1	0.578277136	6.873112198	0.035464787	1
chr10	Atp8b3	ENSMUSG00000003341	0.748958162	-0.11600734	0.071128632	1	-0.130294326	-0.11600734	0.792264581	1	-0.490922838	-0.11600734	0.298735748	1	-0.952020332	-0.11600734	0.054513143	1
chr10	Btbd2	ENSMUSG00000003344	0.257106362	4.551019638	0.553216743	1	0.677182402	4.551019638	0.12035417	1	0.162410295	4.551019638	0.706272644	1	1.670976918	4.551019638	0.000170143	1
chr10	Csnk1g2	ENSMUSG00000003345	-0.679141374	6.32772557	0.233756518	1	-0.36953894	6.32772557	0.515851638	1	-0.634563736	6.32772557	0.264846583	1	-0.376818257	6.32772557	0.507157971	1
chr10	Abhd17a	ENSMUSG00000003346	-0.003230247	4.384940777	0.995545698	1	0.432864628	4.384940777	0.455811596	1	-0.942950666	4.384940777	0.104248623	1	0.915487712	4.384940777	0.116353979	1
chr10	Mob3a	ENSMUSG00000003348	-0.099567055	3.935377749	0.702799806	1	0.019618914	3.935377749	0.93962643	1	-0.231766043	3.935377749	0.358347596	1	0.865425192	3.935377749	0.000863888	1
chr15	Cacnb3	ENSMUSG00000003352	1.441972259	4.884844714	7.03E-05	1	1.847565306	4.884844714	4.97E-07	0.010736062	1.358327544	4.884844714	0.000150717	1	2.766090191	4.884844714	2.75E-13	5.94E-09
chr15	Ccdc65	ENSMUSG00000003354	1.985383082	0.449600751	1.55E-07	0.003341578	1.099574399	0.449600751	0.001715757	1	1.317171515	0.449600751	0.000158453	1	1.800722602	0.449600751	9.27E-07	0.020011289
chr15	Fkbp11	ENSMUSG00000003355	-2.300054938	2.836650232	4.63E-08	0.001000626	-1.92914001	2.836650232	3.45E-06	0.074473937	-1.815536772	2.836650232	1.31E-05	0.283659373	-0.861411143	2.836650232	0.042676522	1
chr15	Ddx23	ENSMUSG00000003360	-1.114415132	6.613511305	0.00050787	1	-0.882537621	6.613511305	0.005624519	1	-1.051699777	6.613511305	0.000988537	1	0.125558972	6.613511305	0.691352019	1
chr7	Pld3	ENSMUSG00000003363	0.069055721	3.935100185	0.840086873	1	0.360082054	3.935100185	0.29134252	1	0.850866248	3.935100185	0.01345411	1	1.420651906	3.935100185	4.90E-05	1
chr7	Grik5	ENSMUSG00000003378	3.184912691	4.784099819	4.09E-25	8.83E-21	3.629598562	4.784099819	3.94E-31	8.50E-27	3.666295991	4.784099819	3.38E-33	7.31E-29	3.95018071	4.784099819	3.80E-37	8.20E-33
chr7	Cd79a	ENSMUSG00000003379	0.813639248	-1.208124141	0.2984929	1	-0.235219091	-1.208124141	0.773233354	1	-1.042536763	-1.208124141	0.143826501	1	1.001000383	-1.208124141	0.208802638	1
chr7	Rabac1	ENSMUSG00000003380	0.393180068	3.364370603	0.412659175	1	1.320118905	3.364370603	0.006991056	1	0.635534115	3.364370603	0.186987764	1	2.592459096	3.364370603	6.31E-07	0.013629425
chr3	Etv3	ENSMUSG00000003382	-0.145717552	4.41879651	0.386412603	1	0.326729431	4.41879651	0.044489833	1	1.338635739	4.41879651	2.48E-17	5.36E-13	1.072819633	4.41879651	1.09E-11	2.36E-07
chr9	Prkcsh	ENSMUSG00000003402	-1.221166729	5.493120798	0.000470166	1	-1.088434906	5.493120798	0.001724791	1	-0.551436466	5.493120798	0.109484238	1	0.052197287	5.493120798	0.87941727	1
chr9	Elavl3	ENSMUSG00000003410	3.737229589	6.272217766	3.15E-32	6.80E-28	4.426535161	6.272217766	1.56E-41	3.36E-37	5.132308736	6.272217766	8.50E-53	1.84E-48	4.721413179	6.272217766	9.74E-47	2.10E-42
chr4	Rab3b	ENSMUSG00000003411	4.104461667	1.726387685	1.17E-28	2.53E-24	2.897551081	1.726387685	1.73E-18	3.74E-14	2.889807895	1.726387685	5.76E-18	1.24E-13	2.557279084	1.726387685	3.44E-15	7.42E-11
chr2	St8sia6	ENSMUSG00000003418	1.979974966	1.565238608	9.48E-07	0.020470514	0.439879377	1.565238608	0.24290905	1	-0.962271578	1.565238608	0.011414597	1	-2.680782197	1.565238608	1.09E-10	2.35E-06
chr7	Fcgrt	ENSMUSG00000003420	-0.14385147	2.107142519	0.694875081	1	0.198722593	2.107142519	0.590863018	1	-0.510010841	2.107142519	0.158759255	1	0.718772811	2.107142519	0.050772769	1
chr7	Nosip	ENSMUSG00000003421	-1.007739528	4.442953385	0.005207028	1	-0.864469518	4.442953385	0.016131994	1	-0.810400917	4.442953385	0.023694384	1	0.06073892	4.442953385	0.86548498	1
chr7	Pih1d1	ENSMUSG00000003423	-0.86723055	3.761846946	0.011168045	1	-0.406673337	3.761846946	0.230944573	1	-0.370359221	3.761846946	0.271133334	1	0.984051634	3.761846946	0.004514278	1
chr7	Rps11	ENSMUSG00000003429	-1.590138779	7.44422319	6.91E-06	0.149182996	-1.225786246	7.44422319	0.000470345	1	-1.936716572	7.44422319	6.18E-08	0.001334796	-0.211990603	7.44422319	0.54084335	1
chr7	Supt5	ENSMUSG00000003435	-1.583871896	6.797717041	1.58E-07	0.003404905	-1.222068595	6.797717041	4.31E-05	0.931059694	-1.071167563	6.797717041	0.000318179	1	0.104801086	6.797717041	0.721757065	1
chr7	Dll3	ENSMUSG00000003436	1.883611751	1.186166091	1.64E-06	0.035388854	2.253303788	1.186166091	3.83E-08	0.000827181	2.047063648	1.186166091	1.37E-08	0.000296698	2.998292801	1.186166091	5.20E-14	1.12E-09
chr7	Paf1	ENSMUSG00000003437	-1.481970133	5.198096781	9.25E-06	0.199657008	-1.379404165	5.198096781	3.37E-05	0.727980506	-0.466491629	5.198096781	0.154341063	1	-0.397054799	5.198096781	0.224336772	1
chr7	Timm50	ENSMUSG00000003438	-1.858966441	4.456542044	1.03E-07	0.002217205	-1.865327995	4.456542044	9.07E-08	0.001957829	-2.214368955	4.456542044	3.40E-10	7.34E-06	-0.922383474	4.456542044	0.00736201	1
chr7	Med29	ENSMUSG00000003444	-0.585677444	2.17335209	0.068541982	1	-0.502812996	2.17335209	0.114979664	1	-0.621989843	2.17335209	0.041608262	1	0.264731433	2.17335209	0.406700862	1
chr6	Bicd1	ENSMUSG00000003452	0.747465983	5.082956106	0.065917205	1	1.309248606	5.082956106	0.001463101	1	2.558161634	5.082956106	2.09E-09	4.51E-05	1.407378691	5.082956106	0.000603144	1
chr1	Ncstn	ENSMUSG00000003458	-0.492269293	4.477064555	0.057416801	1	-0.216728501	4.477064555	0.397193535	1	0.190723445	4.477064555	0.455142213	1	0.520580855	4.477064555	0.041878892	1
chr1	Pex19	ENSMUSG00000003464	-0.232585611	5.062436883	0.207750653	1	0.095768215	5.062436883	0.604388171	1	-0.419628986	5.062436883	0.021059622	1	0.874552039	5.062436883	2.38E-06	0.051347649
chr14	Phyhip	ENSMUSG00000003469	1.188444627	1.620338493	0.001155515	1	0.348256395	1.620338493	0.311471604	1	0.275677136	1.620338493	0.407289698	1	1.454581216	1.620338493	2.84E-05	0.612315404
chr6	Crhr2	ENSMUSG00000003476	3.013095825	-0.346140551	7.89E-12	1.70E-07	2.982323659	-0.346140551	5.47E-07	0.011810837	0.51268034	-0.346140551	0.326572058	1	-0.686478648	-0.346140551	0.272260205	1
chr8	Cyp4f18	ENSMUSG00000003484	5.55691899	-1.452404182	5.10E-12	1.10E-07	3.558151685	-1.452404182	6.45E-06	0.139394159	1.442428843	-1.452404182	0.327290979	1	-2.05563819	-1.452404182	0.191651274	1
chr6	Impdh1	ENSMUSG00000003500	-0.780255222	4.3778743	0.011986022	1	-0.645763392	4.3778743	0.037117343	1	-0.747497483	4.3778743	0.014869655	1	0.76309824	4.3778743	0.01353115	1
chr11	Dusp3	ENSMUSG00000003518	0.40804574	4.345133025	0.024251	1	0.342827481	4.345133025	0.058669858	1	0.160514605	4.345133025	0.349071687	1	1.00328856	4.345133025	1.51E-08	0.00032506
chr16	Prodh	ENSMUSG00000003526	-2.459189579	4.107939094	5.33E-12	1.15E-07	-2.961924137	4.107939094	7.95E-16	1.72E-11	-2.638698331	4.107939094	2.22E-13	4.80E-09	-3.010825728	4.107939094	5.07E-16	1.10E-11
chr16	Dgcr14	ENSMUSG00000003527	-0.443610112	3.84611038	0.140686134	1	-0.208134977	3.84611038	0.485830264	1	-0.358475705	3.84611038	0.225026031	1	0.846313234	3.84611038	0.004882457	1
chr16	Slc25a1	ENSMUSG00000003528	0.326608465	4.705664492	0.339373872	1	0.492585661	4.705664492	0.149702388	1	-0.115191717	4.705664492	0.733897325	1	1.60948269	4.705664492	4.18E-06	0.090339981
chr16	Dgcr6	ENSMUSG00000003531	0.452164643	3.308155607	0.245131993	1	0.99774259	3.308155607	0.011765215	1	0.130951522	3.308155607	0.733216504	1	1.396092776	3.308155607	0.000465079	1
chr17	Ddr1	ENSMUSG00000003534	3.261599514	4.910768174	1.55E-15	3.34E-11	3.647793886	4.910768174	1.44E-18	3.10E-14	3.703035295	4.910768174	1.72E-19	3.71E-15	4.995739294	4.910768174	4.71E-30	1.02E-25
chr17	Ier3	ENSMUSG00000003541	2.928229772	1.950712801	4.59E-15	9.92E-11	3.433828374	1.950712801	9.50E-19	2.05E-14	2.251433367	1.950712801	4.42E-12	9.54E-08	4.055445613	1.950712801	6.37E-27	1.38E-22
chr7	Fosb	ENSMUSG00000003545	4.830474532	1.735214167	2.22E-09	4.78E-05	5.76983032	1.735214167	3.34E-34	7.22E-30	4.393596036	1.735214167	1.52E-31	3.29E-27	6.140931565	1.735214167	9.25E-47	2.00E-42
chr17	Klc4	ENSMUSG00000003546	-0.136810731	3.725780421	0.712421976	1	0.18446974	3.725780421	0.618858954	1	-0.036108145	3.725780421	0.921546264	1	1.336213466	3.725780421	0.000371596	1
chr7	Ercc1	ENSMUSG00000003549	-1.031680142	2.774480305	0.000772121	1	-0.771781501	2.774480305	0.011771066	1	-0.571129999	2.774480305	0.056824636	1	0.195342081	2.774480305	0.539649494	1
chr19	Cyp17a1	ENSMUSG00000003555	3.941192334	-2.297732468	0.000185329	1	2.786686874	-2.297732468	0.015948422	1	0.272428519	-2.297732468	0.814370694	1	0.422742293	-2.297732468	0.767063166	1
chr19	As3mt	ENSMUSG00000003559	-2.894402327	3.001228331	4.59E-29	9.92E-25	-3.157500418	3.001228331	8.16E-31	1.76E-26	-4.669836417	3.001228331	5.12E-53	1.10E-48	-3.863282199	3.001228331	1.24E-36	2.67E-32
chr8	Homer3	ENSMUSG00000003573	1.218822718	2.899683272	4.78E-05	1	1.244031121	2.899683272	3.32E-05	0.71613355	0.731173584	2.899683272	0.009797865	1	2.410569282	2.899683272	2.96E-15	6.38E-11
chr8	Crtc1	ENSMUSG00000003575	1.249970344	3.951663672	0.000115294	1	1.178289579	3.951663672	0.00024933	1	1.52671783	3.951663672	1.65E-06	0.035653538	1.956388185	3.951663672	1.54E-09	3.33E-05
chr11	Rnf215	ENSMUSG00000003581	0.921043846	2.277219017	0.002631383	1	1.149669474	2.277219017	0.000209477	1	1.710306661	2.277219017	8.87E-09	0.00019155	2.16799754	2.277219017	4.54E-12	9.81E-08
chr11	Sec14l2	ENSMUSG00000003585	0.2456888	1.855580939	0.466950655	1	0.082156478	1.855580939	0.806095634	1	-0.128394029	1.855580939	0.689484326	1	0.370005451	1.855580939	0.273631492	1
chr2	Aven	ENSMUSG00000003604	-1.847065415	4.203079594	7.80E-20	1.68E-15	-2.011242776	4.203079594	1.61E-22	3.49E-18	-3.21354982	4.203079594	8.59E-50	1.85E-45	-3.522084266	4.203079594	8.08E-55	1.75E-50
chr3	Cp	ENSMUSG00000003617	7.024515308	1.875282158	1.94E-31	4.18E-27	5.417376558	1.875282158	1.06E-28	2.28E-24	6.534593566	1.875282158	2.09E-36	4.52E-32	5.272607745	1.875282158	2.31E-33	4.99E-29
chr5	Crot	ENSMUSG00000003623	-1.521205834	3.755976017	5.45E-07	0.011769352	-1.026968592	3.755976017	0.000618983	1	-0.297973277	3.755976017	0.315328901	1	-1.020981363	3.755976017	0.000601861	1
chr4	Rps6ka1	ENSMUSG00000003644	-2.989625723	6.216043051	2.28E-15	4.92E-11	-2.91163921	6.216043051	9.20E-15	1.99E-10	-3.085264222	6.216043051	3.14E-16	6.79E-12	-1.834983021	6.216043051	3.58E-07	0.007733132
chr8	Calb2	ENSMUSG00000003657	5.437211229	2.519341018	6.33E-40	1.37E-35	7.252979173	2.519341018	5.18E-50	1.12E-45	5.281686122	2.519341018	1.05E-37	2.27E-33	7.40301797	2.519341018	5.04E-56	1.09E-51
chr2	Snrnp200	ENSMUSG00000003660	-2.056284308	7.92255149	6.89E-07	0.014889348	-1.616825765	7.92255149	7.49E-05	1	-0.324186292	7.92255149	0.416432667	1	-0.664512318	7.92255149	0.096551576	1
chr2	Ciao1	ENSMUSG00000003662	-1.665253192	4.195900475	1.10E-07	0.002382873	-1.448589231	4.195900475	3.05E-06	0.065906459	-0.652750273	4.195900475	0.033253955	1	-0.50920528	4.195900475	0.095971722	1
chr17	Has1	ENSMUSG00000003665	3.999226012	-1.740302183	4.46E-05	0.963384618	6.476897649	-1.740302183	1.14E-06	0.024670633	3.053065762	-1.740302183	0.000419231	1	2.516468281	-1.740302183	0.006520952	1
chr19	Taf6l	ENSMUSG00000003680	-1.452409092	3.521384073	3.23E-09	6.97E-05	-1.073042262	3.521384073	1.36E-05	0.294342661	-1.010511733	3.521384073	2.93E-05	0.633188298	-0.323107872	3.521384073	0.185412223	1
chr1	Insig2	ENSMUSG00000003721	0.1477886	3.819813806	0.519436979	1	0.489916989	3.819813806	0.034175839	1	1.011830816	3.819813806	5.59E-06	0.120788721	0.638067131	3.819813806	0.004555943	1
chr4	Kpna6	ENSMUSG00000003731	-0.977176143	5.923092378	8.57E-06	0.185129294	-0.763944692	5.923092378	0.000464502	1	-0.000373783	5.923092378	0.998618614	1	-0.034813237	5.923092378	0.871873703	1
chr10	Man1a	ENSMUSG00000003746	1.409647095	3.171314571	4.07E-09	8.79E-05	1.228560728	3.171314571	1.67E-07	0.003601572	1.739495253	3.171314571	5.67E-14	1.22E-09	0.63746826	3.171314571	0.004591237	1
chr7	Itpkc	ENSMUSG00000003752	0.00590607	3.485510957	0.983910699	1	0.26789879	3.485510957	0.357690037	1	0.69635981	3.485510957	0.014319272	1	1.744160905	3.485510957	2.38E-09	5.14E-05
chr7	Coq8b	ENSMUSG00000003762	0.592650209	2.13709213	0.057928996	1	1.330148335	2.13709213	5.28E-05	1	1.733692565	2.13709213	2.06E-08	0.000445397	1.518927785	2.13709213	1.25E-06	0.026981579
chr18	Brd8	ENSMUSG00000003778	-2.619935105	7.227767582	2.95E-18	6.38E-14	-2.37012926	7.227767582	1.61E-15	3.47E-11	-1.00454968	7.227767582	0.000435627	1	-1.398636998	7.227767582	1.19E-06	0.025603672
chr18	Kif20a	ENSMUSG00000003779	-3.096263677	6.272742683	4.97E-10	1.07E-05	-3.069798707	6.272742683	6.44E-10	1.39E-05	-2.30284517	6.272742683	1.77E-06	0.038181233	-2.377484793	6.272742683	8.48E-07	0.018320541
chr8	Farsa	ENSMUSG00000003808	-1.097330547	4.781906153	0.000570324	1	-1.136083128	4.781906153	0.000335708	1	-1.185449899	4.781906153	0.000183439	1	-0.212609333	4.781906153	0.497966969	1
chr8	Gcdh	ENSMUSG00000003809	-2.842907183	3.992053488	8.49E-26	1.83E-21	-2.237402103	3.992053488	2.36E-17	5.10E-13	-2.496708554	3.992053488	8.77E-21	1.89E-16	-2.043243499	3.992053488	8.03E-15	1.73E-10
chr4	Mast2	ENSMUSG00000003810	-0.286385747	5.99635112	0.235873672	1	0.073729454	5.99635112	0.759715814	1	0.471347729	5.99635112	0.049175537	1	0.796367539	5.99635112	0.000943375	1
chr8	Dnase2a	ENSMUSG00000003812	-1.930003034	3.764789802	2.07E-20	4.48E-16	-1.777299004	3.764789802	3.68E-17	7.95E-13	-2.229351161	3.764789802	9.01E-28	1.95E-23	-1.148094016	3.764789802	2.24E-08	0.000484583
chr8	Rad23a	ENSMUSG00000003813	-1.889894415	5.327473087	3.44E-07	0.007439223	-1.23141172	5.327473087	0.000730596	1	-1.980739175	5.327473087	9.17E-08	0.001981399	-0.209663296	5.327473087	0.56073217	1
chr8	Calr	ENSMUSG00000003814	-1.148848595	7.756685937	0.000149112	1	-0.708803013	7.756685937	0.018297571	1	-0.29757237	7.756685937	0.319720912	1	-0.256601228	7.756685937	0.390871398	1
chr8	Syce2	ENSMUSG00000003824	-2.960174734	4.906610225	3.20E-23	6.91E-19	-2.345537084	4.906610225	1.37E-15	2.95E-11	-3.215731686	4.906610225	1.33E-26	2.88E-22	-2.129448182	4.906610225	4.73E-13	1.02E-08
chr8	Nfat5	ENSMUSG00000003847	-1.005283102	6.944139408	0.025181992	1	-0.190198703	6.944139408	0.668980566	1	1.665251189	6.944139408	0.000262402	1	0.318203031	6.944139408	0.474373013	1
chr8	Nob1	ENSMUSG00000003848	-2.126335747	5.041243496	1.42E-13	3.06E-09	-2.029903919	5.041243496	1.17E-12	2.52E-08	-1.404506003	5.041243496	4.71E-07	0.01018102	-1.123695552	5.041243496	5.60E-05	1
chr8	Nqo1	ENSMUSG00000003849	-2.669087338	2.812956545	1.16E-12	2.50E-08	-2.624150723	2.812956545	2.71E-12	5.86E-08	-2.979669909	2.812956545	7.39E-15	1.60E-10	-2.918251013	2.812956545	8.69E-14	1.88E-09
chr7	Ppfia3	ENSMUSG00000003863	1.845345886	4.081836553	7.75E-06	0.167276959	2.514561659	4.081836553	2.41E-09	5.19E-05	2.549680436	4.081836553	8.77E-10	1.89E-05	4.945141191	4.081836553	2.27E-26	4.90E-22
chr7	Gys1	ENSMUSG00000003865	-0.925718213	5.182401361	0.016448592	1	-0.125597543	5.182401361	0.742873504	1	-0.286832191	5.182401361	0.45206547	1	0.964129332	5.182401361	0.012389799	1
chr7	Ruvbl2	ENSMUSG00000003868	-2.138783349	6.433161932	1.65E-07	0.003553334	-2.039824341	6.433161932	5.36E-07	0.011585041	-2.157347609	6.433161932	1.28E-07	0.002774258	-0.965402896	6.433161932	0.014725374	1
chr7	Lin7b	ENSMUSG00000003872	0.008550305	-0.274277812	0.985150966	1	0.317426878	-0.274277812	0.500039097	1	0.642560063	-0.274277812	0.158822409	1	1.905770353	-0.274277812	0.000462611	1
chr7	Bax	ENSMUSG00000003873	-2.001780791	4.376286107	9.77E-09	0.00021105	-1.48708299	4.376286107	1.67E-05	0.361182669	-1.987233761	4.376286107	9.64E-09	0.000208223	-0.955633601	4.376286107	0.005511715	1
chr15	Il7r	ENSMUSG00000003882	1.531046043	-1.981037034	0.010503629	1	3.3854078	-1.981037034	9.69E-06	0.209268659	1.442321733	-1.981037034	0.326615944	1	0.446747942	-1.981037034	0.748936817	1
chr10	Tfam	ENSMUSG00000003923	-2.233033536	6.066127482	7.91E-23	1.71E-18	-2.083659306	6.066127482	2.95E-20	6.37E-16	-2.2809509	6.066127482	5.67E-24	1.22E-19	-1.59141241	6.066127482	7.68E-13	1.66E-08
chr17	Zfp81	ENSMUSG00000003929	0.76486363	5.194824064	0.005786844	1	0.627564088	5.194824064	0.02332201	1	1.863643884	5.194824064	4.52E-11	9.77E-07	0.768714513	5.194824064	0.005215993	1
chr11	Efnb3	ENSMUSG00000003934	3.862740932	4.139864028	2.43E-24	5.25E-20	4.239103972	4.139864028	2.50E-28	5.40E-24	4.075240235	4.139864028	1.37E-28	2.96E-24	4.685585564	4.139864028	1.03E-34	2.23E-30
chr11	Mmd	ENSMUSG00000003948	3.254773802	3.785594901	3.09E-35	6.68E-31	4.412025755	3.785594901	1.10E-51	2.37E-47	3.721282703	3.785594901	2.54E-47	5.48E-43	4.081637146	3.785594901	3.85E-51	8.32E-47
chr11	Hlf	ENSMUSG00000003949	3.999120497	3.159883135	1.61E-17	3.48E-13	3.335197826	3.159883135	1.12E-13	2.42E-09	3.927924446	3.159883135	1.28E-18	2.76E-14	2.983383903	3.159883135	2.37E-12	5.11E-08
chr16	Fam162a	ENSMUSG00000003955	0.490682655	5.407792517	0.035507297	1	0.814325955	5.407792517	0.000543599	1	0.317818071	5.407792517	0.170960335	1	1.340346827	5.407792517	1.95E-08	0.000421601
chr15	Rpl8	ENSMUSG00000003970	-1.300698814	9.53232774	0.01803626	1	-1.107254416	9.53232774	0.043184323	1	-0.932793436	9.53232774	0.087428131	1	0.441811472	9.53232774	0.415257197	1
chr5	Grm3	ENSMUSG00000003974	4.120447707	2.408310596	5.92E-17	1.28E-12	4.59626053	2.408310596	3.67E-19	7.92E-15	5.452918561	2.408310596	2.12E-25	4.59E-21	5.485450972	2.408310596	1.09E-24	2.35E-20
chr13	Ssbp2	ENSMUSG00000003992	3.539863803	5.21794344	2.52E-23	5.43E-19	3.791811524	5.21794344	8.43E-26	1.82E-21	5.005972611	5.21794344	7.73E-40	1.67E-35	3.783618668	5.21794344	3.48E-26	7.52E-22
chr11	Fancl	ENSMUSG00000004018	-3.397416113	4.789474124	1.47E-42	3.18E-38	-3.112316469	4.789474124	1.15E-36	2.49E-32	-2.762645553	4.789474124	2.58E-30	5.56E-26	-3.628722766	4.789474124	1.27E-46	2.74E-42
chr1	Brinp2	ENSMUSG00000004031	4.698208644	2.815099092	3.98E-25	8.60E-21	4.476151561	2.815099092	6.82E-23	1.47E-18	4.841041459	2.815099092	3.13E-29	6.75E-25	5.385300316	2.815099092	2.62E-32	5.66E-28
chr3	Gstm5	ENSMUSG00000004032	1.655962617	1.168906549	4.21E-08	0.000908359	1.687790045	1.168906549	2.61E-08	0.000564235	1.283874408	1.168906549	6.23E-05	1	2.464369933	1.168906549	3.53E-13	7.61E-09
chr3	Gstm7	ENSMUSG00000004035	3.969232359	1.738373054	2.30E-29	4.97E-25	4.024237544	1.738373054	3.74E-29	8.08E-25	3.337551019	1.738373054	1.33E-23	2.87E-19	5.738204422	1.738373054	1.31E-39	2.84E-35
chr3	Gstm3	ENSMUSG00000004038	1.512366359	-1.530122507	0.032852348	1	-0.046683091	-1.530122507	0.940674906	1	-2.095522004	-1.530122507	0.010782476	1	-0.166908094	-1.530122507	0.844480338	1
chr11	Stat3	ENSMUSG00000004040	-1.277666967	6.092619911	1.75E-07	0.003779226	-1.11652877	6.092619911	4.20E-06	0.090602886	-0.277060314	6.092619911	0.247851564	1	-0.349893146	6.092619911	0.143857161	1
chr11	Stat5a	ENSMUSG00000004043	-0.04926922	1.233177219	0.894235561	1	-0.789918115	1.233177219	0.03433622	1	-1.961082231	1.233177219	3.32E-07	0.00718015	-0.291969826	1.233177219	0.45714176	1
chr11	Cavin1	ENSMUSG00000004044	-1.15796723	5.391154322	0.001234022	1	-0.803310496	5.391154322	0.023605616	1	-1.442322159	5.391154322	5.80E-05	1	0.538353705	5.391154322	0.127985487	1
chr19	Map3k11	ENSMUSG00000004054	-0.074833639	3.480379186	0.854470964	1	0.027254625	3.480379186	0.946353592	1	0.089022558	3.480379186	0.822883649	1	1.129469638	3.480379186	0.005467455	1
chr7	Akt2	ENSMUSG00000004056	-0.497260604	5.272948048	0.102642219	1	-0.404982761	5.272948048	0.183349414	1	-0.74893858	5.272948048	0.013347502	1	0.036312698	5.272948048	0.904307542	1
chr16	Dnaja3	ENSMUSG00000004069	-2.036040119	6.090697672	2.04E-15	4.41E-11	-2.02505491	6.090697672	2.98E-15	6.43E-11	-1.917201548	6.090697672	5.17E-14	1.12E-09	-1.233919824	6.090697672	8.48E-07	0.018321061
chr16	Hmox2	ENSMUSG00000004070	-0.566959269	4.370271863	0.008123932	1	-0.237257298	4.370271863	0.266489332	1	-0.587352598	4.370271863	0.005628592	1	0.436349901	4.370271863	0.041418983	1
chr16	Cdip1	ENSMUSG00000004071	-0.348739245	4.809998835	0.041729968	1	0.34081192	4.809998835	0.046921678	1	0.696379168	4.809998835	3.32E-05	0.717845068	0.782386501	4.809998835	4.28E-06	0.092507487
chr2	Map3k20	ENSMUSG00000004085	1.472839213	5.181566434	6.50E-07	0.014038556	1.59994153	5.181566434	7.19E-08	0.001553467	1.95955558	5.181566434	4.67E-11	1.01E-06	1.630969128	5.181566434	3.10E-08	0.000669115
chr9	Cwc15	ENSMUSG00000004096	-1.269503547	5.933716879	2.54E-07	0.005477927	-0.930590695	5.933716879	0.000143264	1	-1.638546406	5.933716879	4.12E-11	8.90E-07	-0.564329162	5.933716879	0.021489383	1
chr9	Col5a3	ENSMUSG00000004098	-0.466270411	2.392338005	0.225829984	1	-2.039531649	2.392338005	4.90E-07	0.010586329	-4.731410591	2.392338005	3.24E-21	7.00E-17	-3.604544586	2.392338005	3.37E-15	7.28E-11
chr9	Dnmt1	ENSMUSG00000004099	-2.514054941	7.672745977	1.20E-10	2.59E-06	-2.279291691	7.672745977	3.78E-09	8.16E-05	-0.937783499	7.672745977	0.011806094	1	-1.318091095	7.672745977	0.000441642	1
chr9	Ppan	ENSMUSG00000004100	-2.612398195	5.33882021	1.86E-09	4.02E-05	-2.691395461	5.33882021	6.08E-10	1.31E-05	-2.164592965	5.33882021	3.51E-07	0.007582511	-1.492915512	5.33882021	0.000356332	1
chr2	Angptl2	ENSMUSG00000004105	4.967630093	2.546535169	4.87E-38	1.05E-33	5.381162449	2.546535169	1.41E-41	3.04E-37	5.472661898	2.546535169	2.17E-48	4.68E-44	6.552267266	2.546535169	7.37E-60	1.59E-55
chr1	Cacna1e	ENSMUSG00000004110	4.47320242	3.66206987	2.64E-16	5.71E-12	4.657134721	3.66206987	7.62E-17	1.65E-12	6.76404188	3.66206987	8.79E-28	1.90E-23	5.533665831	3.66206987	2.01E-21	4.34E-17
chr2	Cacna1b	ENSMUSG00000004113	1.598797871	4.355421396	3.92E-06	0.08460293	2.192730934	4.355421396	7.00E-10	1.51E-05	3.224049618	4.355421396	8.99E-19	1.94E-14	2.277905215	4.355421396	8.02E-11	1.73E-06
chr3	Trmt10a	ENSMUSG00000004127	-1.614230693	4.757551075	3.81E-16	8.24E-12	-2.213500648	4.757551075	2.96E-28	6.39E-24	-1.375132082	4.757551075	8.66E-13	1.87E-08	-1.632440147	4.757551075	1.31E-16	2.82E-12
chr12	Etv1	ENSMUSG00000004151	-1.571266123	4.880286376	9.76E-05	1	-2.162625929	4.880286376	1.32E-07	0.002848131	-1.122541917	4.880286376	0.004713261	1	-2.298428833	4.880286376	2.30E-08	0.000497282
chr15	Kifc2	ENSMUSG00000004187	2.942813307	2.966376821	8.97E-11	1.94E-06	3.251223439	2.966376821	2.00E-12	4.32E-08	3.103597938	2.966376821	1.64E-12	3.53E-08	4.532005693	2.966376821	6.13E-21	1.32E-16
chr10	Psap	ENSMUSG00000004207	0.591056831	6.233993106	0.061212915	1	0.95755663	6.233993106	0.002514473	1	1.559501161	6.233993106	1.25E-06	0.026976734	1.9440474	6.233993106	2.30E-09	4.97E-05
chrX	Ikbkg	ENSMUSG00000004221	-0.345679072	4.230907112	0.059781391	1	-0.133303569	4.230907112	0.468621027	1	0.491992282	4.230907112	0.006160582	1	0.605057428	4.230907112	0.000747323	1
chr19	Pax2	ENSMUSG00000004231	7.287889658	2.56136637	6.37E-17	1.38E-12	7.620219684	2.56136637	6.04E-17	1.30E-12	7.259565824	2.56136637	1.11E-18	2.40E-14	8.88399564	2.56136637	7.47E-22	1.61E-17
chr3	Wars2	ENSMUSG00000004233	0.089010781	4.089885601	0.763606042	1	-0.094696356	4.089885601	0.748867265	1	0.830661675	4.089885601	0.00481572	1	-0.0027632	4.089885601	0.992469451	1
chr6	Phb2	ENSMUSG00000004264	-2.302800994	7.620132785	1.45E-11	3.14E-07	-2.131048281	7.620132785	3.22E-10	6.96E-06	-2.29394023	7.620132785	1.67E-11	3.61E-07	-0.906747999	7.620132785	0.005711931	1
chr6	Ptpn6	ENSMUSG00000004266	-2.888952839	3.520597347	8.29E-12	1.79E-07	-3.495336046	3.520597347	8.40E-16	1.81E-11	-2.852470327	3.520597347	2.30E-11	4.98E-07	-2.78159821	3.520597347	7.73E-11	1.67E-06
chr6	Eno2	ENSMUSG00000004267	4.147394355	3.844082529	6.11E-29	1.32E-24	5.151136637	3.844082529	8.78E-39	1.90E-34	5.362440734	3.844082529	4.81E-44	1.04E-39	6.064420703	3.844082529	7.18E-52	1.55E-47
chr6	Emg1	ENSMUSG00000004268	-2.061261143	5.76569795	6.79E-14	1.47E-09	-1.847575949	5.76569795	1.48E-11	3.20E-07	-2.066523051	5.76569795	5.20E-14	1.12E-09	-1.212127722	5.76569795	7.21E-06	0.155813081
chr6	Lpcat3	ENSMUSG00000004270	-1.541900265	4.618075884	1.09E-13	2.35E-09	-1.435314419	4.618075884	4.79E-12	1.03E-07	-0.931361129	4.618075884	4.10E-06	0.088453362	-1.094457952	4.618075884	9.07E-08	0.001958782
chr6	Atp6v1f	ENSMUSG00000004285	-0.616487702	4.659562342	0.088312207	1	0.038441356	4.659562342	0.915439168	1	-1.279638181	4.659562342	0.000478811	1	0.869969219	4.659562342	0.018264474	1
chr11	Il12b	ENSMUSG00000004296	4.332573551	-2.210900394	4.42E-07	0.009549747	5.811755496	-2.210900394	1.68E-05	0.36175832	-0.475659694	-2.210900394	0.738469663	1	0	-2.210900394	1	1
chrX	Clcn5	ENSMUSG00000004317	0.770579029	4.48285832	0.016357715	1	1.116915159	4.48285832	0.000535808	1	2.845592676	4.48285832	5.14E-17	1.11E-12	1.465496467	4.48285832	5.38E-06	0.116110222
chr8	Clcn3	ENSMUSG00000004319	-0.948116131	6.172846308	3.15E-05	0.680531256	-0.460784689	6.172846308	0.041926338	1	0.763951929	6.172846308	0.000745578	1	-0.010701088	6.172846308	0.962075066	1
chr7	Hif3a	ENSMUSG00000004328	0.561800714	3.290259551	0.038355303	1	1.232070664	3.290259551	9.89E-06	0.213686441	1.93645026	3.290259551	2.10E-12	4.54E-08	1.510182491	3.290259551	2.84E-08	0.000613424
chr6	Pde1c	ENSMUSG00000004347	0.885226728	4.095551582	0.001340361	1	0.453670258	4.095551582	0.097374178	1	0.658416172	4.095551582	0.015656235	1	0.262817496	4.095551582	0.334751708	1
chr10	Utp20	ENSMUSG00000004356	-4.511788764	7.224618985	1.70E-28	3.68E-24	-4.200762408	7.224618985	1.04E-25	2.25E-21	-2.83278164	7.224618985	5.61E-14	1.21E-09	-4.104789124	7.224618985	7.05E-25	1.52E-20
chr10	Spic	ENSMUSG00000004359	0.544693183	-1.190497588	0.380107894	1	-0.436527137	-1.190497588	0.446514051	1	-4.205155179	-1.190497588	2.01E-06	0.043371303	-3.106632949	-1.190497588	0.000290654	1
chr10	9330159F19Rik	ENSMUSG00000004360	3.017190507	3.961346927	5.99E-13	1.29E-08	2.101842318	3.961346927	9.37E-08	0.002023168	3.509359619	3.961346927	1.88E-17	4.06E-13	2.858188224	3.961346927	8.20E-13	1.77E-08
chr1	Cul3	ENSMUSG00000004364	-1.248572691	7.081900645	1.16E-07	0.002501505	-0.730708383	7.081900645	0.001730709	1	-0.231636473	7.081900645	0.317444364	1	-0.688738472	7.081900645	0.00308507	1
chr16	Sst	ENSMUSG00000004366	11.1208935	2.156568689	3.85E-21	8.32E-17	8.691462323	2.156568689	4.29E-19	9.25E-15	9.837880713	2.156568689	3.04E-18	6.57E-14	10.31748561	2.156568689	2.19E-19	4.73E-15
chr7	Il11	ENSMUSG00000004371	1.170642121	-0.869377482	0.028061774	1	1.176931016	-0.869377482	0.051147286	1	-0.55208176	-0.869377482	0.26352324	1	-0.394238636	-0.869377482	0.461735009	1
chr8	Large1	ENSMUSG00000004383	-0.357216015	5.693587463	0.253719905	1	-0.321324392	5.693587463	0.304694121	1	0.276771267	5.693587463	0.374892042	1	-1.059204083	5.693587463	0.000768115	1
chr11	Ddx56	ENSMUSG00000004393	-2.465337942	4.706925229	6.78E-21	1.46E-16	-2.499589509	4.706925229	1.41E-21	3.04E-17	-1.807809236	4.706925229	1.02E-12	2.21E-08	-1.490319818	4.706925229	4.36E-09	9.41E-05
chr11	Tmed4	ENSMUSG00000004394	0.842641175	3.684163828	0.00128368	1	0.993714886	3.684163828	0.000162485	1	1.020133963	3.684163828	7.17E-05	1	1.525314757	3.684163828	1.09E-08	0.000234516
chr5	Col26a1	ENSMUSG00000004415	3.358670916	2.777854758	2.24E-22	4.84E-18	4.06097537	2.777854758	8.60E-28	1.86E-23	3.899574827	2.777854758	2.18E-29	4.70E-25	5.108405476	2.777854758	2.07E-41	4.47E-37
chr6	Bid	ENSMUSG00000004446	-2.432918041	4.969373188	2.33E-38	5.02E-34	-2.140220161	4.969373188	3.91E-30	8.43E-26	-2.560005996	4.969373188	2.50E-43	5.39E-39	-1.559362149	4.969373188	4.07E-17	8.78E-13
chr1	Ralb	ENSMUSG00000004451	-0.218545496	4.680152967	0.435284245	1	0.020539984	4.680152967	0.941746244	1	-0.517040523	4.680152967	0.062610764	1	0.866988702	4.680152967	0.002135397	1
chr5	Ppp1cc	ENSMUSG00000004455	-1.06197268	5.81475936	8.24E-09	0.000178	-0.839873613	5.81475936	4.77E-06	0.103006539	-0.748114396	5.81475936	3.69E-05	0.796648666	-0.383949248	5.81475936	0.034789726	1
chr16	Dnajb11	ENSMUSG00000004460	-2.566552441	5.330128331	5.70E-24	1.23E-19	-1.806497912	5.330128331	2.29E-13	4.95E-09	-1.685131873	5.330128331	4.83E-12	1.04E-07	-1.542992561	5.330128331	2.87E-10	6.20E-06
chr16	Tbccd1	ENSMUSG00000004462	-1.436389786	4.026086226	3.88E-16	8.37E-12	-1.588348432	4.026086226	2.02E-19	4.36E-15	-1.281877465	4.026086226	4.94E-14	1.07E-09	-1.265572771	4.026086226	1.68E-13	3.63E-09
chr7	Clec11a	ENSMUSG00000004473	0.75353186	0.654740733	0.091110488	1	1.337544901	0.654740733	0.00309436	1	0.686238324	0.654740733	0.092373034	1	0.199606787	0.654740733	0.637888197	1
chr7	Zfp324	ENSMUSG00000004500	1.305143487	2.385953216	1.17E-07	0.002531523	1.651092056	2.385953216	2.71E-11	5.85E-07	2.12677129	2.385953216	2.08E-22	4.50E-18	2.196743594	2.385953216	6.28E-22	1.36E-17
chr7	Gab2	ENSMUSG00000004508	4.166508183	3.524084057	2.84E-33	6.12E-29	3.893407317	3.524084057	9.82E-31	2.12E-26	4.863850751	3.524084057	2.27E-45	4.90E-41	4.332568501	3.524084057	2.34E-39	5.05E-35
chr5	Coro1c	ENSMUSG00000004530	-0.908101018	7.039480083	0.001269183	1	-0.826885389	7.039480083	0.003262449	1	-0.766675025	7.039480083	0.006239577	1	0.195048148	7.039480083	0.484559749	1
chr6	Tax1bp1	ENSMUSG00000004535	-1.805683783	7.354572486	2.02E-08	0.00043553	-1.319979224	7.354572486	3.18E-05	0.686940364	-1.108650029	7.354572486	0.00044372	1	-0.584255992	7.354572486	0.061792991	1
chr1	Ctse	ENSMUSG00000004552	8.07488388	-1.349004523	7.98E-14	1.72E-09	3.432380822	-1.349004523	3.04E-06	0.065662248	3.265161487	-1.349004523	0.032003574	1	0.524652097	-1.349004523	0.647018303	1
chr14	Ndrg2	ENSMUSG00000004558	1.574890628	3.621697012	2.25E-06	0.048694091	1.688568802	3.621697012	3.82E-07	0.0082527	1.566846618	3.621697012	1.71E-06	0.036988937	2.400757493	3.621697012	1.36E-12	2.93E-08
chr14	Mettl17	ENSMUSG00000004561	-1.799451542	2.483497752	4.20E-11	9.08E-07	-1.332832719	2.483497752	9.62E-07	0.020770371	-0.462807185	2.483497752	0.077079434	1	-0.999181659	2.483497752	0.000249191	1
chr14	Arhgef40	ENSMUSG00000004562	3.567913624	3.307365832	5.25E-29	1.13E-24	3.963606169	3.307365832	1.20E-36	2.58E-32	4.344523106	3.307365832	2.39E-48	5.16E-44	5.056988789	3.307365832	2.91E-61	6.29E-57
chr8	Pnpla6	ENSMUSG00000004565	-2.052616162	4.926331932	1.35E-10	2.92E-06	-1.771332984	4.926331932	1.79E-08	0.000386677	-0.858419062	4.926331932	0.005227913	1	-0.740310614	4.926331932	0.015660304	1
chr8	Mcoln1	ENSMUSG00000004567	-1.469415266	3.36639046	1.22E-08	0.000262477	-1.143910557	3.36639046	7.43E-06	0.160456784	-0.611321051	3.36639046	0.014311653	1	-0.477974273	3.36639046	0.059155975	1
chr8	Arhgef18	ENSMUSG00000004568	-1.219562765	5.613293118	4.43E-07	0.009558515	-1.089924901	5.613293118	5.79E-06	0.125107867	-0.745818952	5.613293118	0.001698029	1	-0.247586648	5.613293118	0.294566868	1
chr3	Pkn2	ENSMUSG00000004591	-1.483526131	6.437825331	6.82E-10	1.47E-05	-1.152714213	6.437825331	1.35E-06	0.029235277	-0.157958729	6.437825331	0.500923123	1	-0.860379396	6.437825331	0.000271172	1
chr7	Cd33	ENSMUSG00000004609	1.609037209	-1.539833893	0.007219671	1	2.231595389	-1.539833893	0.002978186	1	-0.908285994	-1.539833893	0.340045497	1	-1.655051829	-1.539833893	0.039372854	1
chr8	Stxbp2	ENSMUSG00000004626	-2.505088703	4.012123851	1.80E-10	3.89E-06	-2.352583874	4.012123851	1.51E-09	3.26E-05	-1.988505949	4.012123851	2.40E-07	0.005180486	-1.742960024	4.012123851	5.05E-06	0.109108401
chr6	Sgce	ENSMUSG00000004631	0.900423082	3.24889756	0.006824012	1	2.125124419	3.24889756	1.65E-09	3.57E-05	2.809466201	3.24889756	2.30E-15	4.97E-11	1.836140915	3.24889756	9.02E-08	0.001947869
chr6	Chn2	ENSMUSG00000004633	1.322430228	4.016157057	0.000432057	1	1.164227184	4.016157057	0.001983868	1	0.486573497	4.016157057	0.186464757	1	-0.098985846	4.016157057	0.787535041	1
chr8	Wwox	ENSMUSG00000004637	0.460931787	5.764363308	0.216488876	1	-0.133859678	5.764363308	0.719357732	1	-0.533344131	5.764363308	0.152384998	1	-1.913319525	5.764363308	6.40E-07	0.013831075
chr5	Slbp	ENSMUSG00000004642	-2.235285385	5.76446379	2.17E-22	4.69E-18	-1.987765846	5.76446379	1.76E-18	3.80E-14	-1.863682633	5.76446379	1.20E-16	2.59E-12	-1.302600362	5.76446379	5.36E-09	0.000115767
chr7	Tyr	ENSMUSG00000004651	3.238540299	-1.548576355	3.36E-06	0.072628072	3.450275967	-1.548576355	3.27E-06	0.070656587	0	-1.548576355	1	1	-2.051783513	-1.548576355	0.192820692	1
chr6	Ghrhr	ENSMUSG00000004654	7.259441585	-2.045856508	2.17E-10	4.68E-06	5.131050392	-2.045856508	0.000694297	1	0	-2.045856508	1	1	1.728947616	-2.045856508	0.295598682	1
chr6	Aqp1	ENSMUSG00000004655	7.13246599	1.688792429	4.38E-10	9.46E-06	6.588557535	1.688792429	1.79E-09	3.86E-05	6.123996517	1.688792429	2.80E-09	6.04E-05	8.299344141	1.688792429	1.19E-11	2.57E-07
chr9	Arid3b	ENSMUSG00000004661	-2.141208231	5.156700328	4.82E-17	1.04E-12	-2.283244804	5.156700328	7.95E-19	1.72E-14	-2.066728636	5.156700328	2.08E-16	4.50E-12	-1.381038868	5.156700328	2.96E-08	0.000640166
chr10	Cnn2	ENSMUSG00000004665	0.295833087	3.942246419	0.428706747	1	-0.047048622	3.942246419	0.899041271	1	-0.771828269	3.942246419	0.037223705	1	0.867216145	3.942246419	0.020437176	1
chr10	Polr2e	ENSMUSG00000004667	-2.086066936	6.061386228	1.03E-05	0.2234543	-1.829421942	6.061386228	9.63E-05	1	-2.758932825	6.061386228	1.27E-08	0.000275267	-0.661740916	6.061386228	0.14848966	1
chr11	Abca13	ENSMUSG00000004668	2.215907358	2.187139553	0.00021356	1	1.735426699	2.187139553	0.003379495	1	-2.258099368	2.187139553	0.000280804	1	-3.668411594	2.187139553	3.16E-08	0.000682339
chr8	Myo9b	ENSMUSG00000004677	-0.961399415	5.41570806	7.24E-05	1	-1.04575139	5.41570806	1.50E-05	0.324126736	0.3944315	5.41570806	0.097370854	1	-0.031576079	5.41570806	0.894174497	1
chr12	Hdac9	ENSMUSG00000004698	3.198029941	4.170804469	4.27E-20	9.22E-16	3.01304721	4.170804469	3.10E-18	6.69E-14	3.471667215	4.170804469	3.99E-23	8.62E-19	2.444550136	4.170804469	2.50E-13	5.41E-09
chr1	Ly9	ENSMUSG00000004707	4.388937249	-2.201008767	5.69E-06	0.12281346	5.23162053	-2.201008767	0.000691941	1	0.221825968	-2.201008767	0.86862088	1	0	-2.201008767	1	1
chr1	Cd244	ENSMUSG00000004709	4.41364735	-0.225885246	1.28E-13	2.77E-09	3.814727343	-0.225885246	2.23E-10	4.82E-06	4.32756559	-0.225885246	0.002005344	1	-2.051755339	-0.225885246	0.192804657	1
chr17	Adgre1	ENSMUSG00000004730	3.955520342	-0.156451278	1.64E-12	3.54E-08	3.342353285	-0.156451278	6.08E-09	0.000131377	1.214498931	-0.156451278	0.132383554	1	0.899686166	-0.156451278	0.22959366	1
chr11	Mtfp1	ENSMUSG00000004748	-1.589033742	1.824877821	3.88E-07	0.008381359	-2.008718388	1.824877821	2.53E-10	5.45E-06	-1.93383414	1.824877821	2.50E-11	5.40E-07	-0.62808078	1.824877821	0.04114023	1
chr1	Rab23	ENSMUSG00000004768	-1.584049836	4.652054953	1.97E-14	4.26E-10	-1.354093871	4.652054953	5.45E-11	1.18E-06	-0.919750393	4.652054953	4.42E-06	0.095431076	-0.509600282	4.652054953	0.011441007	1
chr9	Rab11a	ENSMUSG00000004771	0.889400126	4.738888341	9.22E-05	1	1.01615717	4.738888341	8.53E-06	0.184284823	1.172754754	4.738888341	2.20E-07	0.00474731	1.769605912	4.738888341	2.26E-14	4.87E-10
chr12	Eif2b2	ENSMUSG00000004788	-1.060521566	4.003963236	0.001456329	1	-0.935104952	4.003963236	0.004710494	1	-0.663109441	4.003963236	0.043810149	1	0.369640487	4.003963236	0.263650032	1
chr12	Dlst	ENSMUSG00000004789	-1.417621987	6.379008282	1.89E-12	4.09E-08	-1.33108911	6.379008282	3.12E-11	6.73E-07	-0.425890605	6.379008282	0.030409213	1	-0.614424518	6.379008282	0.001838096	1
chr12	Pgf	ENSMUSG00000004791	3.566160943	-0.157019607	3.92E-13	8.46E-09	7.873226866	-0.157019607	2.16E-15	4.67E-11	3.77032601	-0.157019607	1.81E-12	3.91E-08	5.102459201	-0.157019607	5.79E-16	1.25E-11
chr11	Ulk2	ENSMUSG00000004798	3.562798948	5.109690548	6.98E-24	1.51E-19	3.959998182	5.109690548	7.99E-28	1.73E-23	4.697751647	5.109690548	3.43E-37	7.41E-33	4.525647747	5.109690548	3.35E-35	7.23E-31
chr5	Dgkq	ENSMUSG00000004815	-0.335420958	2.62765056	0.202988371	1	-0.177561773	2.62765056	0.508087588	1	0.640013025	2.62765056	0.012417642	1	0.713045382	2.62765056	0.005581153	1
chr5	Tmed11	ENSMUSG00000004821	5.891796453	-2.203441207	4.70E-05	1	3.967973548	-2.203441207	0.000154187	1	0.220473704	-2.203441207	0.870533573	1	1.723651826	-2.203441207	0.29883712	1
chr11	Grap	ENSMUSG00000004837	8.551650364	-1.117636743	2.18E-17	4.72E-13	6.669350869	-1.117636743	9.45E-08	0.002040046	1.944946535	-1.117636743	0.034981951	1	4.839213488	-1.117636743	0.000586402	1
chr16	Chmp2b	ENSMUSG00000004843	1.560730495	4.607389046	2.17E-08	0.000468287	1.681468206	4.607389046	2.09E-09	4.50E-05	0.548855942	4.607389046	0.043150195	1	1.805020615	4.607389046	1.50E-10	3.24E-06
chr5	Plod3	ENSMUSG00000004846	-0.407078796	3.706661282	0.19457017	1	-0.062228517	3.706661282	0.840906072	1	0.659151477	3.706661282	0.032190598	1	1.069093516	3.706661282	0.00062934	1
chr5	Ap1s1	ENSMUSG00000004849	-0.294202409	3.904786297	0.238673953	1	0.202128589	3.904786297	0.42285419	1	-0.900360236	3.904786297	0.000277987	1	0.526380686	3.904786297	0.036833592	1
chr17	Mapk13	ENSMUSG00000004864	-2.584334761	2.156220322	1.01E-09	2.19E-05	-2.653903167	2.156220322	1.31E-09	2.83E-05	-3.492073832	2.156220322	9.03E-16	1.95E-11	-2.665831982	2.156220322	3.65E-09	7.88E-05
chr17	Srpk1	ENSMUSG00000004865	-2.676625254	7.064166636	3.33E-45	7.19E-41	-2.405784046	7.064166636	1.16E-37	2.50E-33	-1.801746114	7.064166636	6.14E-23	1.33E-18	-1.681620737	7.064166636	3.17E-20	6.84E-16
chr1	Pax3	ENSMUSG00000004872	7.892638209	3.809536721	1.28E-15	2.76E-11	7.262554416	3.809536721	1.06E-14	2.28E-10	10.05513217	3.809536721	2.98E-21	6.44E-17	9.039678637	3.809536721	7.12E-19	1.54E-14
chr1	Lbr	ENSMUSG00000004880	-2.865719983	6.479013275	5.03E-23	1.09E-18	-2.277752715	6.479013275	8.19E-16	1.77E-11	-0.845541499	6.479013275	0.001855592	1	-1.877931555	6.479013275	1.70E-11	3.67E-07
chr3	Crabp2	ENSMUSG00000004885	3.659544544	3.653319982	3.99E-24	8.61E-20	3.448829514	3.653319982	8.36E-22	1.81E-17	2.553836375	3.653319982	9.40E-14	2.03E-09	3.88364792	3.653319982	2.49E-26	5.38E-22
chr3	Nes	ENSMUSG00000004891	2.887363923	4.783636555	5.33E-12	1.15E-07	3.158324911	4.783636555	4.68E-14	1.01E-09	4.842121108	4.783636555	6.10E-27	1.32E-22	4.185978367	4.783636555	4.78E-22	1.03E-17
chr3	Bcan	ENSMUSG00000004892	3.460004338	1.02865604	0.000192949	1	4.108678858	1.02865604	2.20E-05	0.474599698	3.922755501	1.02865604	1.72E-05	0.371407296	5.461386496	1.02865604	3.70E-08	0.000799925
chr3	Prcc	ENSMUSG00000004895	-0.641298107	5.644273701	0.001771998	1	-0.422936655	5.644273701	0.037914827	1	-0.577344149	5.644273701	0.004279843	1	0.201923184	5.644273701	0.319372496	1
chr3	Rrnad1	ENSMUSG00000004896	-1.014756876	2.798021109	0.001214741	1	-0.648868825	2.798021109	0.037496489	1	0.547929626	2.798021109	0.07107991	1	0.10827889	2.798021109	0.725460004	1
chr3	Hdgf	ENSMUSG00000004897	-2.107216192	8.007289676	5.67E-13	1.23E-08	-1.821958176	8.007289676	3.17E-10	6.86E-06	-2.523838533	8.007289676	1.80E-17	3.88E-13	-0.912127288	8.007289676	0.001278965	1
chr6	Slc25a18	ENSMUSG00000004902	1.077850334	3.016931422	0.044273597	1	-1.869257437	3.016931422	0.000409051	1	-1.265974345	3.016931422	0.014475951	1	-1.941945993	3.016931422	0.000232177	1
chr10	Thop1	ENSMUSG00000004929	-2.282858857	5.504314638	4.16E-07	0.008983458	-2.493812301	5.504314638	3.90E-08	0.000842946	-1.729781479	5.504314638	9.16E-05	1	-0.878844144	5.504314638	0.042640195	1
chr10	Apba3	ENSMUSG00000004931	-1.059775677	3.795743719	0.062665496	1	-0.511615837	3.795743719	0.366778593	1	-1.275043816	3.795743719	0.024762772	1	0.276803967	3.795743719	0.623351738	1
chr10	Matk	ENSMUSG00000004933	2.115038783	0.560143251	0.000579165	1	3.096155918	0.560143251	2.29E-06	0.049517449	2.167486023	0.560143251	0.000139427	1	3.696395292	0.560143251	1.89E-08	0.000407085
chr10	Pias4	ENSMUSG00000004934	-0.571628777	4.823470599	0.153027868	1	-0.493347715	4.823470599	0.215879711	1	-0.383088178	4.823470599	0.334477311	1	0.772974242	4.823470599	0.053244795	1
chr9	Map2k1	ENSMUSG00000004936	-1.102420776	5.714146431	6.02E-08	0.001299095	-0.872848539	5.714146431	1.67E-05	0.360490111	-0.660399167	5.714146431	0.001044922	1	-0.523384194	5.714146431	0.009317496	1
chr10	Sgta	ENSMUSG00000004937	0.140242379	5.573881207	0.720696224	1	0.328700065	5.573881207	0.401875978	1	0.305300367	5.573881207	0.435379086	1	1.479351543	5.573881207	0.000220757	1
chr17	Tmem242	ENSMUSG00000004945	-0.456928359	4.413675034	0.142773699	1	-0.292541703	4.413675034	0.348067968	1	-1.103911903	4.413675034	0.000415664	1	-0.49005647	4.413675034	0.116873146	1
chr5	Dtx2	ENSMUSG00000004947	-0.642123892	3.756628049	0.030234947	1	-0.473341555	3.756628049	0.107861197	1	-0.187553564	3.756628049	0.518015891	1	0.329408169	3.756628049	0.262941805	1
chr5	Zp3	ENSMUSG00000004948	-2.111978495	0.580880909	3.19E-06	0.068942807	-3.159354197	0.580880909	2.81E-10	6.06E-06	-5.800197253	0.580880909	8.24E-18	1.78E-13	-4.147830708	0.580880909	2.55E-09	5.50E-05
chr5	Hspb1	ENSMUSG00000004951	-4.911483189	5.796041156	5.58E-18	1.20E-13	-4.693890283	5.796041156	6.32E-17	1.36E-12	-5.384229308	5.796041156	3.00E-20	6.47E-16	-2.959471141	5.796041156	1.59E-08	0.000344197
chr5	Rasa4	ENSMUSG00000004952	-0.986657969	3.405913199	0.003117635	1	-0.773579662	3.405913199	0.020260952	1	0.138602209	3.405913199	0.6717445	1	0.109828334	3.405913199	0.739806055	1
chr7	Syt5	ENSMUSG00000004961	2.544090649	1.258290241	8.14E-12	1.76E-07	3.582670804	1.258290241	1.79E-19	3.87E-15	3.913632107	1.258290241	2.18E-28	4.72E-24	4.474116015	1.258290241	6.59E-29	1.42E-24
chr6	Hnrnpa2b1	ENSMUSG00000004980	-2.539421781	9.396586211	7.68E-12	1.66E-07	-2.297781781	9.396586211	4.07E-10	8.79E-06	-2.198798518	9.396586211	1.93E-09	4.16E-05	-1.781567575	9.396586211	8.09E-07	0.017464265
chr6	Fxyd4	ENSMUSG00000004988	-0.811554783	-0.884889103	0.166153675	1	-1.708933327	-0.884889103	0.007496719	1	-2.208056234	-0.884889103	0.001368891	1	-0.919753624	-0.884889103	0.325781449	1
chr8	Ccdc130	ENSMUSG00000004994	-0.927884056	2.933851897	0.000234202	1	-1.40435753	2.933851897	3.39E-08	0.00073174	-0.674765128	2.933851897	0.006055551	1	-0.362876463	2.933851897	0.146368236	1
chr8	Mri1	ENSMUSG00000004996	-1.752941417	2.848896243	1.48E-09	3.19E-05	-1.894965595	2.848896243	1.86E-10	4.01E-06	-0.963633124	2.848896243	0.000641626	1	-0.830480541	2.848896243	0.004324669	1
chr3	Prkacb	ENSMUSG00000005034	1.06336532	5.953677604	3.02E-06	0.065267351	1.277567272	5.953677604	2.27E-08	0.00048949	1.779078447	5.953677604	1.17E-14	2.53E-10	1.645818386	5.953677604	7.56E-13	1.63E-08
chr11	Sgsh	ENSMUSG00000005043	0.575584428	1.131298208	0.116211353	1	0.734685909	1.131298208	0.045857864	1	0.801308757	1.131298208	0.016817349	1	0.941408652	1.131298208	0.006592289	1
chr4	Chd5	ENSMUSG00000005045	1.088699442	4.286580039	0.012602621	1	0.994456691	4.286580039	0.021785436	1	1.804824588	4.286580039	4.05E-05	0.875540934	2.889555913	4.286580039	2.65E-10	5.72E-06
chr10	Cstb	ENSMUSG00000005054	-1.051496721	3.698448744	0.00306511	1	-0.889265572	3.698448744	0.012445908	1	-2.21489652	3.698448744	1.80E-09	3.89E-05	-0.053047577	3.698448744	0.886135232	1
chr5	Sh2b2	ENSMUSG00000005057	2.746494963	2.5439686	1.24E-12	2.68E-08	2.409667957	2.5439686	1.16E-10	2.52E-06	2.688687725	2.5439686	7.23E-14	1.56E-09	2.903159694	2.5439686	1.73E-15	3.74E-11
chr6	Pex5	ENSMUSG00000005069	-0.174342707	5.419575179	0.50997366	1	0.474152063	5.419575179	0.072734457	1	1.213214187	5.419575179	5.48E-06	0.118403596	1.642217498	5.419575179	1.08E-09	2.34E-05
chr12	Jkamp	ENSMUSG00000005078	-0.089659974	3.575023205	0.623407048	1	0.436520002	3.575023205	0.019798637	1	0.521381709	3.575023205	0.00315803	1	0.683859092	3.575023205	0.000236842	1
chr2	Cd44	ENSMUSG00000005087	0.802625202	3.773660753	0.248832449	1	0.391819951	3.773660753	0.570733424	1	3.310061698	3.773660753	1.50E-05	0.32451435	2.589742481	3.773660753	0.00046078	1
chr2	Slc1a2	ENSMUSG00000005089	7.83526888	5.583963851	3.90E-64	8.42E-60	9.033601005	5.583963851	7.31E-74	1.58E-69	12.34561263	5.583963851	2.71E-102	5.85E-98	10.08474998	5.583963851	4.33E-90	9.36E-86
chr2	Eif2ak4	ENSMUSG00000005102	-0.693123431	5.149418762	6.09E-05	1	-0.56125497	5.149418762	0.001125279	1	0.049848388	5.149418762	0.766200518	1	0.018616064	5.149418762	0.912389421	1
chr5	Wdr1	ENSMUSG00000005103	-1.474354871	6.219374623	5.18E-13	1.12E-08	-1.718579285	6.219374623	3.52E-17	7.61E-13	-1.172586682	6.219374623	4.80E-09	0.000103679	-0.98152641	6.219374623	8.88E-07	0.019172764
chr5	Slc2a9	ENSMUSG00000005107	4.11085736	0.740518368	5.60E-13	1.21E-08	3.951692385	0.740518368	1.90E-10	4.09E-06	0.704793424	0.740518368	0.20695363	1	0.345565511	0.740518368	0.590292994	1
chr15	Wisp1	ENSMUSG00000005124	6.809694772	2.335857973	1.61E-21	3.48E-17	6.081157178	2.335857973	8.92E-20	1.93E-15	6.418762673	2.335857973	9.39E-25	2.03E-20	7.054446609	2.335857973	1.24E-25	2.68E-21
chr15	Ndrg1	ENSMUSG00000005125	-0.349357965	4.098916183	0.227361708	1	-0.331362769	4.098916183	0.25074352	1	0.091593605	4.098916183	0.748940754	1	0.331278302	4.098916183	0.248779565	1
chr9	4930550C14Rik	ENSMUSG00000005131	0.056412918	0.108134002	0.895709707	1	0.638909994	0.108134002	0.170796183	1	-1.192167837	0.108134002	0.010711556	1	-1.92628182	0.108134002	0.00019456	1
chr8	Man2b1	ENSMUSG00000005142	-1.350032531	4.084653363	5.05E-05	1	-1.280684084	4.084653363	0.000110833	1	-0.541434806	4.084653363	0.097530686	1	-0.242364829	4.084653363	0.456734841	1
chr14	Klf5	ENSMUSG00000005148	-5.543479427	8.867022851	3.78E-56	8.17E-52	-5.065099094	8.867022851	2.22E-49	4.79E-45	-4.27555401	8.867022851	1.94E-38	4.20E-34	-4.056045327	8.867022851	1.97E-35	4.25E-31
chr8	Wdr83	ENSMUSG00000005150	-1.352815331	3.223332963	1.72E-07	0.003717294	-1.017015137	3.223332963	0.000110592	1	-1.191617983	3.223332963	2.25E-06	0.048642482	-0.186227536	3.223332963	0.472329205	1
chr8	Prdx2	ENSMUSG00000005161	1.057358188	6.112346651	0.001194433	1	1.174172137	6.112346651	0.000330467	1	0.538533133	6.112346651	0.096340971	1	2.366925524	6.112346651	3.61E-12	7.79E-08
chr11	Polr2a	ENSMUSG00000005198	-3.233759875	7.998876258	1.88E-18	4.07E-14	-2.738889005	7.998876258	3.28E-14	7.09E-10	-1.253621054	7.998876258	0.000263053	1	-1.771147082	7.998876258	3.64E-07	0.007862947
chr11	Senp3	ENSMUSG00000005204	-3.095863299	7.159660986	7.74E-38	1.67E-33	-2.472594697	7.159660986	5.68E-26	1.23E-21	-2.768496672	7.159660986	1.20E-31	2.59E-27	-1.620215588	7.159660986	1.11E-12	2.39E-08
chr5	Corin	ENSMUSG00000005220	4.318969943	1.608850046	2.84E-11	6.13E-07	5.32324178	1.608850046	1.08E-13	2.33E-09	5.51293502	1.608850046	7.90E-14	1.71E-09	4.615861996	1.608850046	2.47E-11	5.33E-07
chr6	Plekha8	ENSMUSG00000005225	-0.709527781	5.535732747	0.001187096	1	-0.48742815	5.535732747	0.025870468	1	-0.110956562	5.535732747	0.605594469	1	0.02153042	5.535732747	0.92049752	1
chr2	G6pc2	ENSMUSG00000005232	2.551083121	-1.724289615	2.29E-05	0.494236104	1.791058471	-1.724289615	0.005916119	1	-0.04128466	-1.724289615	0.954566291	1	0.771328248	-1.724289615	0.470743324	1
chr2	Spc25	ENSMUSG00000005233	-2.478798641	5.583114231	5.40E-10	1.17E-05	-2.588908592	5.583114231	1.14E-10	2.45E-06	-2.621125951	5.583114231	6.53E-11	1.41E-06	-1.987638379	5.583114231	4.28E-07	0.009235846
chr11	Dnah2	ENSMUSG00000005237	1.080404967	2.997282787	0.000260945	1	0.974772864	2.997282787	0.001236571	1	1.18595433	2.997282787	4.58E-05	0.988524359	1.60161079	2.997282787	6.38E-08	0.0013769
chr16	Ripk4	ENSMUSG00000005251	-0.598811197	2.096263934	0.023003595	1	-0.700806158	2.096263934	0.007371349	1	-0.839780859	2.096263934	0.001567957	1	0.022796878	2.096263934	0.927969432	1
chr16	Ufd1	ENSMUSG00000005262	-1.450924211	4.89464337	2.62E-09	5.66E-05	-1.405911206	4.89464337	7.72E-09	0.000166684	-0.290009804	4.89464337	0.222502728	1	-1.032761004	4.89464337	1.81E-05	0.39089429
chr11	Zfp287	ENSMUSG00000005267	1.648950023	2.447600351	3.14E-07	0.006789961	2.555380706	2.447600351	1.45E-13	3.14E-09	3.878300209	2.447600351	7.58E-29	1.64E-24	3.389826088	2.447600351	2.14E-23	4.63E-19
chr15	Prlr	ENSMUSG00000005268	3.274989953	0.248883738	9.16E-08	0.001978362	2.259497869	0.248883738	0.00014507	1	0.605588659	0.248883738	0.385817577	1	-2.178571231	0.248883738	0.001366513	1
chr5	Letm1	ENSMUSG00000005299	-2.063217176	5.25837863	3.83E-12	8.26E-08	-1.576218931	5.25837863	6.76E-08	0.001458886	-0.795159498	5.25837863	0.005408824	1	-0.957148087	5.25837863	0.000848237	1
chr13	Ubqln1	ENSMUSG00000005312	-1.052099406	6.873036614	2.18E-05	0.470818844	-0.758043619	6.873036614	0.002091726	1	-0.612461295	6.873036614	0.012580589	1	-0.035831763	6.873036614	0.883691497	1
chr13	Fgfr4	ENSMUSG00000005320	-0.264420735	1.000271875	0.511860439	1	-0.651805675	1.000271875	0.116986484	1	-0.643834115	1.000271875	0.107922161	1	0.388100257	1.000271875	0.345657487	1
chr1	Cadm3	ENSMUSG00000005338	7.329388265	4.331332063	9.85E-40	2.13E-35	8.30088627	4.331332063	6.96E-45	1.50E-40	8.035925036	4.331332063	7.67E-51	1.66E-46	8.68655033	4.331332063	2.69E-52	5.81E-48
chr15	Txn2	ENSMUSG00000005354	-1.231687943	5.831484249	0.000229362	1	-0.750381108	5.831484249	0.0237008	1	-1.403319559	5.831484249	2.76E-05	0.595624204	-0.112134072	5.831484249	0.733997807	1
chr10	Slc1a6	ENSMUSG00000005357	2.49034895	0.436702147	8.18E-08	0.001766299	2.169277739	0.436702147	3.50E-06	0.07560481	3.268882415	0.436702147	7.37E-13	1.59E-08	2.578524806	0.436702147	1.91E-08	0.000412488
chr15	Slc1a3	ENSMUSG00000005360	-0.291344806	5.572625098	0.406766614	1	0.689340909	5.572625098	0.050827342	1	1.471171655	5.572625098	4.00E-05	0.864746417	0.552109918	5.572625098	0.11647533	1
chr6	Crbn	ENSMUSG00000005362	-0.778080805	4.709435243	0.000550531	1	-0.544347752	4.709435243	0.015287588	1	0.208439529	4.709435243	0.347161392	1	-0.397840723	4.709435243	0.074035132	1
chr6	Il5ra	ENSMUSG00000005364	4.040944149	-1.361532024	7.81E-10	1.69E-05	4.235016166	-1.361532024	5.80E-09	0.000125212	3.257521622	-1.361532024	0.031024459	1	2.980232651	-1.361532024	0.072691391	1
chr17	Msh6	ENSMUSG00000005370	-4.473685277	8.355710698	4.45E-24	9.62E-20	-4.068225403	8.355710698	6.12E-21	1.32E-16	-2.828718653	8.355710698	5.14E-12	1.11E-07	-3.382322015	8.355710698	7.58E-16	1.64E-11
chr17	Fbxo11	ENSMUSG00000005371	-0.382883596	6.773679117	0.07609325	1	-0.085390962	6.773679117	0.691650342	1	0.650143306	6.773679117	0.002563416	1	0.204659951	6.773679117	0.340574788	1
chr5	Mlxipl	ENSMUSG00000005373	0.025461012	1.707369776	0.940424774	1	-0.737153989	1.707369776	0.039548799	1	-1.699737316	1.707369776	2.46E-06	0.053029416	-0.690335883	1.707369776	0.061446225	1
chr5	Tbl2	ENSMUSG00000005374	-0.965632998	4.837467673	1.25E-08	0.000269646	-0.316095341	4.837467673	0.060811231	1	0.277365386	4.837467673	0.09004974	1	0.186080453	4.837467673	0.259233435	1
chr5	Bud23	ENSMUSG00000005378	-2.564298375	4.541472854	3.96E-23	8.55E-19	-2.344321614	4.541472854	7.75E-20	1.67E-15	-2.210959284	4.541472854	2.69E-18	5.80E-14	-1.328555294	4.541472854	1.75E-07	0.003787201
chr13	Nid1	ENSMUSG00000005397	-1.35294101	6.707048328	9.77E-06	0.21091542	-0.901317756	6.707048328	0.002902993	1	0.365856956	6.707048328	0.223380841	1	0.239883006	6.707048328	0.423783768	1
chr8	Mcm5	ENSMUSG00000005410	-4.810537159	7.151776653	2.39E-29	5.16E-25	-4.565578858	7.151776653	2.70E-27	5.83E-23	-4.027097152	7.151776653	1.32E-22	2.84E-18	-3.664598503	7.151776653	1.26E-19	2.73E-15
chr8	Hmox1	ENSMUSG00000005413	-2.182190684	4.154395691	3.81E-08	0.000822078	-2.28084989	4.154395691	8.80E-09	0.000190072	-2.335875381	4.154395691	4.02E-09	8.68E-05	-1.737161398	4.154395691	1.06E-05	0.229213624
chr11	Mprip	ENSMUSG00000005417	0.311423424	6.964210992	0.276127702	1	0.713206571	6.964210992	0.012964417	1	0.333254066	6.964210992	0.241977101	1	1.464024387	6.964210992	4.74E-07	0.010241109
chr7	Cic	ENSMUSG00000005442	0.349677716	6.81552645	0.372073519	1	0.481735645	6.81552645	0.218852603	1	0.42548056	6.81552645	0.276263155	1	1.994794332	6.81552645	8.33E-07	0.017992449
chr7	Pafah1b3	ENSMUSG00000005447	1.584071673	3.687758484	2.41E-05	0.521072486	1.808805792	3.687758484	1.57E-06	0.033960067	1.286691849	3.687758484	0.000499831	1	3.262736561	3.687758484	5.10E-16	1.10E-11
chr8	Il27ra	ENSMUSG00000005465	-0.415994856	-0.145097121	0.291584231	1	-1.785845844	-0.145097121	0.000377249	1	-4.829252963	-0.145097121	5.43E-13	1.17E-08	-3.751329865	-0.145097121	1.08E-06	0.023268069
chr8	Prkaca	ENSMUSG00000005469	0.511897936	5.171624446	0.025054096	1	0.961407218	5.171624446	2.91E-05	0.628287588	0.704629132	5.171624446	0.001862916	1	1.783046609	5.171624446	2.49E-14	5.39E-10
chr8	Asf1b	ENSMUSG00000005470	-2.74912723	3.716145787	2.88E-14	6.23E-10	-2.511913266	3.716145787	3.42E-12	7.39E-08	-3.072164843	3.716145787	5.82E-17	1.26E-12	-1.952365995	3.716145787	5.01E-08	0.001082153
chr8	Ddx39	ENSMUSG00000005481	-3.615991103	6.412750847	2.05E-25	4.43E-21	-3.436753999	6.412750847	1.50E-23	3.23E-19	-3.080972932	6.412750847	7.78E-20	1.68E-15	-2.476659969	6.412750847	6.87E-14	1.48E-09
chr8	Dnajb1	ENSMUSG00000005483	-0.531638703	5.406178723	0.196236123	1	0.366065108	5.406178723	0.371314026	1	-0.179403229	5.406178723	0.658941634	1	0.792822979	5.406178723	0.053384092	1
chr3	Msh4	ENSMUSG00000005493	-1.382295039	1.609690096	0.000799135	1	-1.742788774	1.609690096	2.69E-05	0.581576819	-3.814256584	1.609690096	2.75E-14	5.95E-10	-5.384145313	1.609690096	2.54E-23	5.48E-19
chr1	Usp40	ENSMUSG00000005501	-1.042412635	4.217499402	2.07E-07	0.004464342	-0.496352785	4.217499402	0.013744657	1	0.473844672	4.217499402	0.015897677	1	-0.134000582	4.217499402	0.494172583	1
chr6	Evx1	ENSMUSG00000005503	1.999740364	0.148212793	0.000233791	1	1.803099369	0.148212793	0.000829486	1	1.110802041	0.148212793	0.017258296	1	2.453248412	0.148212793	9.94E-07	0.021459716
chr2	Kbtbd4	ENSMUSG00000005505	-0.110183665	3.142040261	0.630500647	1	0.191910945	3.142040261	0.394392458	1	0.754149594	3.142040261	0.000743911	1	1.101916231	3.142040261	7.84E-07	0.016939336
chr2	Celf1	ENSMUSG00000005506	-1.618106634	7.355069097	4.02E-18	8.69E-14	-1.47685735	7.355069097	1.69E-15	3.66E-11	-0.530479943	7.355069097	0.003493343	1	-0.927990571	7.355069097	3.83E-07	0.00827167
chr2	Ndufs3	ENSMUSG00000005510	-1.1611633	4.381365004	5.70E-08	0.001231755	-0.962913518	4.381365004	6.26E-06	0.135297721	-0.823118453	4.381365004	0.000100457	1	-0.736600549	4.381365004	0.00055989	1
chr5	Por	ENSMUSG00000005514	0.289603198	5.076529612	0.353561956	1	0.365078618	5.076529612	0.239427695	1	1.43638154	5.076529612	5.37E-06	0.116062128	1.255672719	5.076529612	6.34E-05	1
chr7	Igf1r	ENSMUSG00000005533	1.307355328	6.417240032	9.30E-09	0.000200909	1.826912149	6.417240032	2.46E-15	5.31E-11	2.907576043	6.417240032	5.21E-34	1.13E-29	2.503192015	6.417240032	1.35E-26	2.92E-22
chr8	Insr	ENSMUSG00000005534	1.087561667	5.107327777	7.71E-06	0.166470283	1.565960871	5.107327777	2.10E-10	4.53E-06	3.049248263	5.107327777	2.45E-32	5.29E-28	2.255559087	5.107327777	1.05E-19	2.26E-15
chr8	Fcer2a	ENSMUSG00000005540	2.561675338	-1.332565566	5.72E-05	1	3.443218225	-1.332565566	0.000434082	1	4.583745832	-1.332565566	4.82E-08	0.001041053	3.640322048	-1.332565566	0.000140688	1
chr7	Atp4a	ENSMUSG00000005553	0.740356993	0.441926168	0.033880786	1	-0.117555258	0.441926168	0.761554199	1	-0.267380917	0.441926168	0.435854779	1	0.035988326	0.441926168	0.925579505	1
chr7	Trim28	ENSMUSG00000005566	-2.806431422	8.905518473	9.18E-12	1.98E-07	-2.790763477	8.905518473	1.14E-11	2.46E-07	-1.837570197	8.905518473	3.65E-06	0.078785855	-1.361359786	8.905518473	0.000504849	1
chr7	Ube2m	ENSMUSG00000005575	-0.150941526	5.165574798	0.595671972	1	0.086684415	5.165574798	0.760560633	1	-0.626148821	5.165574798	0.02778865	1	1.11411338	5.165574798	0.000115973	1
chr16	Adcy9	ENSMUSG00000005580	0.176970723	3.43289814	0.542493137	1	0.606669009	3.43289814	0.039869994	1	1.230121595	3.43289814	2.59E-05	0.559182544	0.579281761	3.43289814	0.044044788	1
chr13	Mef2c	ENSMUSG00000005583	5.63652213	2.22069522	2.17E-47	4.69E-43	5.574227476	2.22069522	1.82E-48	3.93E-44	6.914868594	2.22069522	1.00E-71	2.17E-67	7.452809601	2.22069522	8.05E-63	1.74E-58
chr7	Ctr9	ENSMUSG00000005609	-1.273567894	5.730020028	5.68E-05	1	-0.779424567	5.730020028	0.012604107	1	0.925918651	5.730020028	0.00320301	1	0.069736267	5.730020028	0.821933862	1
chr7	Eif4g2	ENSMUSG00000005610	-1.08473203	10.21372424	1.19E-07	0.002573689	-0.856218748	10.21372424	2.70E-05	0.582970188	-1.082900044	10.21372424	1.23E-07	0.002656133	-0.586642443	10.21372424	0.003881545	1
chr7	Mrvi1	ENSMUSG00000005611	5.299759133	0.83260544	2.64E-12	5.71E-08	4.304878399	0.83260544	4.83E-09	0.000104264	4.291262578	0.83260544	3.25E-08	0.000702853	4.669253321	0.83260544	2.11E-09	4.56E-05
chr16	Pcyt1a	ENSMUSG00000005615	-0.110425826	4.807817953	0.548071261	1	0.326594865	4.807817953	0.073721511	1	0.391933659	4.807817953	0.027434371	1	0.96517839	4.807817953	8.90E-08	0.00192179
chr7	Zfp592	ENSMUSG00000005621	0.017993329	5.329119452	0.938446921	1	-0.064949049	5.329119452	0.778428494	1	0.698924257	5.329119452	0.002273779	1	0.814796213	5.329119452	0.000394422	1
chr3	Psmd4	ENSMUSG00000005625	-1.539130484	6.793645835	2.26E-05	0.488204496	-1.477097109	6.793645835	4.59E-05	0.991268696	-1.413788623	6.793645835	9.37E-05	1	-0.314905043	6.793645835	0.376112784	1
chr3	Tmod4	ENSMUSG00000005628	2.624780815	-1.90922095	0.000256623	1	0.450004171	-1.90922095	0.683526646	1	0.669627396	-1.90922095	0.369325723	1	-1.515059251	-1.90922095	0.109889416	1
chr3	Insrr	ENSMUSG00000005640	5.735023066	-1.097327006	1.36E-13	2.94E-09	2.834210845	-1.097327006	0.000100186	1	3.645361684	-1.097327006	8.18E-05	1	3.704077847	-1.097327006	9.27E-05	1
chr12	Snx6	ENSMUSG00000005656	-0.07404994	5.388796186	0.724470788	1	-0.043294687	5.388796186	0.83649593	1	-0.090392163	5.388796186	0.665156275	1	0.264911916	5.388796186	0.206467424	1
chr6	Mthfd2	ENSMUSG00000005667	-4.224425892	6.833444745	1.97E-35	4.24E-31	-3.741822049	6.833444745	1.90E-29	4.11E-25	-3.815832316	6.833444745	1.58E-30	3.42E-26	-3.152457473	6.833444745	2.13E-22	4.59E-18
chr5	Kit	ENSMUSG00000005672	-0.858698133	5.658733004	0.000210041	1	-0.77840279	5.658733004	0.000739279	1	0.402732476	5.658733004	0.07834195	1	-0.057197203	5.658733004	0.802053331	1
chr1	Tomm40l	ENSMUSG00000005674	-0.757849987	3.507553567	0.024431286	1	-0.369104188	3.507553567	0.274586931	1	-0.869979485	3.507553567	0.008641738	1	0.153795871	3.507553567	0.645339257	1
chr1	Nr1i3	ENSMUSG00000005677	1.654410209	-1.515459995	0.0117873	1	-0.276984005	-1.515459995	0.664326687	1	-0.468494119	-1.515459995	0.54891669	1	1.800745012	-1.515459995	0.01788401	1
chr10	Pan2	ENSMUSG00000005682	-1.262406605	4.666354955	5.86E-08	0.001265716	-1.335107614	4.666354955	7.88E-09	0.000170089	-0.611954775	4.666354955	0.007065577	1	-0.524213902	4.666354955	0.020419437	1
chr10	Cs	ENSMUSG00000005683	-0.704194353	7.04965513	0.000870645	1	-0.804900654	7.04965513	0.000146059	1	0.142220219	7.04965513	0.499149202	1	-0.18712589	7.04965513	0.374032742	1
chr7	Ampd3	ENSMUSG00000005686	-0.225418368	1.813772088	0.496412194	1	-1.049650322	1.813772088	0.002565705	1	-1.676907123	1.813772088	3.06E-06	0.066049589	-1.821340919	1.813772088	6.09E-07	0.013150514
chr3	Bcas2	ENSMUSG00000005687	-1.838100195	6.678310538	9.64E-14	2.08E-09	-1.43435792	6.678310538	4.38E-09	9.47E-05	-2.212322935	6.678310538	7.34E-19	1.58E-14	-0.924017198	6.678310538	0.000132664	1
chr8	Ctcf	ENSMUSG00000005698	-1.787974018	6.763374872	1.68E-15	3.63E-11	-1.584794103	6.763374872	1.09E-12	2.35E-08	-0.939678367	6.763374872	1.74E-05	0.375672949	-0.810518129	6.763374872	0.000207075	1
chr8	Pard6a	ENSMUSG00000005699	1.01421395	1.66861391	0.006370859	1	1.395612472	1.66861391	0.000252856	1	0.723332229	1.66861391	0.04250184	1	2.458271404	1.66861391	5.46E-10	1.18E-05
chr8	Agrp	ENSMUSG00000005705	2.518129578	1.414912732	5.05E-14	1.09E-09	1.275940119	1.414912732	4.87E-05	1	0.772249134	1.414912732	0.008048282	1	1.214224978	1.414912732	2.84E-05	0.614275823
chr15	Pvalb	ENSMUSG00000005716	5.871471909	-0.869660947	6.04E-07	0.013043968	7.48055742	-0.869660947	1.05E-06	0.022627385	3.937571181	-0.869660947	0.000920741	1	5.83403747	-0.869660947	0.000122826	1
chr16	Tfap4	ENSMUSG00000005718	-1.024016273	4.563889854	7.14E-06	0.154278465	-1.247973888	4.563889854	5.32E-08	0.001149016	-1.079719566	4.563889854	1.37E-06	0.029623882	-0.942826351	4.563889854	3.00E-05	0.647134511
chr16	Ranbp1	ENSMUSG00000005732	-3.267565529	7.556185672	3.89E-25	8.39E-21	-2.893208497	7.556185672	1.17E-20	2.52E-16	-3.801492771	7.556185672	5.64E-32	1.22E-27	-1.906123909	7.556185672	1.96E-10	4.23E-06
chr1	Cd247	ENSMUSG00000005763	2.338306598	1.405062762	1.52E-12	3.29E-08	1.054581782	1.405062762	0.001326842	1	1.215889954	1.405062762	0.000137804	1	-0.200933421	1.405062762	0.512025898	1
chr3	Rfx5	ENSMUSG00000005774	-0.269397818	3.148394871	0.251839647	1	0.02876413	3.148394871	0.901131554	1	1.003592806	3.148394871	7.92E-06	0.171101335	1.416306201	3.148394871	7.78E-10	1.68E-05
chr3	Psmb4	ENSMUSG00000005779	-1.230416564	5.846631888	7.57E-05	1	-0.923778229	5.846631888	0.002796478	1	-1.777470014	5.846631888	1.72E-08	0.0003709	-0.069724505	5.846631888	0.820677745	1
chr2	Slc30a4	ENSMUSG00000005802	1.74512719	3.613486406	1.18E-09	2.55E-05	2.316285722	3.613486406	3.39E-15	7.33E-11	3.685299353	3.613486406	4.09E-35	8.82E-31	2.299970324	3.613486406	2.72E-16	5.88E-12
chr2	Sqor	ENSMUSG00000005803	3.505747158	-0.296059388	2.03E-13	4.39E-09	4.46442651	-0.296059388	3.97E-14	8.57E-10	3.589999195	-0.296059388	1.78E-08	0.000384824	2.72964201	-0.296059388	3.46E-08	0.000746585
chr2	Bloc1s6	ENSMUSG00000005804	0.284114905	4.960288553	0.2181804	1	0.478264986	4.960288553	0.039028087	1	0.328013324	4.960288553	0.1476248	1	0.783856383	4.960288553	0.000657514	1
chr3	Metap1	ENSMUSG00000005813	-1.477813093	5.595805243	1.21E-14	2.61E-10	-1.554351504	5.595805243	5.32E-16	1.15E-11	-0.878699441	5.595805243	2.53E-06	0.054535839	-0.958650424	5.595805243	3.42E-07	0.007394133
chr17	Gpr108	ENSMUSG00000005823	-1.119349461	2.744153799	0.000447004	1	-1.265449214	2.744153799	8.48E-05	1	-0.899739715	2.744153799	0.004220564	1	-0.352976085	2.744153799	0.274803333	1
chr18	Gata6	ENSMUSG00000005836	3.351828979	0.283684215	2.19E-13	4.73E-09	2.871247457	0.283684215	3.08E-10	6.65E-06	2.792157361	0.283684215	1.65E-10	3.56E-06	3.215582674	0.283684215	5.79E-13	1.25E-08
chr16	Rsl1d1	ENSMUSG00000005846	-3.054180155	7.368525037	4.47E-29	9.66E-25	-2.89517059	7.368525037	1.14E-26	2.47E-22	-2.645057365	7.368525037	5.84E-23	1.26E-18	-2.959895525	7.368525037	1.52E-27	3.29E-23
chr18	Apc	ENSMUSG00000005871	0.273972383	7.887848852	0.360249358	1	1.037544273	7.887848852	0.000601827	1	2.280763319	7.887848852	3.36E-13	7.25E-09	1.392874052	7.887848852	4.76E-06	0.102726753
chr18	Reep5	ENSMUSG00000005873	2.108280733	4.773587027	2.29E-11	4.96E-07	2.718407752	4.773587027	4.89E-17	1.06E-12	2.512086419	4.773587027	1.99E-15	4.31E-11	3.395491047	4.773587027	1.42E-24	3.06E-20
chr2	Ergic3	ENSMUSG00000005881	-0.152374073	5.236731664	0.605405133	1	-0.033994025	5.236731664	0.908159868	1	0.260485621	5.236731664	0.375843643	1	0.886518097	5.236731664	0.002915392	1
chr2	Uqcc1	ENSMUSG00000005882	-0.950393386	4.684292731	8.52E-08	0.001839995	-0.999323753	4.684292731	1.96E-08	0.000422692	-0.892644139	4.684292731	2.57E-07	0.005539726	-1.286329147	4.684292731	3.26E-13	7.04E-09
chr2	Spo11	ENSMUSG00000005883	3.771800456	-1.683072108	3.11E-06	0.067212308	1.463989036	-1.683072108	0.027646501	1	-0.123016202	-1.683072108	0.896923475	1	0.401447935	-1.683072108	0.635957899	1
chr1	Ncoa2	ENSMUSG00000005886	0.165379207	6.579598041	0.388292263	1	0.393056068	6.579598041	0.039987135	1	1.024132852	6.579598041	9.09E-08	0.001962761	1.421730811	6.579598041	1.86E-13	4.02E-09
chr6	Trh	ENSMUSG00000005892	-6.231741789	3.996233521	1.06E-20	2.30E-16	-5.766482459	3.996233521	2.02E-19	4.37E-15	-6.28937642	3.996233521	3.71E-21	8.01E-17	-5.096128863	3.996233521	1.70E-15	3.68E-11
chr6	Nr2c2	ENSMUSG00000005893	-0.434851195	6.041102867	0.057955916	1	-0.114489224	6.041102867	0.617149904	1	0.886441734	6.041102867	0.000112674	1	0.028746374	6.041102867	0.899586225	1
chr10	Nr2c1	ENSMUSG00000005897	-0.756468981	3.458954541	0.00081291	1	-0.380796532	3.458954541	0.098362525	1	0.033315121	3.458954541	0.881997117	1	-0.202980628	3.458954541	0.373797646	1
chr16	Smpd4	ENSMUSG00000005899	-3.144564246	5.855557695	5.00E-39	1.08E-34	-2.980883316	5.855557695	3.63E-36	7.83E-32	-2.167773537	5.855557695	3.17E-21	6.85E-17	-2.354088736	5.855557695	2.17E-24	4.69E-20
chr5	Pex1	ENSMUSG00000005907	-1.611726169	4.30950995	1.63E-09	3.53E-05	-1.297473786	4.30950995	9.79E-07	0.021144011	-0.164710508	4.30950995	0.524155171	1	-0.935162157	4.30950995	0.000319195	1
chr11	Otx1	ENSMUSG00000005917	8.110347885	2.009563325	6.69E-07	0.014457165	6.931532082	2.009563325	5.22E-06	0.112807063	5.987367196	2.009563325	1.59E-05	0.343352271	8.029451735	2.009563325	3.14E-07	0.006780454
chr17	Kctd20	ENSMUSG00000005936	-0.649947088	6.018714989	0.000229789	1	-0.460760312	6.018714989	0.0089059	1	-0.277197108	6.018714989	0.11018904	1	0.383235906	6.018714989	0.0281372	1
chr11	Itgae	ENSMUSG00000005947	0.749616186	1.018415051	0.037235678	1	0.206069292	1.018415051	0.584438812	1	-1.670094245	1.018415051	1.31E-05	0.282656259	-1.511420377	1.018415051	0.000137587	1
chr11	Ctns	ENSMUSG00000005949	-1.300016114	3.030648294	1.38E-06	0.029762908	-1.280096326	3.030648294	2.12E-06	0.045738728	-0.251030691	3.030648294	0.330267135	1	-0.742739466	3.030648294	0.004772343	1
chr11	P2rx5	ENSMUSG00000005950	0.567078933	-0.677797912	0.231718436	1	0.620097449	-0.677797912	0.262408979	1	-2.13850003	-0.677797912	0.00032748	1	-0.228297373	-0.677797912	0.701220947	1
chr11	Shpk	ENSMUSG00000005951	0.420655768	0.883756715	0.18549535	1	0.387450659	0.883756715	0.261590316	1	0.517464666	0.883756715	0.118316083	1	0.313986319	0.883756715	0.356606009	1
chr11	Trpv1	ENSMUSG00000005952	8.23186636	-1.225349233	1.51E-17	3.25E-13	3.1600296	-1.225349233	4.39E-06	0.094708176	0.057800971	-1.225349233	0.953679992	1	-0.326044026	-1.225349233	0.82886847	1
chr16	Ephb3	ENSMUSG00000005958	-0.405289472	4.003463873	0.225968164	1	-0.632288344	4.003463873	0.056539817	1	0.258728118	4.003463873	0.430014862	1	0.498843435	4.003463873	0.129697472	1
chr3	Tuft1	ENSMUSG00000005968	-0.10108928	3.222532767	0.745873323	1	-0.370233849	3.222532767	0.224765654	1	-0.537085647	3.222532767	0.074486699	1	-0.024503378	3.222532767	0.935521457	1
chr2	Rcn1	ENSMUSG00000005973	-0.516230238	6.125421465	0.027862798	1	-0.141454649	6.125421465	0.546382968	1	-0.380607164	6.125421465	0.102563792	1	-0.041703943	6.125421465	0.858647482	1
chr16	Trap1	ENSMUSG00000005981	-3.356149634	6.478250832	2.47E-42	5.34E-38	-3.347956548	6.478250832	2.87E-42	6.21E-38	-1.964188351	6.478250832	2.72E-17	5.87E-13	-2.979286629	6.478250832	7.18E-35	1.55E-30
chr16	1700037C18Rik	ENSMUSG00000005983	1.681414611	0.057171511	3.59E-05	0.774221327	1.550053365	0.057171511	0.000752498	1	1.408023865	0.057171511	0.000147884	1	1.362151431	0.057171511	0.003240235	1
chr19	Ankrd13d	ENSMUSG00000005986	0.274466025	2.239518494	0.356710319	1	1.263304067	2.239518494	5.29E-05	1	1.293259228	2.239518494	9.54E-06	0.206031147	1.947933908	2.239518494	1.42E-10	3.06E-06
chr4	Tyrp1	ENSMUSG00000005994	7.414124042	-1.199294956	2.36E-05	0.50867801	7.168523192	-1.199294956	5.88E-05	1	6.551985329	-1.199294956	6.11E-05	1	6.675729875	-1.199294956	7.12E-05	1
chr1	Tpr	ENSMUSG00000006005	-2.49287606	8.437488131	2.91E-11	6.29E-07	-2.051282602	8.437488131	2.63E-08	0.000567936	-1.540766908	8.437488131	2.16E-05	0.466739166	-1.586374735	8.437488131	1.25E-05	0.269436936
chr1	BC003331	ENSMUSG00000006010	-0.330398556	3.901142495	0.215805253	1	-0.265465959	3.901142495	0.32018268	1	0.239491541	3.901142495	0.36582445	1	-0.638410201	3.901142495	0.016410116	1
chr1	Prg4	ENSMUSG00000006014	7.1067933	-1.767350723	3.45E-09	7.45E-05	2.913973225	-1.767350723	0.000839848	1	2.138571955	-1.767350723	0.020917	1	4.600784113	-1.767350723	0.001692141	1
chr7	Dhx34	ENSMUSG00000006019	0.359628127	2.888114044	0.33524186	1	0.66453735	2.888114044	0.07616502	1	0.625076751	2.888114044	0.086914433	1	1.777972872	2.888114044	2.46E-06	0.05315152
chr7	Kptn	ENSMUSG00000006021	-0.769356034	1.91507871	0.009927457	1	-0.619343167	1.91507871	0.038218834	1	-0.43946453	1.91507871	0.125632257	1	0.323774566	1.91507871	0.285534868	1
chr7	Napa	ENSMUSG00000006024	-0.949623353	5.351668062	0.000746767	1	-0.826273552	5.351668062	0.003272545	1	-1.080678178	5.351668062	0.000118377	1	-0.32142913	5.351668062	0.251255294	1
chr18	Sra1	ENSMUSG00000006050	-0.800558681	4.534359388	0.001052269	1	-0.552957786	4.534359388	0.023484127	1	-0.627206921	4.534359388	0.009875308	1	0.406010933	4.534359388	0.098430458	1
chr11	Calcoco2	ENSMUSG00000006056	-2.148681048	1.105733634	2.11E-07	0.004558945	-2.742434146	1.105733634	1.72E-11	3.72E-07	-4.070741551	1.105733634	2.39E-20	5.15E-16	-3.88825948	1.105733634	4.46E-16	9.63E-12
chr11	Atp5g1	ENSMUSG00000006057	-1.734542578	4.708847996	1.77E-05	0.382179176	-1.249278479	4.708847996	0.001767049	1	-1.545773956	4.708847996	0.000121096	1	0.195862248	4.708847996	0.623647694	1
chr11	Snf8	ENSMUSG00000006058	-1.493447414	4.408848501	8.95E-11	1.93E-06	-0.899372969	4.408848501	8.70E-05	1	-1.385808521	4.408848501	9.45E-10	2.04E-05	-0.514088729	4.408848501	0.023968964	1
chr7	Tbcb	ENSMUSG00000006095	-0.914378366	4.561674346	0.00971942	1	-0.507256511	4.561674346	0.149378371	1	-0.961661915	4.561674346	0.006527679	1	0.766193088	4.561674346	0.031367668	1
chr11	Inpp5k	ENSMUSG00000006127	-0.887622573	3.427846315	3.94E-05	0.851961125	-0.56100258	3.427846315	0.009660815	1	0.194781375	3.427846315	0.35867394	1	-0.030938345	3.427846315	0.884247985	1
chr16	Crkl	ENSMUSG00000006134	-1.058605984	5.868940716	5.87E-12	1.27E-07	-0.994313145	5.868940716	4.94E-11	1.07E-06	-0.228765793	5.868940716	0.122692281	1	-0.388037077	5.868940716	0.009066522	1
chr5	Upk3bl	ENSMUSG00000006143	-0.48912115	-0.330906477	0.347043409	1	0.721544707	-0.330906477	0.275018887	1	-2.655705935	-0.330906477	2.57E-05	0.554223878	-0.914309093	-0.330906477	0.179291172	1
chr7	Eps8l1	ENSMUSG00000006154	2.805486141	-0.935908492	4.23E-07	0.009124793	2.450211348	-0.935908492	0.000534703	1	2.343510372	-0.935908492	0.000445061	1	2.848278728	-0.935908492	0.00094007	1
chr11	Clint1	ENSMUSG00000006169	-1.44287216	6.304815473	1.86E-09	4.01E-05	-0.67125764	6.304815473	0.004470732	1	-0.090334502	6.304815473	0.700226164	1	-0.248844284	6.304815473	0.288906297	1
chr13	Prss16	ENSMUSG00000006179	-1.721615032	0.38043381	7.47E-06	0.161430085	-2.706507388	0.38043381	1.64E-08	0.000353535	-4.251639761	0.38043381	3.95E-20	8.53E-16	-4.407605789	0.38043381	1.13E-12	2.44E-08
chr13	Cdkal1	ENSMUSG00000006191	-0.965567392	5.924973118	0.003430566	1	-1.324105783	5.924973118	6.85E-05	1	-1.312751531	5.924973118	7.73E-05	1	-2.777342619	5.924973118	1.85E-15	3.99E-11
chrX	Rhox6	ENSMUSG00000006200	-0.14353973	0.073699595	0.857195139	1	-1.252131972	0.073699595	0.116520146	1	-2.138345589	0.073699595	0.010943382	1	1.021919146	0.073699595	0.228516374	1
chr7	5430419D17Rik	ENSMUSG00000006204	5.518580616	0.130710749	9.55E-22	2.06E-17	3.645215308	0.130710749	2.93E-11	6.33E-07	-0.252838344	0.130710749	0.75407317	1	-1.562961034	0.130710749	0.141265717	1
chr7	Htra1	ENSMUSG00000006205	-0.310508078	3.537950655	0.437436689	1	-0.177416138	3.537950655	0.657295479	1	-0.532381302	3.537950655	0.182893983	1	-0.474260121	3.537950655	0.235493702	1
chr4	Zbtb17	ENSMUSG00000006215	-0.146876304	4.683286545	0.740221633	1	0.196181715	4.683286545	0.65781223	1	0.11731329	4.683286545	0.789795216	1	1.368067725	4.683286545	0.002317282	1
chr4	Clcnkb	ENSMUSG00000006216	0.28864536	-0.39009558	0.515258257	1	-1.902393591	-0.39009558	0.000650457	1	-4.085791782	-0.39009558	1.75E-11	3.77E-07	-3.080720891	-0.39009558	0.000274473	1
chr4	Fam131c	ENSMUSG00000006218	0.491728353	2.018232184	0.367936793	1	1.360272948	2.018232184	0.015801132	1	0.288719249	2.018232184	0.590949162	1	2.272785468	2.018232184	8.18E-05	1
chr4	Fblim1	ENSMUSG00000006219	-2.130492939	6.369281319	1.85E-22	4.01E-18	-2.392855533	6.369281319	1.56E-27	3.37E-23	-2.193107326	6.369281319	5.89E-24	1.27E-19	-1.711379726	6.369281319	1.49E-15	3.21E-11
chr4	Hspb7	ENSMUSG00000006221	4.499542096	-1.954691781	3.83E-07	0.008274422	1.792344669	-1.954691781	0.057441372	1	4.433081199	-1.954691781	0.001206562	1	4.281229099	-1.954691781	0.004224281	1
chr9	Epor	ENSMUSG00000006235	0.883125978	-0.822551777	0.135333704	1	0.605487524	-0.822551777	0.331658647	1	0.240576052	-0.822551777	0.671012451	1	1.620897628	-0.822551777	0.018880487	1
chr9	Ccdc159	ENSMUSG00000006241	1.124323969	0.683510119	0.001228136	1	1.500622104	0.683510119	5.26E-05	1	2.180483159	0.683510119	5.28E-13	1.14E-08	2.293317205	0.683510119	2.72E-11	5.88E-07
chr5	Mob1b	ENSMUSG00000006262	0.066827661	5.353018644	0.836658668	1	0.213387508	5.353018644	0.509668286	1	1.749534523	5.353018644	1.30E-07	0.002804011	0.389086029	5.353018644	0.22815181	1
chr6	Atp6v1b1	ENSMUSG00000006269	4.365224125	-1.486519476	8.75E-11	1.89E-06	5.866430636	-1.486519476	9.59E-06	0.207028454	3.377084915	-1.486519476	0.000264586	1	5.555352906	-1.486519476	8.00E-06	0.172847013
chr8	Atp6v1b2	ENSMUSG00000006273	-0.91961503	6.338834565	0.000229818	1	-0.890047063	6.338834565	0.000351174	1	-0.257357216	6.338834565	0.297559865	1	-0.108449365	6.338834565	0.660195201	1
chr8	Eps15l1	ENSMUSG00000006276	-1.357288742	6.212761553	1.48E-14	3.20E-10	-1.280584802	6.212761553	3.19E-13	6.88E-09	-0.661695401	6.212761553	0.000126226	1	-0.64572108	6.212761553	0.000183678	1
chr14	Tep1	ENSMUSG00000006281	-2.369257157	4.175792241	5.30E-14	1.15E-09	-2.166688711	4.175792241	4.20E-12	9.06E-08	-1.283314671	4.175792241	3.02E-05	0.651359338	-1.584471453	4.175792241	1.83E-07	0.00395278
chr14	Ttc5	ENSMUSG00000006288	-1.094497755	5.119302382	1.82E-07	0.003927572	-0.784267034	5.119302382	0.000183236	1	-0.393046157	5.119302382	0.055504552	1	-0.160033565	5.119302382	0.440111805	1
chr14	Osgep	ENSMUSG00000006289	-2.310445991	5.059645594	1.15E-22	2.48E-18	-2.244091212	5.059645594	1.75E-21	3.79E-17	-2.200398572	5.059645594	3.81E-21	8.24E-17	-1.825371501	5.059645594	4.39E-15	9.49E-11
chr1	Aamp	ENSMUSG00000006299	-1.470472029	6.638663747	0.0002706	1	-1.262253141	6.638663747	0.0016601	1	-1.610362297	6.638663747	6.90E-05	1	0.413352098	6.638663747	0.296588994	1
chr1	Tmbim1	ENSMUSG00000006301	-1.079194046	2.612104436	1.21E-05	0.260282519	-0.853137688	2.612104436	0.000668476	1	-0.839165088	2.612104436	0.000638316	1	-0.267762491	2.612104436	0.292126001	1
chr1	Arpc2	ENSMUSG00000006304	-0.583110156	6.365269885	0.001092888	1	-0.147223164	6.365269885	0.409214121	1	-0.586420662	6.365269885	0.000965679	1	0.085728248	6.365269885	0.629878539	1
chr7	Kmt2b	ENSMUSG00000006307	-0.862295186	6.055181981	0.011068636	1	-0.490007568	6.055181981	0.146182093	1	0.412998223	6.055181981	0.219028046	1	0.738714116	6.055181981	0.028387952	1
chr7	Zbtb32	ENSMUSG00000006310	-2.901950876	1.950596794	1.18E-21	2.56E-17	-3.18371113	1.950596794	6.36E-20	1.37E-15	-4.11706069	1.950596794	2.06E-34	4.45E-30	-3.435634947	1.950596794	1.30E-22	2.81E-18
chr7	Etv2	ENSMUSG00000006311	-0.343038808	-1.72480787	0.686922241	1	-3.088699564	-1.72480787	0.011534611	1	-3.877826747	-1.72480787	0.000323799	1	-2.058190664	-1.72480787	0.196772103	1
chr7	Upk1a	ENSMUSG00000006313	0.137026555	0.328419175	0.76087674	1	-0.569488365	0.328419175	0.216798093	1	-0.226034135	0.328419175	0.578656122	1	-1.167970807	0.328419175	0.006445099	1
chr7	Tmem147	ENSMUSG00000006315	-1.105950224	3.404325623	0.009160209	1	-0.462474969	3.404325623	0.27307432	1	-1.325116358	3.404325623	0.001891601	1	-0.284628959	3.404325623	0.507343201	1
chr7	Rps9	ENSMUSG00000006333	-0.957581994	9.010166913	0.037679827	1	-0.493626649	9.010166913	0.28090623	1	-0.806720213	9.010166913	0.079198198	1	0.788747091	9.010166913	0.086196376	1
chr7	Tfpt	ENSMUSG00000006335	-1.172832703	3.559258208	6.10E-07	0.013182846	-1.069289624	3.559258208	4.70E-06	0.101520767	-0.926721086	3.559258208	4.56E-05	0.985615825	-0.145480831	3.559258208	0.535097104	1
chr10	Susd2	ENSMUSG00000006342	-3.070294459	3.222560286	1.19E-16	2.58E-12	-3.329361433	3.222560286	2.58E-19	5.57E-15	-2.840160251	3.222560286	1.21E-14	2.62E-10	-2.519438548	3.222560286	2.55E-12	5.50E-08
chr10	Ggt5	ENSMUSG00000006344	3.297056708	-0.466818263	1.03E-08	0.000223276	2.993922051	-0.466818263	7.80E-07	0.01683757	1.76221497	-0.466818263	0.00121843	1	1.745701779	-0.466818263	0.001285903	1
chr10	Ggt1	ENSMUSG00000006345	-1.764914853	2.465573757	4.36E-08	0.000942041	-3.199968854	2.465573757	4.71E-19	1.02E-14	-4.589467763	2.465573757	3.09E-30	6.67E-26	-4.578788919	2.465573757	1.07E-25	2.30E-21
chr12	Crip2	ENSMUSG00000006356	-0.285748584	3.880217193	0.543446214	1	0.363871111	3.880217193	0.439745728	1	-0.546795962	3.880217193	0.244037713	1	1.574144429	3.880217193	0.001183209	1
chr12	Crip1	ENSMUSG00000006360	-2.652648702	3.007802149	3.43E-08	0.000740495	-2.402705411	3.007802149	6.44E-07	0.013911598	-3.655747217	3.007802149	8.78E-13	1.90E-08	-1.615326772	3.007802149	0.00181273	1
chr8	Cbfa2t3	ENSMUSG00000006362	4.820405165	3.418470282	6.59E-23	1.42E-18	5.499996494	3.418470282	1.82E-26	3.94E-22	5.933796674	3.418470282	1.10E-32	2.38E-28	5.952330858	3.418470282	4.17E-33	9.01E-29
chr15	Fbln1	ENSMUSG00000006369	1.436870234	4.438362862	3.74E-05	0.808372597	2.027248196	4.438362862	1.05E-08	0.000227569	2.099142452	4.438362862	3.26E-09	7.03E-05	2.761048116	4.438362862	2.85E-14	6.16E-10
chrX	Pgrmc1	ENSMUSG00000006373	0.476539234	6.206116276	0.036114072	1	0.809682994	6.206116276	0.00038828	1	0.398670877	6.206116276	0.077741334	1	1.149401384	6.206116276	5.71E-07	0.012333039
chr4	Tek	ENSMUSG00000006386	0.099062236	2.181341868	0.722767146	1	-0.430031527	2.181341868	0.127448873	1	-1.645888145	2.181341868	1.11E-08	0.000240682	-1.965508534	2.181341868	1.01E-11	2.18E-07
chr4	Mpl	ENSMUSG00000006389	3.497589683	-1.728377309	4.11E-07	0.00887295	3.798768467	-1.728377309	5.56E-05	1	-0.802642367	-1.728377309	0.297279499	1	-3.376864681	-1.728377309	0.025439131	1
chr4	Elovl1	ENSMUSG00000006390	-0.708009447	2.534310913	0.03692754	1	-0.45441857	2.534310913	0.178404881	1	-0.813683427	2.534310913	0.015462661	1	0.245113476	2.534310913	0.474642732	1
chr4	Med8	ENSMUSG00000006392	-1.871690516	5.029149081	3.59E-11	7.75E-07	-1.703871451	5.029149081	1.44E-09	3.11E-05	-2.089887972	5.029149081	1.64E-13	3.55E-09	-0.793558832	5.029149081	0.004139521	1
chr4	Cdc20	ENSMUSG00000006398	-2.564679211	5.659669743	3.87E-08	0.000836306	-2.706433347	5.659669743	7.49E-09	0.000161656	-2.174620551	5.659669743	2.20E-06	0.047541955	-1.449647042	5.659669743	0.001239288	1
chr1	Adamts4	ENSMUSG00000006403	1.371268701	0.360438485	0.001565009	1	1.00040234	0.360438485	0.024236774	1	1.419564179	0.360438485	0.000521024	1	2.467916954	0.360438485	8.58E-09	0.000185253
chr1	Nectin4	ENSMUSG00000006411	0.966747111	0.238119473	0.023082396	1	0.778286818	0.238119473	0.08903509	1	0.836195906	0.238119473	0.042477194	1	1.171106582	0.238119473	0.008013674	1
chr1	Pfdn2	ENSMUSG00000006412	-1.033865419	4.86508551	1.28E-08	0.000277331	-0.638189004	4.86508551	0.000426414	1	-0.878642082	4.86508551	7.38E-07	0.015933387	-0.224449866	4.86508551	0.210412849	1
chr2	Rnf114	ENSMUSG00000006418	0.057699984	5.478605084	0.837156082	1	0.284159377	5.478605084	0.312443204	1	-0.082100676	5.478605084	0.768207596	1	0.549873519	5.478605084	0.050594784	1
chrX	C330007P06Rik	ENSMUSG00000006423	-1.41371627	4.684139195	3.59E-08	0.00077612	-1.158035307	4.684139195	6.48E-06	0.139993257	-0.650021092	4.684139195	0.009635589	1	-0.924097102	4.684139195	0.000263924	1
chr19	Neurl1a	ENSMUSG00000006435	-0.475702533	3.756229126	0.126239453	1	-0.838342386	3.756229126	0.008023631	1	-0.960299285	3.756229126	0.00201689	1	-0.667703531	3.756229126	0.031892374	1
chr4	Srm	ENSMUSG00000006442	-3.579907256	5.670001165	2.60E-16	5.62E-12	-3.228138413	5.670001165	6.20E-14	1.34E-09	-3.544600917	5.670001165	3.98E-16	8.59E-12	-1.950152342	5.670001165	2.04E-06	0.044143424
chr4	Epha2	ENSMUSG00000006445	-4.659374401	7.065230035	2.18E-19	4.71E-15	-4.162885314	7.065230035	1.51E-16	3.26E-12	-3.472025229	7.065230035	1.12E-12	2.42E-08	-3.26428751	7.065230035	1.47E-11	3.17E-07
chr19	Actn3	ENSMUSG00000006457	-1.835029769	2.408037291	6.92E-05	1	-2.320099404	2.408037291	5.51E-07	0.011890748	-2.491364168	2.408037291	9.81E-08	0.00211893	-2.25221692	2.408037291	1.67E-06	0.036142653
chr19	Zdhhc24	ENSMUSG00000006463	-0.92860708	2.82295976	3.10E-06	0.066906986	-0.656697401	2.82295976	0.001961267	1	-0.2627122	2.82295976	0.171016852	1	-0.118966571	2.82295976	0.563242449	1
chr19	Bbs1	ENSMUSG00000006464	0.43899352	3.323744162	0.04451656	1	0.812883968	3.323744162	0.000208422	1	1.309233015	3.323744162	5.09E-10	1.10E-05	1.666221856	3.323744162	5.56E-15	1.20E-10
chr2	Slc34a3	ENSMUSG00000006469	1.056056611	-1.645037364	0.129309177	1	-1.961199965	-1.645037364	0.033874792	1	-4.616201758	-1.645037364	0.000192722	1	-1.630881808	-1.645037364	0.214782175	1
chr2	Nsmf	ENSMUSG00000006476	4.667415244	3.53134546	1.44E-21	3.11E-17	4.738543007	3.53134546	2.65E-22	5.73E-18	4.737839004	3.53134546	4.74E-24	1.02E-19	4.925924087	3.53134546	7.20E-25	1.56E-20
chr2	Pdk1	ENSMUSG00000006494	-1.713642071	7.680276719	4.80E-17	1.04E-12	-1.317119367	7.680276719	7.17E-11	1.55E-06	-1.208390328	7.680276719	1.79E-09	3.86E-05	-0.639635706	7.680276719	0.001316733	1
chr10	Ptbp1	ENSMUSG00000006498	-1.941175539	7.768922243	1.50E-07	0.003241518	-1.681168209	7.768922243	4.42E-06	0.095412019	-1.345079894	7.768922243	0.00020858	1	-0.73282279	7.768922243	0.040959333	1
chr8	Mvd	ENSMUSG00000006517	0.47804148	3.899102	0.19505507	1	0.202297995	3.899102	0.580682983	1	0.793102163	3.899102	0.030327639	1	1.907016539	3.899102	4.99E-07	0.010766307
chr8	Cyba	ENSMUSG00000006519	-1.286252406	1.653183795	0.004033393	1	-0.974343662	1.653183795	0.034288823	1	-1.933932421	1.653183795	4.36E-05	0.941255415	-0.570835477	1.653183795	0.251173162	1
chr14	Itih3	ENSMUSG00000006522	7.297258915	-1.63432626	8.40E-11	1.81E-06	2.733635436	-1.63432626	0.000254042	1	3.489992639	-1.63432626	0.019144966	1	1.590013753	-1.63432626	0.195746558	1
chr14	Tmem110	ENSMUSG00000006526	-0.424165013	3.636542638	0.043610399	1	-0.375220264	3.636542638	0.07927998	1	-0.157304974	3.636542638	0.434734816	1	-0.405528765	3.636542638	0.048600379	1
chr14	Sfmbt1	ENSMUSG00000006527	-0.414243398	4.904352753	0.028017812	1	0.012228795	4.904352753	0.948298166	1	0.797243561	4.904352753	1.91E-05	0.412197988	0.519076361	4.904352753	0.005269165	1
chr14	Itih1	ENSMUSG00000006529	5.295010055	-1.745210191	9.60E-12	2.07E-07	3.47066195	-1.745210191	0.000294921	1	1.440160713	-1.745210191	0.32695892	1	1.720279931	-1.745210191	0.295856488	1
chr1	Ihh	ENSMUSG00000006538	4.302010813	-1.844467669	3.81E-06	0.082209364	0.836875246	-1.844467669	0.280447034	1	-0.211561132	-1.844467669	0.836662831	1	1.30197853	-1.844467669	0.310235331	1
chr1	Prkag3	ENSMUSG00000006542	2.589420585	-1.892315495	0.001226709	1	1.429458475	-1.892315495	0.122985562	1	0.557911952	-1.892315495	0.618730672	1	1.20672576	-1.892315495	0.267134587	1
chr8	Atp7b	ENSMUSG00000006567	1.341196467	2.977651739	1.24E-08	0.000268505	1.407402797	2.977651739	1.82E-09	3.94E-05	2.438892675	2.977651739	1.05E-26	2.27E-22	2.176067046	2.977651739	6.15E-22	1.33E-17
chr11	Slc4a1	ENSMUSG00000006574	4.386157967	-1.621337261	5.60E-08	0.001209647	2.575465216	-1.621337261	0.004941987	1	2.62137825	-1.621337261	0.094981895	1	-1.103453264	-1.621337261	0.423894676	1
chr11	Rundc3a	ENSMUSG00000006575	3.573232866	4.45254884	2.17E-13	4.70E-09	3.646501759	4.45254884	7.74E-14	1.67E-09	3.578707769	4.45254884	8.70E-14	1.88E-09	3.875579502	4.45254884	2.58E-15	5.58E-11
chr1	Slc4a3	ENSMUSG00000006576	1.512605442	2.641973526	4.16E-06	0.089836698	2.028139087	2.641973526	9.77E-10	2.11E-05	2.224354181	2.641973526	1.27E-12	2.75E-08	3.370755648	2.641973526	1.31E-23	2.83E-19
chr4	Runx1t1	ENSMUSG00000006586	4.772018006	6.023654259	2.25E-28	4.87E-24	4.399803605	6.023654259	1.95E-25	4.21E-21	5.203386791	6.023654259	6.29E-33	1.36E-28	4.553446191	6.023654259	3.35E-27	7.24E-23
chr8	Snai3	ENSMUSG00000006587	-0.647074099	-0.678529584	0.159273636	1	-2.080515631	-0.678529584	0.002048586	1	-3.210101558	-0.678529584	1.04E-08	0.000223976	-2.915605417	-0.678529584	0.000796975	1
chr8	Aprt	ENSMUSG00000006589	-1.251761996	5.664347593	0.006671796	1	-1.343594479	5.664347593	0.003670646	1	-2.14811168	5.664347593	5.79E-06	0.125073387	0.036410632	5.664347593	0.936420127	1
chr7	Gtf2h1	ENSMUSG00000006599	-3.127936007	7.047452011	2.29E-43	4.94E-39	-2.407563083	7.047452011	5.72E-28	1.23E-23	-2.587341878	7.047452011	6.24E-32	1.35E-27	-2.459139906	7.047452011	4.68E-29	1.01E-24
chr13	Hfe	ENSMUSG00000006611	1.731013645	-1.120723432	0.004290103	1	0.478742526	-1.120723432	0.455657808	1	0.157733613	-1.120723432	0.77648066	1	0.774317053	-1.120723432	0.218261023	1
chr5	Slc5a6	ENSMUSG00000006641	-0.270368035	2.829790384	0.322529603	1	-0.532812525	2.829790384	0.045276746	1	0.19834252	2.829790384	0.44125731	1	0.160882693	2.829790384	0.537890822	1
chr5	Tcf23	ENSMUSG00000006642	3.602739326	-1.933222681	2.33E-06	0.050343224	1.429611475	-1.933222681	0.140732571	1	-1.455537383	-1.933222681	0.172381962	1	-0.373837565	-1.933222681	0.764406843	1
chr7	Nphs1	ENSMUSG00000006649	-5.742376315	5.798402966	2.44E-37	5.27E-33	-6.288402234	5.798402966	6.76E-42	1.46E-37	-5.907568746	5.798402966	9.51E-39	2.05E-34	-6.232069812	5.798402966	2.56E-41	5.53E-37
chr7	Aplp1	ENSMUSG00000006651	0.584687825	6.455321539	0.058129912	1	1.086920382	6.455321539	0.000469553	1	0.945461996	6.455321539	0.002214301	1	2.811403209	6.455321539	1.17E-17	2.52E-13
chr9	Qrich1	ENSMUSG00000006673	-1.421329779	7.027570804	4.85E-21	1.05E-16	-1.209045752	7.027570804	6.53E-16	1.41E-11	-0.42503564	7.027570804	0.003912938	1	-0.63121727	7.027570804	1.90E-05	0.409931063
chr9	P4htm	ENSMUSG00000006675	1.037534616	0.940048386	0.009624761	1	0.974267971	0.940048386	0.021515348	1	1.351479701	0.940048386	0.000433115	1	1.015339114	0.940048386	0.010122489	1
chr9	Usp19	ENSMUSG00000006676	-0.556299752	5.581443611	0.164883107	1	-0.256764219	5.581443611	0.519348801	1	0.769787152	5.581443611	0.054903047	1	1.119583927	5.581443611	0.00544532	1
chrX	Pola1	ENSMUSG00000006678	-3.961965498	6.992245087	8.72E-25	1.88E-20	-3.823732897	6.992245087	1.74E-23	3.75E-19	-2.408222374	6.992245087	2.19E-11	4.73E-07	-4.322053945	6.992245087	2.78E-28	6.00E-24
chr4	Cdc42	ENSMUSG00000006699	-0.354269662	7.001764248	0.113797122	1	-0.237967155	7.001764248	0.287800583	1	-0.240171691	7.001764248	0.282583683	1	0.149628775	7.001764248	0.503907342	1
chr17	Pknox1	ENSMUSG00000006705	-0.097758327	4.951637143	0.70012995	1	-0.109716197	4.951637143	0.665965892	1	-0.024291008	4.951637143	0.922724538	1	0.448869474	4.951637143	0.076052119	1
chr13	D130043K22Rik	ENSMUSG00000006711	3.254961917	0.609663553	3.66E-11	7.91E-07	3.994694761	0.609663553	5.33E-13	1.15E-08	3.282137894	0.609663553	3.59E-12	7.75E-08	3.378044945	0.609663553	2.47E-12	5.34E-08
chr13	Gmnn	ENSMUSG00000006715	-3.766314697	5.587999139	1.24E-24	2.67E-20	-3.535380501	5.587999139	2.63E-22	5.68E-18	-4.306879555	5.587999139	3.58E-30	7.74E-26	-3.108006642	5.587999139	5.32E-18	1.15E-13
chr13	Acot13	ENSMUSG00000006717	-0.450058685	3.207905511	0.112276061	1	-0.199404811	3.207905511	0.484414426	1	-1.339681953	3.207905511	4.79E-06	0.103385818	0.354575782	3.207905511	0.24222621	1
chr13	Zfp184	ENSMUSG00000006720	-0.636415566	3.510753046	0.003178538	1	-0.193535038	3.510753046	0.375331726	1	-0.44747488	3.510753046	0.031753887	1	0.19464829	3.510753046	0.359959557	1
chr10	Cyp27b1	ENSMUSG00000006724	1.243629926	-1.022308202	0.036339443	1	-0.142586018	-1.022308202	0.820786226	1	-1.637877025	-1.022308202	0.001469985	1	-0.415907821	-1.022308202	0.519130336	1
chr10	Cdk4	ENSMUSG00000006728	-1.429143595	7.219261226	3.32E-05	0.715925416	-1.198840753	7.219261226	0.000464871	1	-1.870321762	7.219261226	8.08E-08	0.001745804	-0.279112026	7.219261226	0.409308915	1
chr10	B4galnt1	ENSMUSG00000006731	1.344467686	2.570191405	0.000305243	1	2.078137237	2.570191405	3.98E-08	0.000860299	1.541590459	2.570191405	1.40E-05	0.302730623	2.971333994	2.570191405	1.35E-14	2.91E-10
chr10	Mettl1	ENSMUSG00000006732	-3.196785522	4.170136445	1.07E-19	2.32E-15	-2.90160133	4.170136445	9.05E-17	1.96E-12	-3.501237301	4.170136445	3.00E-23	6.47E-19	-2.224253871	4.170136445	7.20E-11	1.56E-06
chr10	Tspan31	ENSMUSG00000006736	-0.631942671	4.481645297	0.012216408	1	-0.346904218	4.481645297	0.16808381	1	-0.977438914	4.481645297	9.77E-05	1	0.199365786	4.481645297	0.431033607	1
chr18	Kif5b	ENSMUSG00000006740	-1.812744982	7.651078223	1.26E-10	2.73E-06	-1.379379065	7.651078223	7.16E-07	0.015456407	-0.630736842	7.651078223	0.02141835	1	-1.137139304	7.651078223	3.90E-05	0.841663544
chr7	Saal1	ENSMUSG00000006763	-0.972346573	3.860382486	1.34E-05	0.289651939	-0.723707181	3.860382486	0.001198978	1	-0.136809469	3.860382486	0.534592554	1	0.09362452	3.860382486	0.673457713	1
chr10	Tph2	ENSMUSG00000006764	3.712778177	1.213097774	1.04E-07	0.002239434	1.090274647	1.213097774	0.073848094	1	-0.337609672	1.213097774	0.569503875	1	-0.980454858	1.213097774	0.100618302	1
chr11	Krt23	ENSMUSG00000006777	4.894552845	-1.979985238	6.42E-07	0.013861849	2.501125729	-1.979985238	0.009829746	1	2.611902174	-1.979985238	0.098284727	1	2.470132228	-1.979985238	0.147433015	1
chr11	Cnp	ENSMUSG00000006782	-0.86611983	2.993187554	0.009942764	1	-0.944589667	2.993187554	0.004902256	1	-1.328123232	2.993187554	8.03E-05	1	0.264299072	2.993187554	0.428572875	1
chr11	Ttc25	ENSMUSG00000006784	1.142463855	0.802925443	0.00039902	1	0.958269043	0.802925443	0.004986535	1	0.422580513	0.802925443	0.188365035	1	0.62772821	0.802925443	0.061678728	1
chr2	Sulf2	ENSMUSG00000006800	-1.227094892	6.602032894	0.000862628	1	-0.631761636	6.602032894	0.08269529	1	-0.606335431	6.602032894	0.095331089	1	0.179721943	6.602032894	0.620021163	1
chr17	Sod2	ENSMUSG00000006818	-1.849338706	6.654010401	1.52E-25	3.27E-21	-1.677854106	6.654010401	1.60E-21	3.45E-17	-1.78666909	6.654010401	2.07E-24	4.47E-20	-1.099118769	6.654010401	2.32E-10	5.01E-06
chr18	Tmco6	ENSMUSG00000006850	-0.828361125	2.459052331	0.013366196	1	-0.785903568	2.459052331	0.018295073	1	-0.23991745	2.459052331	0.465424261	1	0.46592046	2.459052331	0.168692516	1
chr6	Stambp	ENSMUSG00000006906	1.375795652	3.099774721	6.59E-08	0.001423202	1.360417974	3.099774721	7.72E-08	0.001666238	2.047765346	3.099774721	1.12E-15	2.42E-11	1.91211552	3.099774721	5.78E-14	1.25E-09
chr11	Ezh1	ENSMUSG00000006920	-1.031478209	4.372532271	6.21E-07	0.013404699	-0.559826608	4.372532271	0.006326428	1	0.131122623	4.372532271	0.514472384	1	0.358403117	4.372532271	0.076764833	1
chr11	Hap1	ENSMUSG00000006930	-0.607961017	5.723245538	0.055819225	1	0.03422574	5.723245538	0.913784989	1	0.365708499	5.723245538	0.247487536	1	1.541364818	5.723245538	1.76E-06	0.03808172
chr11	P3h4	ENSMUSG00000006931	0.13865065	3.240219645	0.657285751	1	0.606692893	3.240219645	0.053740907	1	0.201421771	3.240219645	0.510660147	1	1.678683278	3.240219645	1.62E-07	0.00350599
chr9	Ctnnb1	ENSMUSG00000006932	-0.658904506	8.200879151	0.040059147	1	-0.28045223	8.200879151	0.380370388	1	0.203800286	8.200879151	0.523615564	1	0.195344628	8.200879151	0.540864385	1
chr9	Eif1b	ENSMUSG00000006941	2.197009251	4.424358852	3.34E-11	7.21E-07	2.662100658	4.424358852	3.14E-15	6.79E-11	1.601230426	4.424358852	6.17E-07	0.013328574	3.286938525	4.424358852	2.21E-21	4.78E-17
chr16	Chrd	ENSMUSG00000006958	0.316145216	1.262968199	0.431919341	1	1.003885748	1.262968199	0.012015275	1	1.292109046	1.262968199	0.000564523	1	1.577181433	1.262968199	4.75E-05	1
chr16	Psmd2	ENSMUSG00000006998	-1.635197336	7.334891761	6.85E-07	0.014783348	-1.360098131	7.334891761	3.12E-05	0.674554211	-1.020935219	7.334891761	0.00163998	1	-0.439777494	7.334891761	0.171064368	1
chr17	Syngr3	ENSMUSG00000007021	1.770733722	1.957188165	4.20E-06	0.090672645	2.624116605	1.957188165	8.92E-11	1.93E-06	2.350903221	1.957188165	7.26E-10	1.57E-05	3.270042653	1.957188165	2.45E-15	5.29E-11
chr17	Vars	ENSMUSG00000007029	-2.5238802	6.428347192	1.48E-08	0.000320368	-2.460525933	6.428347192	2.98E-08	0.000644016	-1.290148496	6.428347192	0.002553945	1	-1.253514496	6.428347192	0.003332029	1
chr17	Vwa7	ENSMUSG00000007030	2.759767372	-1.538549683	8.19E-06	0.176912168	0.824851069	-1.538549683	0.232143716	1	1.154811994	-1.538549683	0.139089951	1	-0.528849971	-1.538549683	0.409940243	1
chr17	Hspa1l	ENSMUSG00000007033	6.031869604	-0.547456828	8.92E-06	0.192710547	1.859236622	-0.547456828	0.028887197	1	3.69378122	-0.547456828	0.00014905	1	3.01726939	-0.547456828	0.000620494	1
chr17	Slc44a4	ENSMUSG00000007034	-1.866828073	1.754991598	3.15E-07	0.006807847	-3.215547593	1.754991598	4.82E-16	1.04E-11	-6.322446624	1.754991598	9.57E-33	2.07E-28	-4.011553301	1.754991598	5.41E-16	1.17E-11
chr17	Msh5	ENSMUSG00000007035	0.497719072	0.680299754	0.204698133	1	0.150699409	0.680299754	0.724335632	1	0.326483596	0.680299754	0.396041199	1	-0.384156831	0.680299754	0.357998749	1
chr17	Abhd16a	ENSMUSG00000007036	-0.218575375	3.129112888	0.575838411	1	0.365958436	3.129112888	0.351603105	1	0.464521846	3.129112888	0.226823829	1	1.088758022	3.129112888	0.005841331	1
chr17	Neu1	ENSMUSG00000007038	-0.232833335	3.351166823	0.421840754	1	0.244941961	3.351166823	0.403691932	1	0.950755132	3.351166823	0.000849044	1	1.109496638	3.351166823	0.000167658	1
chr17	Ddah2	ENSMUSG00000007039	1.803923495	4.97756565	9.88E-05	1	2.225526243	4.97756565	2.23E-06	0.048103282	1.930041236	4.97756565	3.26E-05	0.703764624	3.63490432	4.97756565	3.64E-13	7.87E-09
chr17	Clic1	ENSMUSG00000007041	0.009920138	4.327644506	0.977807596	1	0.484015941	4.327644506	0.176763493	1	-0.26554256	4.327644506	0.456666202	1	1.158664642	4.327644506	0.001473428	1
chr17	Lsm2	ENSMUSG00000007050	-2.076486449	4.600924892	1.92E-10	4.14E-06	-1.773933047	4.600924892	4.08E-08	0.000880754	-2.771806266	4.600924892	8.40E-17	1.81E-12	-1.109951109	4.600924892	0.000599117	1
chr5	Pole	ENSMUSG00000007080	-4.488521977	6.395379224	9.67E-35	2.09E-30	-4.45710019	6.395379224	1.78E-34	3.85E-30	-3.594502433	6.395379224	8.47E-25	1.83E-20	-4.393180281	6.395379224	8.25E-34	1.78E-29
chr1	Atp1a2	ENSMUSG00000007097	7.817396694	3.756208646	6.83E-20	1.47E-15	9.798156558	3.756208646	4.41E-23	9.52E-19	12.54706686	3.756208646	2.19E-28	4.74E-24	13.00135671	3.756208646	1.79E-29	3.86E-25
chr1	Atp1a4	ENSMUSG00000007107	1.666331595	-0.072067632	2.22E-05	0.480421957	0.843123781	-0.072067632	0.029145613	1	1.745663936	-0.072067632	2.34E-05	0.504938107	0.389153997	-0.072067632	0.336035811	1
chr1	Casq1	ENSMUSG00000007122	-0.569567271	0.566039957	0.164296703	1	-0.878865771	0.566039957	0.042574162	1	-1.811571555	0.566039957	1.36E-05	0.29357667	-1.53142959	0.566039957	0.000708651	1
chr5	Stx1a	ENSMUSG00000007207	0.782583151	3.268940677	0.008693029	1	1.090796196	3.268940677	0.000293307	1	0.892591461	3.268940677	0.002174308	1	1.705415195	3.268940677	1.62E-08	0.000350911
chr6	Zfp775	ENSMUSG00000007216	1.010607091	2.677741333	0.013113117	1	0.698942267	2.677741333	0.084872032	1	0.387815979	2.677741333	0.317427343	1	2.011673468	2.677741333	8.99E-07	0.019419787
chr7	Scube2	ENSMUSG00000007279	2.57329071	1.592022612	1.28E-12	2.77E-08	1.670026449	1.592022612	1.64E-06	0.035397505	2.244412393	1.592022612	1.89E-11	4.09E-07	1.781840162	1.592022612	6.73E-08	0.001453025
chr19	Mrpl49	ENSMUSG00000007338	-1.677861859	4.77186226	7.87E-09	0.000169993	-1.263539948	4.77186226	1.11E-05	0.239473162	-1.890530634	4.77186226	6.80E-11	1.47E-06	-0.649742988	4.77186226	0.022871685	1
chr3	Dennd2c	ENSMUSG00000007379	-3.964257069	5.517208433	2.61E-32	5.64E-28	-3.587375524	5.517208433	1.41E-27	3.04E-23	-3.661963357	5.517208433	8.42E-29	1.82E-24	-4.14264188	5.517208433	1.62E-34	3.49E-30
chr12	Mark3	ENSMUSG00000007411	-0.698311348	5.61784441	1.02E-05	0.219453392	-0.206742607	5.61784441	0.190712538	1	0.458425386	5.61784441	0.003152341	1	0.046853539	5.61784441	0.763914894	1
chr5	Gatad1	ENSMUSG00000007415	-0.549596498	5.375181724	0.017002904	1	-0.329788409	5.375181724	0.153040191	1	-0.228771782	5.375181724	0.314183168	1	0.061118047	5.375181724	0.78952335	1
chr6	M6pr	ENSMUSG00000007458	-2.961961655	6.836090983	6.63E-41	1.43E-36	-2.365345616	6.836090983	5.29E-28	1.14E-23	-2.231360803	6.836090983	1.37E-25	2.95E-21	-1.765629685	6.836090983	6.88E-17	1.49E-12
chr2	Lrrc8a	ENSMUSG00000007476	2.248990468	-0.94925963	0.002710312	1	1.191457219	-0.94925963	0.071908358	1	2.174777215	-0.94925963	0.00013455	1	1.010497487	-0.94925963	0.083153499	1
chr18	Mc5r	ENSMUSG00000007480	-0.335404676	-1.102871225	0.645439674	1	2.130445834	-1.102871225	0.020166349	1	0.057837089	-1.102871225	0.931318713	1	1.249351945	-1.102871225	0.097418776	1
chr17	Ppp2r1a	ENSMUSG00000007564	0.30343238	6.837068218	0.252727454	1	0.306807189	6.837068218	0.246822522	1	0.608220905	6.837068218	0.022055262	1	1.189327195	6.837068218	9.33E-06	0.201477757
chr17	Fance	ENSMUSG00000007570	-1.28201538	3.268937661	1.04E-06	0.022524883	-0.665083689	3.268937661	0.012841082	1	-1.364698932	3.268937661	1.02E-07	0.002210463	-0.014252049	3.268937661	0.956507959	1
chr14	Tinf2	ENSMUSG00000007589	-2.359779196	4.549706821	3.64E-21	7.85E-17	-2.202400821	4.549706821	1.02E-18	2.21E-14	-2.588050696	4.549706821	2.76E-25	5.97E-21	-1.641858415	4.549706821	2.04E-11	4.41E-07
chr8	Hapln4	ENSMUSG00000007594	1.128745467	0.599397624	0.015782778	1	1.340713545	0.599397624	0.004577363	1	0.291460238	0.599397624	0.476601116	1	1.485259662	0.599397624	0.000597715	1
chr17	Dus3l	ENSMUSG00000007603	-1.730794439	3.687099129	7.30E-07	0.015769835	-1.975324519	3.687099129	1.54E-08	0.000332682	-1.276875524	3.687099129	0.00017557	1	-0.380482033	3.687099129	0.262283704	1
chr8	Gtpbp3	ENSMUSG00000007610	-1.592515891	4.000317338	7.68E-06	0.165857951	-1.652922678	4.000317338	3.88E-06	0.083740732	-1.890398491	4.000317338	1.03E-07	0.002230608	-0.481133972	4.000317338	0.167250093	1
chr4	Tgfbr1	ENSMUSG00000007613	-0.010234464	5.788158915	0.965430456	1	0.104408979	5.788158915	0.657099649	1	0.943933708	5.788158915	6.17E-05	1	0.329915175	5.788158915	0.1584479	1
chr13	Homer1	ENSMUSG00000007617	-0.18570585	5.410996181	0.559415303	1	0.166446799	5.410996181	0.600530107	1	1.829992716	5.410996181	2.10E-08	0.000454073	0.53575639	5.410996181	0.091620182	1
chr11	Rad51c	ENSMUSG00000007646	-1.719567911	3.166610522	2.07E-13	4.46E-09	-1.53350691	3.166610522	6.98E-11	1.51E-06	-1.384363162	3.166610522	6.33E-10	1.37E-05	-1.530932937	3.166610522	6.08E-11	1.31E-06
chr11	Gabrb2	ENSMUSG00000007653	5.100397269	2.938943333	1.04E-53	2.25E-49	5.692864056	2.938943333	1.26E-61	2.71E-57	7.619819935	2.938943333	7.57E-98	1.63E-93	6.872421891	2.938943333	3.70E-78	8.00E-74
chr6	Cav1	ENSMUSG00000007655	4.954320379	0.792135579	3.60E-24	7.77E-20	6.139139238	0.792135579	7.16E-27	1.55E-22	5.687919979	0.792135579	6.26E-27	1.35E-22	4.813696369	0.792135579	2.82E-22	6.09E-18
chr9	Arpp19	ENSMUSG00000007656	-0.594118852	6.431832409	0.021870296	1	-0.400781897	6.431832409	0.12156764	1	-0.090907172	6.431832409	0.723936425	1	0.211392035	6.431832409	0.412813554	1
chr2	Bcl2l1	ENSMUSG00000007659	0.126353815	5.445556522	0.597730714	1	-0.233883708	5.445556522	0.326797525	1	-0.485656261	5.445556522	0.040070212	1	0.330709668	5.445556522	0.162556498	1
chr17	Khsrp	ENSMUSG00000007670	-1.307289185	7.656633361	0.000141168	1	-1.143919772	7.656633361	0.000820255	1	-0.865853747	7.656633361	0.010861916	1	0.26175102	7.656633361	0.438294438	1
chr12	Dio2	ENSMUSG00000007682	4.067516466	-1.156251133	2.10E-06	0.045407173	3.665336372	-1.156251133	2.90E-05	0.626847169	6.804870976	-1.156251133	5.40E-09	0.000116651	6.580794243	-1.156251133	1.18E-07	0.002545684
chr8	Ccdc124	ENSMUSG00000007721	-0.453651364	4.812273127	0.413351205	1	0.005951387	4.812273127	0.991429508	1	-1.293187914	4.812273127	0.021220098	1	1.204225835	4.812273127	0.032600926	1
chr11	Cct4	ENSMUSG00000007739	-1.569828793	7.593501348	4.88E-07	0.010538153	-1.644065085	7.593501348	1.46E-07	0.003158732	-0.560378922	7.593501348	0.067019348	1	-1.469730815	7.593501348	2.34E-06	0.050530844
chr11	0610009B22Rik	ENSMUSG00000007777	-1.05624126	2.465541559	3.30E-05	0.711811901	-0.511131736	2.465541559	0.048100095	1	-0.36994346	2.465541559	0.130676452	1	-0.333191418	2.465541559	0.202750757	1
chr7	Cpt1c	ENSMUSG00000007783	0.502683861	3.795223486	0.019714909	1	1.323817861	3.795223486	2.47E-09	5.34E-05	1.652872007	3.795223486	2.17E-14	4.68E-10	1.800958255	3.795223486	1.94E-16	4.20E-12
chr1	Twist2	ENSMUSG00000007805	5.526616298	-0.259287727	3.41E-15	7.36E-11	3.74267111	-0.259287727	8.06E-08	0.001741256	2.903974394	-0.259287727	0.000197556	1	2.728067982	-0.259287727	0.000236446	1
chr5	Zfp655	ENSMUSG00000007812	-2.70505637	6.193778814	7.16E-28	1.55E-23	-1.645791809	6.193778814	4.36E-12	9.42E-08	-0.786828572	6.193778814	0.000702585	1	-1.192140595	6.193778814	3.49E-07	0.007537839
chr9	Rhoa	ENSMUSG00000007815	-1.121924425	7.220322871	1.07E-06	0.023089206	-0.999838851	7.220322871	1.31E-05	0.28199677	-1.294945235	7.220322871	1.95E-08	0.000421347	-0.359758509	7.220322871	0.113978315	1
chr14	Zmiz1	ENSMUSG00000007817	2.686439529	6.867533736	4.51E-16	9.74E-12	2.752412491	6.867533736	8.37E-17	1.81E-12	2.879036383	6.867533736	3.48E-18	7.51E-14	3.699078846	6.867533736	4.85E-27	1.05E-22
chr6	Ankrd26	ENSMUSG00000007827	-1.505718273	5.570074785	1.92E-07	0.004136093	-0.926427958	5.570074785	0.001175222	1	0.182033228	5.570074785	0.519219242	1	-0.159109341	5.570074785	0.571908122	1
chr7	Aldh16a1	ENSMUSG00000007833	-2.017664351	3.646507693	2.25E-11	4.87E-07	-2.386964505	3.646507693	4.24E-15	9.16E-11	-1.05000502	3.646507693	0.000302501	1	-1.632313267	3.646507693	3.31E-08	0.00071477
chr13	Hnrnpa0	ENSMUSG00000007836	0.078296122	6.642535918	0.771068617	1	0.442059627	6.642535918	0.101049151	1	-0.11528751	6.642535918	0.667237429	1	1.207075255	6.642535918	9.34E-06	0.201705635
chr7	Prrg2	ENSMUSG00000007837	-0.007586623	1.105959454	0.981726512	1	0.130450071	1.105959454	0.70187269	1	-0.326076353	1.105959454	0.291397856	1	0.788011649	1.105959454	0.024575147	1
chr11	Hnrnph1	ENSMUSG00000007850	-0.745608198	7.065093626	0.039646936	1	-0.885716811	7.065093626	0.014713871	1	-0.130698684	7.065093626	0.716760713	1	-0.469326314	7.065093626	0.193519825	1
chr12	Ift43	ENSMUSG00000007867	0.250343105	3.499848839	0.309887907	1	0.611659033	3.499848839	0.016050796	1	0.177082253	3.499848839	0.471113987	1	0.086848488	3.499848839	0.729222589	1
chr4	Id3	ENSMUSG00000007872	3.446956785	3.325026915	2.47E-12	5.33E-08	2.803243815	3.325026915	2.80E-09	6.05E-05	1.285155788	3.325026915	0.003359452	1	4.122472494	3.325026915	2.06E-16	4.46E-12
chr4	Arid1a	ENSMUSG00000007880	-1.162110127	8.536953152	1.40E-05	0.303281806	-0.787847197	8.536953152	0.003005696	1	0.047856335	8.536953152	0.85601589	1	0.631389455	8.536953152	0.017059877	1
chr8	Crlf1	ENSMUSG00000007888	-0.37857199	0.028003077	0.396646236	1	-1.623098046	0.028003077	0.001518091	1	-1.221705934	0.028003077	0.007604482	1	0.593012627	0.028003077	0.305702658	1
chr7	Ctsd	ENSMUSG00000007891	-0.800706545	3.736156455	0.037868727	1	-0.396644085	3.736156455	0.298065058	1	-0.077447552	3.736156455	0.839324603	1	0.450061596	3.736156455	0.239960939	1
chr9	Rplp1	ENSMUSG00000007892	-1.642843389	9.182930722	0.035048866	1	-0.6487363	9.182930722	0.395201444	1	-1.191474536	9.182930722	0.12193995	1	-0.529664192	9.182930722	0.486971498	1
chr9	Hmgcll1	ENSMUSG00000007908	1.616217007	2.125761561	2.34E-07	0.005054455	1.949946761	2.125761561	2.84E-09	6.14E-05	2.693605739	2.125761561	1.52E-16	3.29E-12	1.884702055	2.125761561	2.38E-09	5.13E-05
chr7	Ttc9b	ENSMUSG00000007944	5.101441688	0.735346315	3.20E-14	6.92E-10	5.539296432	0.735346315	2.95E-15	6.38E-11	4.393858065	0.735346315	3.69E-12	7.97E-08	6.108702707	0.735346315	1.56E-16	3.36E-12
chr7	Phox2a	ENSMUSG00000007946	1.867972456	0.298569928	0.005082165	1	1.969636384	0.298569928	0.003885969	1	0.766233265	0.298569928	0.228390791	1	5.318441342	0.298569928	5.27E-10	1.14E-05
chr8	Abhd8	ENSMUSG00000007950	3.393498292	3.861196876	4.51E-15	9.74E-11	3.691998806	3.861196876	6.44E-17	1.39E-12	3.119229921	3.861196876	6.92E-14	1.49E-09	4.83353861	3.861196876	6.04E-26	1.30E-21
chr5	Ift22	ENSMUSG00000007987	1.378940915	2.270037353	3.95E-09	8.53E-05	1.521676321	2.270037353	4.90E-10	1.06E-05	1.117555351	2.270037353	5.41E-07	0.011675395	2.241865128	2.270037353	1.21E-19	2.62E-15
chr14	Fzd3	ENSMUSG00000007989	4.305398771	7.403070634	2.88E-32	6.22E-28	4.905839933	7.403070634	4.43E-39	9.56E-35	6.366913024	7.403070634	2.84E-57	6.12E-53	4.929697081	7.403070634	5.25E-40	1.13E-35
chr7	1700008O03Rik	ENSMUSG00000008028	0.638985665	1.253753255	0.150759202	1	-1.057367326	1.253753255	0.014765343	1	-1.708614709	1.253753255	8.46E-05	1	-2.657199091	1.253753255	5.00E-09	0.000108048
chrX	Mid1ip1	ENSMUSG00000008035	0.417657493	4.226047387	0.23002803	1	0.032112675	4.226047387	0.926252012	1	-0.17226917	4.226047387	0.61675199	1	1.261818477	4.226047387	0.000334377	1
chr7	Ap2s1	ENSMUSG00000008036	0.15934713	4.513635342	0.644419696	1	0.723857492	4.513635342	0.037463989	1	0.131286487	4.513635342	0.703008911	1	1.755018868	4.513635342	9.79E-07	0.021143748
chr5	Fgfrl1	ENSMUSG00000008090	0.265756738	2.644720985	0.476381748	1	0.475565594	2.644720985	0.206291938	1	0.244381439	2.644720985	0.498812611	1	1.09419393	2.644720985	0.003530561	1
chr8	4930432K21Rik	ENSMUSG00000008129	-0.946855235	1.41568753	0.000774789	1	-2.047001112	1.41568753	3.73E-11	8.05E-07	-1.329745162	1.41568753	1.68E-06	0.036336717	-0.945415157	1.41568753	0.001210256	1
chr1	Fhl2	ENSMUSG00000008136	3.306066845	2.09626099	2.59E-15	5.60E-11	3.110971947	2.09626099	3.47E-14	7.49E-10	2.678848271	2.09626099	1.07E-11	2.31E-07	2.791596548	2.09626099	2.24E-12	4.83E-08
chr7	Emc10	ENSMUSG00000008140	-0.607670181	4.640607043	0.207250711	1	0.186883512	4.640607043	0.697495877	1	-0.534589417	4.640607043	0.264419886	1	0.956532743	4.640607043	0.048533205	1
chr6	Clstn3	ENSMUSG00000008153	-0.455526099	4.417609341	0.184294687	1	0.503896148	4.417609341	0.142787695	1	0.360854093	4.417609341	0.290055399	1	1.447550671	4.417609341	3.19E-05	0.68989716
chr8	Fbxw9	ENSMUSG00000008167	0.18531404	3.762081447	0.579880437	1	0.473820339	3.762081447	0.157176838	1	0.1849409	3.762081447	0.572793813	1	1.370453278	3.762081447	4.93E-05	1
chr2	Fnbp4	ENSMUSG00000008200	-1.766570938	6.526583227	4.75E-12	1.03E-07	-1.320615178	6.526583227	1.62E-07	0.003499683	-0.005236373	6.526583227	0.983122564	1	-0.640555325	6.526583227	0.009920933	1
chr8	Cers4	ENSMUSG00000008206	-0.594378829	4.174003588	0.003885939	1	-0.340876546	4.174003588	0.096189661	1	0.921170557	4.174003588	6.27E-06	0.135427232	-0.31155842	4.174003588	0.122973631	1
chr2	Scrn3	ENSMUSG00000008226	-1.484297473	3.477052438	6.80E-11	1.47E-06	-1.183373406	3.477052438	2.43E-07	0.005245762	-1.401084851	3.477052438	2.35E-10	5.08E-06	-1.130393564	3.477052438	6.55E-07	0.014156012
chr18	Phax	ENSMUSG00000008301	-1.18042953	5.213501953	1.72E-06	0.037216182	-0.710540894	5.213501953	0.003717938	1	-1.476038194	5.213501953	2.34E-09	5.05E-05	0.011771338	5.213501953	0.961396429	1
chr4	Tle1	ENSMUSG00000008305	0.234713325	5.295499239	0.332402192	1	0.709355715	5.295499239	0.00349291	1	1.250930888	5.295499239	2.55E-07	0.005507694	1.077534566	5.295499239	8.65E-06	0.186743266
chr5	1700109H08Rik	ENSMUSG00000008307	-1.29911885	3.091268017	0.070111538	1	-2.510870465	3.091268017	0.000739303	1	0.12214906	3.091268017	0.861965323	1	-2.062156271	3.091268017	0.004751992	1
chr7	Relt	ENSMUSG00000008318	0.394402564	1.491060303	0.247003504	1	0.352926941	1.491060303	0.298800988	1	0.309843311	1.491060303	0.322789194	1	1.221165026	1.491060303	0.000447086	1
chr2	Snrpb2	ENSMUSG00000008333	-1.753303467	5.734007485	1.40E-09	3.03E-05	-1.624473366	5.734007485	1.82E-08	0.000393123	-1.72737896	5.734007485	2.27E-09	4.90E-05	-1.355239033	5.734007485	2.46E-06	0.05319107
chr5	Ubc	ENSMUSG00000008348	-0.174312251	4.607648119	0.652592195	1	0.03564296	4.607648119	0.925864836	1	-0.411255805	4.607648119	0.28290287	1	0.371273587	4.607648119	0.332087554	1
chr7	Prpf31	ENSMUSG00000008373	-2.966197192	6.292366564	1.38E-22	2.98E-18	-2.489493799	6.292366564	5.39E-17	1.16E-12	-2.964348561	6.292366564	1.10E-22	2.39E-18	-1.766879879	6.292366564	1.09E-09	2.36E-05
chr7	Sertad1	ENSMUSG00000008384	-1.203541609	2.87473502	0.002720564	1	0.719731316	2.87473502	0.064846839	1	-0.192792661	2.87473502	0.611407059	1	1.482357739	2.87473502	0.000180242	1
chr16	Carhsp1	ENSMUSG00000008393	2.054438849	5.622998531	1.35E-09	2.91E-05	1.902833655	5.622998531	1.61E-08	0.000346887	1.418823954	5.622998531	1.65E-05	0.35690263	2.767311355	5.622998531	1.40E-15	3.02E-11
chr10	Elk3	ENSMUSG00000008398	-0.360392877	3.427979467	0.086271581	1	-0.374525479	3.427979467	0.086361658	1	-0.826583203	3.427979467	5.99E-05	1	-0.431282305	3.427979467	0.04278664	1
chr9	Herpud2	ENSMUSG00000008429	0.318095395	4.593354957	0.145828089	1	0.161805205	4.593354957	0.454028588	1	1.178100132	4.593354957	5.16E-08	0.001113279	0.604810198	4.593354957	0.004898646	1
chr7	Rdh13	ENSMUSG00000008435	-1.186282215	4.423019761	1.40E-09	3.02E-05	-1.364761565	4.423019761	1.93E-12	4.17E-08	-0.756483838	4.423019761	5.08E-05	1	-0.603398634	4.423019761	0.001395236	1
chr12	Adam21	ENSMUSG00000008438	-0.349488519	0.248315637	0.58791747	1	-0.721248711	0.248315637	0.257952021	1	0.448775105	0.248315637	0.459892211	1	-1.41841819	0.248315637	0.022359839	1
chr8	Nutf2	ENSMUSG00000008450	-1.981189746	4.83410186	1.32E-20	2.85E-16	-1.625984365	4.83410186	1.05E-14	2.27E-10	-1.268040813	4.83410186	4.93E-10	1.06E-05	-1.219901354	4.83410186	4.87E-09	0.000105254
chr7	Fut1	ENSMUSG00000008461	-0.979127604	-1.164153119	0.107601046	1	-0.772303282	-1.164153119	0.284876024	1	-2.444619505	-1.164153119	0.000421709	1	-1.082197469	-1.164153119	0.138094184	1
chr1	Arpc5	ENSMUSG00000008475	0.559030879	5.285559687	0.002075996	1	0.624952979	5.285559687	0.000569902	1	-0.013903816	5.285559687	0.93745385	1	1.074513276	5.285559687	3.75E-09	8.10E-05
chr4	Elavl2	ENSMUSG00000008489	0.133591863	5.728024234	0.646563234	1	0.406081202	5.728024234	0.164063355	1	1.142942805	5.728024234	9.97E-05	1	0.103779334	5.728024234	0.720760532	1
chr7	Pou2f2	ENSMUSG00000008496	3.323456191	3.469741144	2.55E-24	5.52E-20	2.870089724	3.469741144	4.84E-19	1.04E-14	3.815748783	3.469741144	3.57E-32	7.71E-28	3.277241909	3.469741144	4.28E-26	9.25E-22
chr6	Mgst1	ENSMUSG00000008540	4.668711155	2.270134531	4.68E-41	1.01E-36	4.371798599	2.270134531	4.37E-39	9.44E-35	4.638636784	2.270134531	7.75E-44	1.67E-39	4.134253463	2.270134531	2.11E-33	4.56E-29
chr4	Nfib	ENSMUSG00000008575	1.58805879	6.960255267	3.60E-05	0.778493541	1.478911681	6.960255267	0.000113241	1	2.578091849	6.960255267	8.54E-11	1.84E-06	1.194516349	6.960255267	0.001662387	1
chr9	Htr3b	ENSMUSG00000008590	4.19596065	-1.406691067	2.25E-10	4.86E-06	3.472473169	-1.406691067	1.03E-05	0.223345611	0.032740533	-1.406691067	0.972398127	1	0.249401163	-1.406691067	0.802803796	1
chr3	Rab25	ENSMUSG00000008601	-1.417098168	0.874274305	0.000472323	1	-1.739397459	0.874274305	8.08E-05	1	-2.807279133	0.874274305	1.73E-10	3.74E-06	-2.555225745	0.874274305	1.31E-07	0.002833714
chr3	Ubqln4	ENSMUSG00000008604	-2.434236672	7.08244006	1.59E-35	3.43E-31	-2.030347833	7.08244006	6.56E-26	1.42E-21	-1.877454133	7.08244006	7.20E-23	1.55E-18	-1.036658699	7.08244006	2.99E-08	0.00064663
chr16	Rbfox1	ENSMUSG00000008658	4.77087763	5.058232734	6.08E-16	1.31E-11	4.965893442	5.058232734	1.01E-16	2.17E-12	6.782387099	5.058232734	2.71E-25	5.86E-21	5.025174414	5.058232734	4.94E-17	1.07E-12
chr17	Rps18	ENSMUSG00000008668	-1.67572971	8.321562703	0.000125652	1	-1.099342199	8.321562703	0.010698595	1	-1.538648863	8.321562703	0.000408608	1	-0.12887167	8.321562703	0.762314043	1
chrX	Rpl10	ENSMUSG00000008682	-0.929061237	8.133792907	0.007295942	1	-0.709718412	8.133792907	0.039737458	1	-0.852021974	8.133792907	0.013764046	1	0.507452932	8.133792907	0.141120517	1
chr7	Rps15a	ENSMUSG00000008683	-1.290108939	7.821860705	3.09E-05	0.667960274	-0.826990496	7.821860705	0.007049668	1	-0.813425135	7.821860705	0.00800308	1	-0.196204326	7.821860705	0.520573039	1
chr15	Ncaph2	ENSMUSG00000008690	-1.093335545	6.91782702	0.000685248	1	-0.917655296	6.91782702	0.004258142	1	-1.229178549	6.91782702	0.000137786	1	0.013408284	6.91782702	0.966370943	1
chr3	Hipk1	ENSMUSG00000008730	0.139326778	7.096189033	0.433084389	1	0.373790623	7.096189033	0.035734879	1	0.873573872	7.096189033	9.02E-07	0.019490057	1.155336902	7.096189033	1.07E-10	2.31E-06
chr7	Gprc5b	ENSMUSG00000008734	1.513785408	3.889277385	2.10E-14	4.53E-10	2.301576836	3.889277385	1.94E-29	4.18E-25	2.519078313	3.889277385	3.16E-39	6.82E-35	2.976390487	3.889277385	3.23E-50	6.98E-46
chr3	Man1a2	ENSMUSG00000008763	-0.382412101	5.467694569	0.05178432	1	-0.032111889	5.467694569	0.870136929	1	1.019050449	5.467694569	2.04E-07	0.004396791	0.177914921	5.467694569	0.359602029	1
chr7	Ceacam5	ENSMUSG00000008789	2.580670409	-1.64114767	4.94E-06	0.106625351	3.684197215	-1.64114767	5.01E-07	0.010809078	-0.474534888	-1.64114767	0.738630361	1	0.475061629	-1.64114767	0.668053146	1
chr12	Acyp1	ENSMUSG00000008822	0.807885562	2.141645442	0.000405083	1	0.991412404	2.141645442	7.20E-05	1	0.137624511	2.141645442	0.55349826	1	0.949903528	2.141645442	0.000419927	1
chr6	Cd163	ENSMUSG00000008845	3.363173441	-1.123046932	9.33E-10	2.01E-05	4.416756123	-1.123046932	2.47E-10	5.34E-06	0.228582763	-1.123046932	0.862987287	1	2.987316303	-1.123046932	0.071649264	1
chr11	Hdac5	ENSMUSG00000008855	1.392795854	5.646548017	0.022051942	1	1.642185038	5.646548017	0.007319395	1	1.046331292	5.646548017	0.082060693	1	2.092527706	5.646548017	0.000738483	1
chr13	Rala	ENSMUSG00000008859	0.363290005	5.753727151	0.075261686	1	0.491484705	5.753727151	0.016499983	1	0.600589475	5.753727151	0.003107878	1	0.674732798	5.753727151	0.000980807	1
chr8	Vdac3	ENSMUSG00000008892	-1.164623882	5.47609664	2.34E-05	0.506317835	-0.951952734	5.47609664	0.000521073	1	-0.701406026	5.47609664	0.01022753	1	-0.47230272	5.47609664	0.083234089	1
chr4	Slc1a7	ENSMUSG00000008932	4.21606637	-0.574447077	2.26E-15	4.89E-11	2.401314157	-0.574447077	3.49E-05	0.753386359	0.920003685	-0.574447077	0.187034975	1	1.026111735	-0.574447077	0.328596856	1
chr3	Vps72	ENSMUSG00000008958	-0.397019202	5.245663995	0.167017236	1	-0.064305203	5.245663995	0.822868707	1	-0.273798009	5.245663995	0.33894814	1	1.091314213	5.245663995	0.000182946	1
chr16	Gabpa	ENSMUSG00000008976	-1.969377204	6.930115518	2.34E-17	5.05E-13	-1.596198875	6.930115518	3.47E-12	7.50E-08	-0.825694615	6.930115518	0.000243889	1	-1.350344795	6.930115518	2.98E-09	6.44E-05
chr2	Bmp7	ENSMUSG00000008999	3.899295779	3.18599903	5.11E-38	1.10E-33	4.605146322	3.18599903	3.78E-48	8.16E-44	3.7796562	3.18599903	5.72E-43	1.23E-38	4.726059891	3.18599903	6.71E-58	1.45E-53
chr5	Dynll1	ENSMUSG00000009013	-1.262686581	6.442554571	0.001064797	1	-0.301438183	6.442554571	0.428405592	1	-1.732937143	6.442554571	9.23E-06	0.199342992	0.326354953	6.442554571	0.392927004	1
chr2	Pdcl	ENSMUSG00000009030	-1.22319818	5.598498891	1.21E-07	0.002614812	-1.107836015	5.598498891	1.51E-06	0.032547546	-1.162420345	5.598498891	3.91E-07	0.008442123	-0.441563189	5.598498891	0.051974118	1
chr15	Tmem184b	ENSMUSG00000009035	-0.225479037	5.085714112	0.462331106	1	0.247328588	5.085714112	0.420577489	1	0.195033825	5.085714112	0.520702231	1	0.798284245	5.085714112	0.009321784	1
chr10	Rsph14	ENSMUSG00000009070	5.287252549	0.450742575	2.97E-25	6.42E-21	4.295629923	0.450742575	5.61E-15	1.21E-10	2.713959748	0.450742575	3.11E-08	0.000671659	4.184799852	0.450742575	1.33E-12	2.88E-08
chr11	Nf2	ENSMUSG00000009073	-1.73732322	7.457754466	4.17E-35	9.00E-31	-1.76579085	7.457754466	4.03E-36	8.70E-32	-1.698299835	7.457754466	3.05E-34	6.59E-30	-0.990722849	7.457754466	5.26E-13	1.14E-08
chr11	Cabp7	ENSMUSG00000009075	0.495060378	1.211077244	0.324482838	1	0.445571693	1.211077244	0.398094027	1	-0.307707485	1.211077244	0.525212455	1	1.059075092	1.211077244	0.036101226	1
chr11	Zmat5	ENSMUSG00000009076	0.211324746	2.375790022	0.549294751	1	0.018523364	2.375790022	0.959129315	1	-0.104397302	2.375790022	0.768009092	1	0.255321964	2.375790022	0.487075379	1
chr11	Ewsr1	ENSMUSG00000009079	-2.631379768	7.764648288	6.44E-20	1.39E-15	-2.57877652	7.764648288	2.78E-19	6.00E-15	-1.449054674	7.764648288	1.56E-07	0.003369994	-1.820609976	7.764648288	7.18E-11	1.55E-06
chr11	Ap1b1	ENSMUSG00000009090	-0.7928162	5.762209895	0.004640199	1	-0.738611608	5.762209895	0.008086608	1	0.148345257	5.762209895	0.593343903	1	0.034709326	5.762209895	0.900200384	1
chr10	Derl3	ENSMUSG00000009092	-2.904594344	0.558841649	2.58E-08	0.000557602	-2.535742627	0.558841649	2.53E-06	0.054697809	-2.766883288	0.558841649	3.53E-08	0.0007634	-2.892274063	0.558841649	2.54E-06	0.054926174
chr10	Gstt4	ENSMUSG00000009093	1.457164318	-2.238907163	0.043085947	1	5.154138545	-2.238907163	0.000660364	1	0	-2.238907163	1	1	-1.687833569	-2.238907163	0.191570325	1
chr3	Gnat2	ENSMUSG00000009108	-0.568066354	-0.347320243	0.270582978	1	-1.8068532	-0.347320243	0.003067328	1	-3.676140527	-0.347320243	2.31E-10	4.99E-06	-2.857185984	-0.347320243	1.15E-05	0.248371288
chr6	Bcl2l13	ENSMUSG00000009112	-0.229558115	6.281744516	0.263808451	1	-0.08649406	6.281744516	0.67308807	1	0.311747311	6.281744516	0.125665304	1	0.67402633	6.281744516	0.001005143	1
chr6	Dqx1	ENSMUSG00000009145	-0.587397689	0.120741502	0.203008477	1	-1.166571408	0.120741502	0.016000276	1	-0.776962023	0.120741502	0.093801417	1	-1.629852817	0.120741502	0.001239279	1
chr2	Lnpk	ENSMUSG00000009207	-1.256820894	5.179144669	0.000248201	1	-0.760456215	5.179144669	0.025394253	1	1.217714453	5.179144669	0.000371914	1	-0.57492165	5.179144669	0.089401446	1
chr11	Prr29	ENSMUSG00000009210	6.928435988	-2.069076085	8.39E-10	1.81E-05	5.152029873	-2.069076085	0.000502909	1	1.443984818	-2.069076085	0.326454117	1	1.720265357	-2.069076085	0.295866587	1
chr2	Mymk	ENSMUSG00000009214	4.924288771	-1.61886626	1.01E-09	2.19E-05	2.987361092	-1.61886626	0.000194795	1	5.625703906	-1.61886626	1.39E-06	0.030094128	2.527270447	-1.61886626	0.019407238	1
chr2	Fam163b	ENSMUSG00000009216	4.70180709	0.219134217	1.26E-08	0.000272084	2.107924351	0.219134217	0.002916092	1	1.825478556	0.219134217	0.007756909	1	3.92224596	0.219134217	1.86E-06	0.040129139
chr7	Trpm5	ENSMUSG00000009246	3.784851543	0.606197383	3.40E-16	7.33E-12	2.108895688	0.606197383	5.82E-07	0.01257704	3.471773806	0.606197383	1.37E-16	2.95E-12	5.255952057	0.606197383	2.48E-23	5.36E-19
chr6	Rarres2	ENSMUSG00000009281	3.862127847	-1.104271243	1.21E-07	0.002604437	2.401319497	-1.104271243	0.0001131	1	1.310141996	-1.104271243	0.027013176	1	4.384303875	-1.104271243	3.06E-07	0.006605386
chr10	Pttg1ip	ENSMUSG00000009291	-0.062744933	4.928007934	0.805565424	1	0.264936573	4.928007934	0.298261516	1	-0.023797432	4.928007934	0.92433385	1	0.502529636	4.928007934	0.048165769	1
chr10	Trpm2	ENSMUSG00000009292	5.011009502	0.162682893	2.76E-14	5.95E-10	4.649471633	0.162682893	1.65E-10	3.55E-06	4.4370122	0.162682893	1.04E-09	2.25E-05	5.775032386	0.162682893	1.87E-11	4.04E-07
chr10	Ube2g2	ENSMUSG00000009293	0.168581829	3.467648516	0.569635064	1	0.426315433	3.467648516	0.148173297	1	-0.348589718	3.467648516	0.22094605	1	1.068398919	3.467648516	0.000277823	1
chr11	Mpo	ENSMUSG00000009350	4.74121845	-1.978791615	1.49E-08	0.000321022	2.979788542	-1.978791615	0.003689482	1	1.057793211	-1.978791615	0.391427181	1	0.933275623	-1.978791615	0.479532498	1
chr11	Lpo	ENSMUSG00000009356	3.368019317	-1.244045472	4.49E-09	9.70E-05	3.207945174	-1.244045472	6.58E-05	1	0.045390257	-1.244045472	0.942602246	1	1.045936979	-1.244045472	0.320326451	1
chr6	Met	ENSMUSG00000009376	0.175021224	2.543315513	0.459091283	1	-0.070687343	2.543315513	0.768714944	1	-0.140585791	2.543315513	0.543326927	1	-0.222087062	2.543315513	0.336158628	1
chr19	Slc16a12	ENSMUSG00000009378	4.699580052	1.139457364	1.17E-23	2.52E-19	3.776345061	1.139457364	3.69E-18	7.96E-14	4.871757158	1.139457364	1.63E-28	3.53E-24	3.285599645	1.139457364	6.70E-16	1.45E-11
chr6	Syn2	ENSMUSG00000009394	5.515057788	3.413246376	1.76E-17	3.80E-13	5.27620306	3.413246376	1.13E-16	2.45E-12	7.415080962	3.413246376	9.60E-26	2.07E-21	6.756188949	3.413246376	2.14E-23	4.62E-19
chrX	Elk1	ENSMUSG00000009406	-0.752399993	4.263972552	0.005926515	1	-0.728258439	4.263972552	0.007901703	1	-0.466034353	4.263972552	0.081185384	1	-0.225322633	4.263972552	0.405040678	1
chr1	Nav1	ENSMUSG00000009418	0.539209478	6.082960783	0.029624474	1	0.996354186	6.082960783	6.27E-05	1	1.942865982	6.082960783	2.13E-14	4.61E-10	2.353113713	6.082960783	5.85E-20	1.26E-15
chr13	Tnpo1	ENSMUSG00000009470	-1.053761135	8.074299715	0.000213584	1	-0.694469739	8.074299715	0.014072054	1	0.98169603	8.074299715	0.000548411	1	-0.441455214	8.074299715	0.117273523	1
chr7	Otog	ENSMUSG00000009487	5.111806147	-0.231341085	4.29E-18	9.27E-14	3.551747111	-0.231341085	1.04E-08	0.000224663	0.148606574	-0.231341085	0.856809811	1	1.880364065	-0.231341085	0.050465185	1
chr18	Rnmt	ENSMUSG00000009535	-1.780577926	6.26088717	2.96E-15	6.39E-11	-1.523470512	6.26088717	1.03E-11	2.22E-07	-0.526326736	6.26088717	0.016373286	1	-0.992699538	6.26088717	6.98E-06	0.150823524
chr7	Kcnq1	ENSMUSG00000009545	2.57943565	2.252679916	6.76E-09	0.000145907	1.275157932	2.252679916	0.003205753	1	-1.406138488	2.252679916	0.001504984	1	-3.140681189	2.252679916	3.78E-11	8.15E-07
chr2	Srp14	ENSMUSG00000009549	-0.252599484	5.986448586	0.473270508	1	0.341750799	5.986448586	0.332829486	1	-1.013858291	5.986448586	0.004350494	1	0.86729059	5.986448586	0.014935301	1
chr2	6330409D20Rik	ENSMUSG00000009551	7.91356907	0.242700998	1.57E-13	3.38E-09	8.501197449	0.242700998	2.57E-16	5.55E-12	7.674398738	0.242700998	2.54E-26	5.49E-22	9.075518181	0.242700998	6.58E-23	1.42E-18
chr2	Cdk9	ENSMUSG00000009555	-1.069008909	4.74193687	6.90E-05	1	-0.646758101	4.74193687	0.014689105	1	-0.653108893	4.74193687	0.012768273	1	0.300505442	4.74193687	0.253947765	1
chr2	Tor2a	ENSMUSG00000009563	-1.249876493	3.50388425	0.003706642	1	-1.171055347	3.50388425	0.006656986	1	-1.519157875	3.50388425	0.000407022	1	0.045071668	3.50388425	0.915860741	1
chr2	Fpgs	ENSMUSG00000009566	-2.170797734	4.01259388	3.02E-09	6.51E-05	-2.944783125	4.01259388	7.91E-15	1.71E-10	-1.861151212	4.01259388	2.60E-07	0.005618478	-2.116211616	4.01259388	9.28E-09	0.000200424
chr16	Mkl2	ENSMUSG00000009569	-0.626157369	5.480219283	0.001365221	1	-0.724441334	5.480219283	0.000192248	1	-0.12341653	5.480219283	0.519737672	1	-0.009760006	5.480219283	0.959248276	1
chr15	Cbx5	ENSMUSG00000009575	-0.232994649	8.46153983	0.233555952	1	-0.352182779	8.46153983	0.07193831	1	0.394902935	8.46153983	0.043377569	1	0.044625216	8.46153983	0.819185412	1
chr15	Apobec3	ENSMUSG00000009585	-4.891912352	5.339252367	1.90E-52	4.11E-48	-4.803356323	5.339252367	5.54E-51	1.20E-46	-4.723371563	5.339252367	3.02E-50	6.53E-46	-4.423311788	5.339252367	1.17E-44	2.52E-40
chr11	St6galnac1	ENSMUSG00000009588	4.20515723	-1.511937517	4.15E-11	8.97E-07	2.059581234	-1.511937517	0.007881023	1	2.625131132	-1.511937517	0.091330553	1	3.349314845	-1.511937517	0.038686133	1
chrX	Taf7l	ENSMUSG00000009596	-2.695876355	0.765822072	6.18E-07	0.013348821	-2.563093642	0.765822072	1.14E-06	0.024598695	-4.777566224	0.765822072	1.18E-15	2.55E-11	-5.488423993	0.765822072	4.78E-16	1.03E-11
chr2	Sardh	ENSMUSG00000009614	6.063613367	1.436338744	1.87E-33	4.04E-29	4.129035339	1.436338744	2.54E-22	5.48E-18	6.043565165	1.436338744	9.63E-39	2.08E-34	6.725137766	1.436338744	1.94E-42	4.19E-38
chr2	Vav2	ENSMUSG00000009621	0.812934258	5.120404747	0.001121636	1	0.710639251	5.120404747	0.004296574	1	0.753016946	5.120404747	0.002184115	1	1.407177253	5.120404747	1.68E-08	0.000362078
chr8	Tex15	ENSMUSG00000009628	-1.035801044	3.441091009	0.007781019	1	-0.681263653	3.441091009	0.078549498	1	0.875754973	3.441091009	0.02515938	1	-1.244850768	3.441091009	0.001339726	1
chr8	Ppp2cb	ENSMUSG00000009630	-0.506529601	5.534386356	0.01156407	1	0.015221391	5.534386356	0.939319823	1	-0.531547908	5.534386356	0.007327201	1	0.374700461	5.534386356	0.060524124	1
chr1	G0s2	ENSMUSG00000009633	-1.517238111	1.051910177	0.032007761	1	-1.031398797	1.051910177	0.151903214	1	-1.361944095	1.051910177	0.05803218	1	1.364740597	1.051910177	0.078700607	1
chr4	Dmap1	ENSMUSG00000009640	-0.899332889	3.517457242	0.003687461	1	-0.874607389	3.517457242	0.004431427	1	-0.30275035	3.517457242	0.326556067	1	0.162878164	3.517457242	0.594961637	1
chr10	Pla2g12b	ENSMUSG00000009646	4.158874452	-1.608000372	1.85E-07	0.003985593	2.051379195	-1.608000372	0.006969239	1	3.368378831	-1.608000372	0.000738846	1	1.560697446	-1.608000372	0.123027793	1
chr10	Mcu	ENSMUSG00000009647	-0.855351722	5.019005014	5.86E-07	0.012660943	-0.753409152	5.019005014	1.19E-05	0.2579287	-0.715787283	5.019005014	2.00E-05	0.432218663	-1.094545822	5.019005014	1.38E-10	2.98E-06
chr10	Oit3	ENSMUSG00000009654	7.551234488	-1.400868418	2.29E-12	4.94E-08	3.000662331	-1.400868418	0.000249438	1	0.135728077	-1.400868418	0.821964378	1	0.430058963	-1.400868418	0.529962049	1
chrX	Tex11	ENSMUSG00000009670	-2.195146365	2.864685198	2.75E-06	0.059335795	-2.221881005	2.864685198	2.36E-06	0.050871125	-3.61120311	2.864685198	2.65E-12	5.72E-08	-5.321761544	2.864685198	2.33E-21	5.03E-17
chr10	Bcr	ENSMUSG00000009681	0.972942861	5.412421884	2.57E-05	0.555725322	1.36457807	5.412421884	4.68E-09	0.000100965	1.747170996	5.412421884	5.97E-14	1.29E-09	2.437327785	5.412421884	1.09E-24	2.35E-20
chr7	Fxyd5	ENSMUSG00000009687	1.412547873	-0.517420973	0.008568382	1	2.646651284	-0.517420973	3.62E-05	0.782080248	0.215678313	-0.517420973	0.687816148	1	1.432346696	-0.517420973	0.035267368	1
chrX	Kcnd1	ENSMUSG00000009731	-1.391619979	1.502046	1.93E-05	0.416677617	-0.361894333	1.502046	0.274745717	1	-0.022613908	1.502046	0.941284727	1	-0.268427204	1.502046	0.395453686	1
chr15	Tfcp2	ENSMUSG00000009733	-0.061394949	3.95955772	0.742719877	1	0.457990345	3.95955772	0.015677995	1	1.096266071	3.95955772	3.27E-09	7.07E-05	0.843903745	3.95955772	5.26E-06	0.11354698
chr13	Pou6f2	ENSMUSG00000009734	4.027319836	2.059734309	2.87E-22	6.20E-18	4.442934023	2.059734309	4.61E-23	9.96E-19	4.650037655	2.059734309	2.29E-25	4.95E-21	4.520400006	2.059734309	4.57E-24	9.86E-20
chr15	Pou6f1	ENSMUSG00000009739	3.913895789	4.196373144	1.63E-52	3.53E-48	4.325139765	4.196373144	2.28E-58	4.93E-54	4.225327064	4.196373144	1.27E-68	2.74E-64	5.340635058	4.196373144	3.09E-90	6.67E-86
chr9	Ubp1	ENSMUSG00000009741	-2.41229398	6.028877776	3.70E-71	7.99E-67	-2.116473387	6.028877776	5.08E-57	1.10E-52	-1.566009372	6.028877776	8.29E-35	1.79E-30	-1.671985277	6.028877776	4.36E-38	9.41E-34
chr1	Nuak2	ENSMUSG00000009772	1.486184363	3.21085478	0.000468628	1	1.937520148	3.21085478	8.90E-06	0.192111995	2.464631248	3.21085478	1.72E-08	0.000370857	2.72478191	3.21085478	7.57E-10	1.63E-05
chr9	Ick	ENSMUSG00000009828	0.363095113	4.777373137	0.127845094	1	1.001946961	4.777373137	3.53E-05	0.762717497	1.271648432	4.777373137	9.43E-08	0.002036885	1.365718625	4.777373137	1.53E-08	0.000329834
chr4	Sdhb	ENSMUSG00000009863	-0.860638147	5.377179819	0.0070487	1	-0.529145646	5.377179819	0.096229795	1	-0.80162176	5.377179819	0.011851011	1	0.534134021	5.377179819	0.094605394	1
chr2	Cox4i2	ENSMUSG00000009876	0.949184539	-0.688745077	0.047699954	1	1.179553421	-0.688745077	0.042056192	1	-0.355788106	-0.688745077	0.499397932	1	2.443729613	-0.688745077	0.00176686	1
chr11	Snap47	ENSMUSG00000009894	0.609687363	5.018742934	0.034788876	1	0.745725297	5.018742934	0.009870961	1	0.716224604	5.018742934	0.01307259	1	1.272687279	5.018742934	1.26E-05	0.271252995
chr11	Wnt3a	ENSMUSG00000009900	2.001616481	0.689051993	4.79E-05	1	1.602878885	0.689051993	0.002107197	1	1.202846721	0.689051993	0.01395386	1	1.564282469	0.689051993	0.002002931	1
chr1	Kdsr	ENSMUSG00000009905	-1.772157133	4.739369962	1.03E-22	2.22E-18	-1.142256424	4.739369962	1.41E-10	3.05E-06	-0.379967294	4.739369962	0.027082985	1	-0.959107735	4.739369962	4.03E-08	0.000870874
chr1	Vps4b	ENSMUSG00000009907	-1.812132637	6.078911147	1.98E-12	4.28E-08	-1.442959373	6.078911147	1.46E-08	0.000314505	-0.699825652	6.078911147	0.005165173	1	-0.987584996	6.078911147	8.64E-05	1
chr9	Rps25	ENSMUSG00000009927	-1.680649299	6.839548326	3.71E-07	0.008003328	-0.959416723	6.839548326	0.003179744	1	-1.460215876	6.839548326	8.89E-06	0.192047148	0.151314607	6.839548326	0.640269586	1
chrX	Nxf2	ENSMUSG00000009941	1.916065874	-1.132683971	0.0020819	1	0.968559889	-1.132683971	0.11882376	1	0.278549286	-1.132683971	0.705650837	1	-0.567598035	-1.132683971	0.378222768	1
chrX	Taz	ENSMUSG00000009995	-0.940562609	2.860041549	7.62E-05	1	-0.757543035	2.860041549	0.001459337	1	-0.236804888	2.860041549	0.294561568	1	-0.364830286	2.860041549	0.123684544	1
chr11	Kif19a	ENSMUSG00000010021	3.254123821	0.736391375	1.68E-14	3.63E-10	3.81586398	0.736391375	1.86E-15	4.02E-11	2.215467063	0.736391375	8.13E-09	0.000175617	4.434937753	0.736391375	5.08E-23	1.10E-18
chr11	Aldh3a2	ENSMUSG00000010025	-0.623970123	3.901432583	0.003535117	1	-0.603748916	3.901432583	0.004825068	1	-0.171338491	3.901432583	0.415090987	1	-0.199403997	3.901432583	0.347948458	1
chr9	Zmynd10	ENSMUSG00000010044	3.449827684	-0.460461428	3.59E-05	0.774818546	2.516869094	-0.460461428	0.000677711	1	1.997811325	-0.460461428	0.005187464	1	2.876069526	-0.460461428	0.000191009	1
chr9	Tmem115	ENSMUSG00000010045	-0.086219682	2.50092735	0.812274195	1	0.101480416	2.50092735	0.777924411	1	0.718532018	2.50092735	0.043557249	1	1.07251238	2.50092735	0.003433492	1
chr9	Hyal2	ENSMUSG00000010047	-0.152699111	3.544045824	0.748015905	1	0.135838439	3.544045824	0.775123818	1	-0.554569127	3.544045824	0.238595598	1	0.695840127	3.544045824	0.143675711	1
chr9	Ifrd2	ENSMUSG00000010048	-3.942822073	5.095457691	1.75E-15	3.79E-11	-3.972193601	5.095457691	1.53E-15	3.31E-11	-4.378803883	5.095457691	3.16E-18	6.82E-14	-2.792034571	5.095457691	3.34E-09	7.21E-05
chr9	Hyal1	ENSMUSG00000010051	0.415924286	-0.160936636	0.371374056	1	0.341739389	-0.160936636	0.485264548	1	1.268149447	-0.160936636	0.006387083	1	1.705803574	-0.160936636	0.000103481	1
chr9	Tusc2	ENSMUSG00000010054	0.139125686	4.047714756	0.6561935	1	0.355141095	4.047714756	0.260312082	1	-0.096313396	4.047714756	0.752984345	1	0.71365085	4.047714756	0.022067416	1
chr9	Nprl2	ENSMUSG00000010057	-0.891412869	2.677706268	0.003147557	1	-0.52267014	2.677706268	0.080242869	1	0.09489556	2.677706268	0.754520829	1	0.352711079	2.677706268	0.247949421	1
chr9	Slc38a3	ENSMUSG00000010064	2.462037022	0.979957272	3.39E-06	0.073158041	2.865897598	0.979957272	5.64E-08	0.001217202	3.51328109	0.979957272	6.49E-10	1.40E-05	2.850028848	0.979957272	6.38E-08	0.001377393
chr9	Cacna2d2	ENSMUSG00000010066	2.027868161	3.934273441	1.22E-09	2.63E-05	1.971461435	3.934273441	3.04E-09	6.57E-05	2.741053857	3.934273441	4.56E-16	9.86E-12	2.586512149	3.934273441	1.21E-14	2.62E-10
chr9	Rassf1	ENSMUSG00000010067	0.049128531	3.435101723	0.837217296	1	0.809844217	3.435101723	0.0007122	1	0.849152904	3.435101723	0.00020079	1	1.605155327	3.435101723	1.26E-11	2.72E-07
chr11	Epn3	ENSMUSG00000010080	7.583818935	-0.794290825	3.36E-13	7.26E-09	7.08049767	-0.794290825	4.83E-10	1.04E-05	7.445650501	-0.794290825	1.92E-15	4.14E-11	7.494675673	-0.794290825	2.04E-14	4.42E-10
chr11	Rnf112	ENSMUSG00000010086	4.569583234	-0.64233977	3.81E-09	8.23E-05	7.267102107	-0.64233977	1.93E-09	4.17E-05	7.648788793	-0.64233977	9.92E-14	2.14E-09	8.097983011	-0.64233977	4.89E-15	1.06E-10
chr19	Slc3a2	ENSMUSG00000010095	-2.959655467	6.844507797	3.13E-25	6.75E-21	-2.516593967	6.844507797	2.06E-19	4.44E-15	-2.305800968	6.844507797	8.52E-17	1.84E-12	-1.89468653	6.844507797	4.32E-12	9.34E-08
chr19	Nxf1	ENSMUSG00000010097	-1.700388914	5.687226078	1.11E-11	2.39E-07	-1.463729507	5.687226078	3.64E-09	7.86E-05	-0.401178138	5.687226078	0.098957092	1	-0.862519206	5.687226078	0.000423841	1
chr19	Stx5a	ENSMUSG00000010110	-0.416306948	4.161794072	0.030061511	1	0.106262155	4.161794072	0.57736007	1	0.604148142	4.161794072	0.001466706	1	0.649871237	4.161794072	0.000761217	1
chr11	Slc47a1	ENSMUSG00000010122	-1.435515816	2.354741588	9.36E-06	0.202102177	-2.167428269	2.354741588	1.43E-10	3.08E-06	-5.214719572	2.354741588	4.83E-36	1.04E-31	-5.112344648	2.354741588	4.41E-33	9.52E-29
chr3	Pifo	ENSMUSG00000010136	2.736353858	-1.038738057	0.000220071	1	3.047396334	-1.038738057	0.000332556	1	2.174127745	-1.038738057	0.003950032	1	2.261710139	-1.038738057	0.006722275	1
chr11	Tnfrsf13b	ENSMUSG00000010142	1.62413984	-0.894599641	0.001219649	1	0.106984688	-0.894599641	0.856632555	1	-3.739068068	-0.894599641	9.11E-05	1	-1.401193635	-0.894599641	0.108571347	1
chr1	Prox1	ENSMUSG00000010175	7.616789541	3.784094063	1.39E-45	3.00E-41	8.246576196	3.784094063	7.42E-47	1.60E-42	8.438160836	3.784094063	5.61E-60	1.21E-55	7.814654878	3.784094063	9.03E-56	1.95E-51
chr11	2610507B11Rik	ENSMUSG00000010277	-2.518182226	8.297545407	2.09E-23	4.51E-19	-2.142826101	8.297545407	7.54E-18	1.63E-13	-2.090366266	8.297545407	3.43E-17	7.42E-13	-1.464542575	8.297545407	1.75E-09	3.78E-05
chr1	AI597479	ENSMUSG00000010290	-0.295676365	4.911615803	0.124651749	1	-0.126588057	4.911615803	0.515785418	1	-0.108055843	4.911615803	0.567779805	1	0.260007157	4.911615803	0.177552243	1
chr7	Tmem86a	ENSMUSG00000010307	2.882575292	0.690214109	3.09E-12	6.67E-08	2.468587428	0.690214109	2.71E-09	5.86E-05	2.214197631	0.690214109	2.03E-10	4.38E-06	3.081010271	0.690214109	5.43E-16	1.17E-11
chr1	Optc	ENSMUSG00000010311	5.803658102	-0.482300156	1.07E-15	2.32E-11	4.565459449	-0.482300156	1.01E-11	2.17E-07	7.354520664	-0.482300156	1.71E-15	3.70E-11	5.460072936	-0.482300156	2.59E-13	5.59E-09
chr11	Tex14	ENSMUSG00000010342	-4.146542138	6.534398844	6.38E-19	1.38E-14	-3.489583961	6.534398844	1.22E-14	2.64E-10	-3.147454253	6.534398844	1.52E-12	3.29E-08	-4.102637644	6.534398844	1.17E-18	2.53E-14
chr11	Ifi35	ENSMUSG00000010358	0.224387665	-0.272489141	0.566596127	1	-0.20658474	-0.272489141	0.636674086	1	-0.491925516	-0.272489141	0.277728032	1	0.325202221	-0.272489141	0.489755942	1
chr11	Rdm1	ENSMUSG00000010362	-2.90672485	3.900807438	2.13E-14	4.59E-10	-2.739647511	3.900807438	5.10E-13	1.10E-08	-3.093718101	3.900807438	8.17E-16	1.76E-11	-2.808400895	3.900807438	5.43E-13	1.17E-08
chr14	Nedd8	ENSMUSG00000010376	-0.508322454	5.70587125	0.0730378	1	-0.081274973	5.70587125	0.774178363	1	-0.989954326	5.70587125	0.000519262	1	0.655202261	5.70587125	0.022060399	1
chr11	Gosr1	ENSMUSG00000010392	-0.544758698	5.167273034	0.00016677	1	-0.336146914	5.167273034	0.018920212	1	0.095592334	5.167273034	0.490001041	1	0.072881337	5.167273034	0.604505368	1
chr14	Mrpl52	ENSMUSG00000010406	-1.102734578	4.870736566	0.023817087	1	-0.353890698	4.870736566	0.464696618	1	-1.488210826	4.870736566	0.00255597	1	0.645653203	4.870736566	0.187919395	1
chr8	Spaca7	ENSMUSG00000010435	4.198398726	-1.465215956	4.23E-09	9.14E-05	2.395956233	-1.465215956	0.002789561	1	-0.482666879	-1.465215956	0.738185462	1	1.717788099	-1.465215956	0.297613673	1
chr1	Kansl3	ENSMUSG00000010453	-0.353387546	5.743060001	0.06375368	1	-0.213428344	5.743060001	0.260377227	1	0.289922753	5.743060001	0.121974047	1	0.617926441	5.743060001	0.001044733	1
chr10	Eya4	ENSMUSG00000010461	4.17873116	2.072004887	4.25E-09	9.17E-05	3.268540405	2.072004887	1.32E-06	0.02843082	4.209115157	2.072004887	2.82E-09	6.09E-05	3.547056299	2.072004887	2.63E-07	0.005688777
chr7	Ebf3	ENSMUSG00000010476	8.429243241	5.625631043	2.97E-97	6.42E-93	7.918277863	5.625631043	8.26E-96	1.78E-91	9.10931759	5.625631043	1.07E-119	2.31E-115	9.543994761	5.625631043	6.56E-123	1.42E-118
chr2	Myt1	ENSMUSG00000010505	8.258923598	4.544773013	6.97E-103	1.50E-98	7.744998141	4.544773013	3.53E-103	7.61E-99	9.361536327	4.544773013	8.31E-146	1.79E-141	10.09494912	4.544773013	8.97E-149	1.94E-144
chr4	Faf1	ENSMUSG00000010517	-2.408199039	6.939831544	7.13E-28	1.54E-23	-2.278410773	6.939831544	2.24E-25	4.84E-21	-1.631421009	6.939831544	2.22E-14	4.80E-10	-2.311083329	6.939831544	4.52E-26	9.76E-22
chr3	Tsacc	ENSMUSG00000010538	-1.382362455	0.949738818	0.017367859	1	-1.364490975	0.949738818	0.020875734	1	-1.154940962	0.949738818	0.043584119	1	-2.905606546	0.949738818	2.47E-06	0.05335795
chr11	Mettl16	ENSMUSG00000010554	-2.710826173	6.396056591	4.47E-58	9.66E-54	-2.39077153	6.396056591	8.22E-47	1.78E-42	-1.830641818	6.396056591	1.01E-29	2.18E-25	-2.17270134	6.396056591	5.00E-40	1.08E-35
chr17	Dazl	ENSMUSG00000010592	-4.479396492	2.513971982	4.52E-09	9.75E-05	-3.79571073	2.513971982	2.20E-07	0.004751637	-4.32367214	2.513971982	8.79E-09	0.000189756	-4.295003762	2.513971982	2.18E-08	0.00047139
chr15	Apol7a	ENSMUSG00000010601	6.630928527	-2.17959362	3.92E-08	0.00084581	2.110571895	-2.17959362	0.01959991	1	-2.719331356	-2.17959362	0.05207643	1	-2.050365746	-2.17959362	0.192026919	1
chr9	Pigyl	ENSMUSG00000010607	-0.028675579	3.006731765	0.955996307	1	0.340095845	3.006731765	0.514735971	1	-0.391091861	3.006731765	0.455518943	1	1.502769328	3.006731765	0.006072797	1
chr12	Rbm25	ENSMUSG00000010608	-3.213422994	8.138610626	2.96E-14	6.40E-10	-2.688229417	8.138610626	7.86E-11	1.70E-06	-1.246362004	8.138610626	0.00156056	1	-2.092903063	8.138610626	2.21E-07	0.00477645
chr1	Psen2	ENSMUSG00000010609	-0.587081302	2.341980919	0.037719189	1	-0.729030032	2.341980919	0.009672575	1	-0.29328371	2.341980919	0.296623243	1	-0.665230728	2.341980919	0.022182963	1
chr9	Acaa1b	ENSMUSG00000010651	1.420918409	-1.102960071	0.012616956	1	0.705482452	-1.102960071	0.3218719	1	0.422853268	-1.102960071	0.503650952	1	1.131735541	-1.102960071	0.152198051	1
chr9	Plcd1	ENSMUSG00000010660	-0.242890142	3.313991193	0.494320015	1	-0.571490008	3.313991193	0.105071116	1	0.268455955	3.313991193	0.446688999	1	0.454045158	3.313991193	0.198573917	1
chr19	Fads1	ENSMUSG00000010663	1.061297675	5.789430303	4.81E-07	0.010393349	1.421015716	5.789430303	2.32E-11	5.00E-07	1.720579569	5.789430303	5.36E-16	1.16E-11	1.902235282	5.789430303	7.17E-19	1.55E-14
chr5	Lmbr1	ENSMUSG00000010721	-1.743724199	5.056337399	6.30E-07	0.013612081	-1.527500246	5.056337399	1.15E-05	0.247742733	-0.702531866	5.056337399	0.039349532	1	-1.991111612	5.056337399	1.54E-08	0.000332593
chr7	Tnfrsf22	ENSMUSG00000010751	-2.567193507	3.496324452	3.35E-27	7.23E-23	-2.415929632	3.496324452	2.12E-23	4.58E-19	-2.288985019	3.496324452	2.21E-24	4.78E-20	-2.433278966	3.496324452	1.05E-24	2.27E-20
chr7	Cars	ENSMUSG00000010755	-3.250546063	6.871814129	1.57E-39	3.38E-35	-3.214384303	6.871814129	4.68E-39	1.01E-34	-2.305239859	6.871814129	1.81E-22	3.91E-18	-2.847513545	6.871814129	5.19E-32	1.12E-27
chr7	Phlda2	ENSMUSG00000010760	-5.467101809	3.962085769	2.85E-17	6.16E-13	-5.851443354	3.962085769	3.47E-18	7.49E-14	-7.221726892	3.962085769	3.36E-23	7.26E-19	-3.909564021	3.962085769	1.03E-09	2.23E-05
chr6	Asz1	ENSMUSG00000010796	2.160401694	-1.137484938	0.000749317	1	4.338828074	-1.137484938	3.14E-07	0.006788192	-2.69664197	-1.137484938	0.005151683	1	-1.265654283	-1.137484938	0.269492505	1
chr6	Wnt2	ENSMUSG00000010797	2.891231319	-1.108661184	4.55E-08	0.000981641	3.595449554	-1.108661184	7.57E-08	0.001634379	2.279398973	-1.108661184	0.034253392	1	-1.123518063	-1.108661184	0.084793652	1
chr11	Gabra1	ENSMUSG00000010803	4.040903341	1.301451853	6.05E-25	1.31E-20	4.667204443	1.301451853	7.99E-30	1.73E-25	5.931635923	1.301451853	2.58E-49	5.57E-45	6.298246653	1.301451853	2.41E-39	5.20E-35
chr5	Grid2ip	ENSMUSG00000010825	3.58181336	-0.114275875	4.67E-12	1.01E-07	1.617931364	-0.114275875	0.000709967	1	1.302136728	-0.114275875	0.009394846	1	2.938231632	-0.114275875	2.17E-08	0.000468137
chr15	Kdelr3	ENSMUSG00000010830	-1.944578276	3.969628888	1.61E-20	3.47E-16	-1.36042568	3.969628888	9.09E-11	1.96E-06	-1.373450682	3.969628888	2.57E-11	5.55E-07	-1.054306585	3.969628888	7.72E-07	0.016682324
chr2	Apip	ENSMUSG00000010911	-1.047046292	2.945106189	0.000137677	1	-1.072176131	2.945106189	0.000114769	1	-0.90565121	2.945106189	0.000875369	1	-0.536336733	2.945106189	0.059380706	1
chr2	Pdhx	ENSMUSG00000010914	-1.56881024	5.090600061	7.25E-15	1.57E-10	-1.411654585	5.090600061	1.85E-12	4.01E-08	-0.708294578	5.090600061	0.00029922	1	-1.008204493	5.090600061	3.11E-07	0.006714923
chr8	Vac14	ENSMUSG00000010936	-1.909593723	5.766310889	1.87E-14	4.04E-10	-2.41589385	5.766310889	1.58E-21	3.41E-17	-2.232696655	5.766310889	4.74E-19	1.02E-14	-2.503693299	5.766310889	5.10E-23	1.10E-18
chr3	Mcoln2	ENSMUSG00000011008	4.844824415	-0.672852549	3.32E-16	7.17E-12	4.91297826	-0.672852549	1.03E-13	2.22E-09	-0.25314722	-0.672852549	0.803703408	1	0.446649014	-0.672852549	0.748928471	1
chr5	Slc5a1	ENSMUSG00000011034	2.637347039	-0.109660952	3.05E-08	0.000658123	1.547004745	-0.109660952	0.000926972	1	-2.108243701	-0.109660952	0.000477857	1	-2.325593523	-0.109660952	0.000315967	1
chr7	Akt1s1	ENSMUSG00000011096	0.679137493	4.269710307	0.091425209	1	0.221555002	4.269710307	0.577997425	1	-0.361549492	4.269710307	0.35938653	1	1.018091308	4.269710307	0.011199573	1
chr9	Tbrg1	ENSMUSG00000011114	-1.318046358	4.998164939	2.91E-05	0.628855061	-1.14351244	4.998164939	0.000265106	1	-0.880394214	4.998164939	0.004963411	1	-0.595526375	4.998164939	0.056589601	1
chr12	Adssl1	ENSMUSG00000011148	0.94563091	0.882733697	0.004980602	1	0.441283838	0.882733697	0.215300133	1	-0.161141999	0.882733697	0.632252411	1	0.929186448	0.882733697	0.009909802	1
chr7	Cfap161	ENSMUSG00000011154	7.219640294	-1.48155637	5.69E-11	1.23E-06	2.46966196	-1.48155637	0.000253597	1	1.237998072	-1.48155637	0.10804183	1	-0.249287193	-1.48155637	0.747776261	1
chr12	Brf1	ENSMUSG00000011158	-0.040866612	4.361502842	0.856908342	1	-0.368239746	4.361502842	0.103765095	1	0.330372364	4.361502842	0.136998299	1	0.5890918	4.361502842	0.008339887	1
chr12	Vipr2	ENSMUSG00000011171	4.509832811	-0.402527127	2.06E-14	4.46E-10	3.52261986	-0.402527127	9.61E-09	0.000207565	3.109672091	-0.402527127	3.34E-06	0.072207133	2.34349105	-0.402527127	0.000516635	1
chr12	Odc1	ENSMUSG00000011179	-4.024555517	8.05589252	1.36E-44	2.94E-40	-3.564240476	8.05589252	7.49E-37	1.62E-32	-3.633064264	8.05589252	3.56E-38	7.68E-34	-2.881819746	8.05589252	3.79E-26	8.19E-22
chr11	Thg1l	ENSMUSG00000011254	-3.152823933	4.585154652	1.06E-33	2.29E-29	-2.728774827	4.585154652	2.16E-26	4.66E-22	-2.978140655	4.585154652	7.64E-32	1.65E-27	-2.66767525	4.585154652	4.13E-25	8.92E-21
chr11	Adam19	ENSMUSG00000011256	-1.950182297	6.026910245	1.66E-12	3.58E-08	-1.819080117	6.026910245	3.78E-11	8.17E-07	-1.189421744	6.026910245	9.39E-06	0.202784703	-1.037153149	6.026910245	0.00011008	1
chr4	Pabpc4	ENSMUSG00000011257	-2.32448307	6.89244711	2.60E-26	5.62E-22	-2.09285176	6.89244711	6.22E-22	1.34E-17	-0.930275466	6.89244711	9.22E-06	0.199214863	-1.85267266	6.89244711	7.55E-18	1.63E-13
chr7	Exoc3l2	ENSMUSG00000011263	0.905753812	0.0227587	0.047626426	1	0.934345614	0.0227587	0.089299264	1	-2.05870913	0.0227587	0.000179167	1	-0.951955035	0.0227587	0.112003398	1
chr7	Zfp296	ENSMUSG00000011267	-6.196163836	4.876697886	7.87E-15	1.70E-10	-6.029743085	4.876697886	3.50E-14	7.56E-10	-6.393919075	4.876697886	2.99E-15	6.45E-11	-5.340714442	4.876697886	7.22E-12	1.56E-07
chr17	Plin5	ENSMUSG00000011305	-0.195371988	-0.282937543	0.744223961	1	-3.612246936	-0.282937543	6.79E-07	0.014663769	-3.780363524	-0.282937543	2.72E-06	0.058771136	-0.756469326	-0.282937543	0.306180833	1
chr8	Sugp1	ENSMUSG00000011306	-1.583421289	5.02559927	2.97E-17	6.42E-13	-1.175683195	5.02559927	2.43E-10	5.25E-06	-0.500689686	5.02559927	0.005806482	1	-0.946053746	5.02559927	2.49E-07	0.005383159
chr7	Dmrtc2	ENSMUSG00000011349	0.190213169	-1.469838214	0.706294967	1	-0.820672805	-1.469838214	0.211851219	1	-3.522195139	-1.469838214	0.000316384	1	-2.800994815	-1.469838214	0.011360219	1
chr7	Dhdh	ENSMUSG00000011382	-1.206555064	-0.947940774	0.073627532	1	0.218864078	-0.947940774	0.79081166	1	-1.439408242	-0.947940774	0.034459721	1	-1.244943327	-0.947940774	0.08299481	1
chr7	Zfp790	ENSMUSG00000011427	0.846132486	3.66926201	1.11E-05	0.240790641	1.100888511	3.66926201	1.23E-08	0.000265684	1.203864472	3.66926201	2.60E-11	5.61E-07	1.965723509	3.66926201	2.54E-26	5.48E-22
chr3	Cpb1	ENSMUSG00000011463	6.168401674	-2.064553388	1.28E-06	0.027683335	4.303788634	-2.064553388	1.31E-06	0.028345625	-1.071901166	-2.064553388	0.341582407	1	1.727982078	-2.064553388	0.295273983	1
chr17	Slc25a41	ENSMUSG00000011486	1.830374267	-0.767430318	0.000615639	1	1.655413778	-0.767430318	0.004986204	1	1.851451285	-0.767430318	6.47E-05	1	2.298898144	-0.767430318	0.000327037	1
chr17	Fsd1	ENSMUSG00000011589	1.528074358	2.338515599	2.14E-05	0.462641201	1.795755622	2.338515599	6.08E-07	0.013134895	1.821663991	2.338515599	2.07E-07	0.00447091	2.811544394	2.338515599	3.47E-14	7.50E-10
chr7	Fuz	ENSMUSG00000011658	-0.552067558	2.180485644	0.112584914	1	-0.073163289	2.180485644	0.834908921	1	-0.378818797	2.180485644	0.269434826	1	0.563182276	2.180485644	0.112247092	1
chr7	Sptbn4	ENSMUSG00000011751	-0.372045021	4.393608007	0.298831837	1	-0.451320288	4.393608007	0.209282168	1	0.412768267	4.393608007	0.24507698	1	0.984904758	4.393608007	0.005971642	1
chr19	Pgam1	ENSMUSG00000011752	-0.16952704	5.16029985	0.584894371	1	0.04839537	5.16029985	0.876041485	1	-0.040600552	5.16029985	0.895493517	1	1.054916881	5.16029985	0.000764385	1
chr5	Evi5	ENSMUSG00000011831	-1.25239276	5.937024906	2.74E-11	5.92E-07	-1.002961641	5.937024906	8.29E-08	0.001790334	0.05796881	5.937024906	0.752545989	1	-0.691813932	5.937024906	0.000181646	1
chr8	Evi5l	ENSMUSG00000011832	3.195323732	4.63371642	3.25E-14	7.02E-10	3.498846296	4.63371642	2.06E-16	4.44E-12	3.450630377	4.63371642	1.64E-16	3.54E-12	4.710800364	4.63371642	3.42E-26	7.38E-22
chr8	Snapc2	ENSMUSG00000011837	0.634484801	2.581887475	0.074509883	1	0.534779895	2.581887475	0.127833927	1	-0.013278159	2.581887475	0.969173084	1	1.477403362	2.581887475	3.94E-05	0.850084729
chr11	Git1	ENSMUSG00000011877	-0.39331423	6.360122186	0.380303466	1	-0.08385035	6.360122186	0.851370975	1	-0.041144746	6.360122186	0.92657989	1	0.936653252	6.360122186	0.037699088	1
chr5	Gltp	ENSMUSG00000011884	-0.818291359	3.700877351	0.011056401	1	-0.701553197	3.700877351	0.031486271	1	-1.602669288	3.700877351	6.78E-07	0.014638395	-0.166672315	3.700877351	0.60793098	1
chr9	Bnip2	ENSMUSG00000011958	-0.07998275	4.955903029	0.706315491	1	0.235676958	4.955903029	0.26831787	1	0.346269466	4.955903029	0.098696028	1	0.636090443	4.955903029	0.002694118	1
chr15	Ccnt1	ENSMUSG00000011960	-1.048944326	6.228683508	1.18E-05	0.255723575	-0.736452283	6.228683508	0.00197133	1	0.870383125	6.228683508	0.000249315	1	-0.220304946	6.228683508	0.350198357	1
chr16	Scarf2	ENSMUSG00000012017	4.016144335	1.343176623	1.52E-12	3.29E-08	3.842381671	1.343176623	6.63E-12	1.43E-07	4.200249426	1.343176623	1.36E-16	2.94E-12	5.295314448	1.343176623	1.90E-20	4.10E-16
chr3	4930579F01Rik	ENSMUSG00000012042	3.201398619	-1.775799184	3.85E-07	0.008308424	3.880741153	-1.775799184	2.31E-05	0.499637595	3.261100308	-1.775799184	0.030514393	1	-2.870310863	-1.775799184	0.06556463	1
chr12	Brms1l	ENSMUSG00000012076	-0.891118508	4.663293346	1.77E-05	0.38276862	-0.644672827	4.663293346	0.001964396	1	-0.174493779	4.663293346	0.391957664	1	-0.073297102	4.663293346	0.721522422	1
chr16	Med15	ENSMUSG00000012114	-0.652117427	5.596856544	0.009649396	1	-0.628762534	5.596856544	0.01231841	1	-0.301118031	5.596856544	0.22659348	1	-0.085218148	5.596856544	0.732306036	1
chr4	Dhdds	ENSMUSG00000012117	0.036648452	3.864048204	0.854870223	1	-0.329793329	3.864048204	0.098562897	1	0.224671117	3.864048204	0.24782164	1	-0.173211058	3.864048204	0.374985393	1
chr4	Crybg2	ENSMUSG00000012123	-2.474282589	3.493428084	1.10E-09	2.37E-05	-3.358886412	3.493428084	6.23E-15	1.35E-10	-4.576043794	3.493428084	1.65E-23	3.57E-19	-4.765390575	3.493428084	9.28E-24	2.00E-19
chr4	Ubxn11	ENSMUSG00000012126	0.001436772	2.299401734	0.996370889	1	0.157238924	2.299401734	0.637766774	1	-0.282102844	2.299401734	0.369082108	1	0.076955053	2.299401734	0.812831534	1
chr1	Mogat1	ENSMUSG00000012187	7.759325568	-1.400305145	1.88E-10	4.06E-06	3.568847286	-1.400305145	5.62E-05	1	3.277732867	-1.400305145	0.033921268	1	3.632399051	-1.400305145	0.025122027	1
chr12	Tex22	ENSMUSG00000012211	4.681166039	-1.473924756	1.67E-07	0.003610028	2.085345557	-1.473924756	0.010484281	1	0.753701283	-1.473924756	0.336160365	1	-0.579419	-1.473924756	0.418764672	1
chr18	Wnt8a	ENSMUSG00000012282	1.553812132	-1.127927798	0.012774481	1	-0.179947167	-1.127927798	0.802197865	1	-1.405004333	-1.127927798	0.033878042	1	-2.69088229	-1.127927798	0.004681872	1
chr17	Tjap1	ENSMUSG00000012296	-0.869635364	4.728643336	0.011680504	1	-0.718322471	4.728643336	0.036076818	1	-0.979538754	4.728643336	0.004131239	1	-0.03403057	4.728643336	0.92040299	1
chr2	Ehf	ENSMUSG00000012350	5.083057762	-0.234824021	4.22E-17	9.10E-13	1.237770457	-0.234824021	0.003922333	1	-0.995873742	-0.234824021	0.039071271	1	-1.306089053	-0.234824021	0.005724029	1
chr6	Nanog	ENSMUSG00000012396	-7.054148627	7.361313062	2.81E-13	6.07E-09	-5.572524297	7.361313062	6.17E-10	1.33E-05	-5.774571561	7.361313062	2.17E-10	4.69E-06	-5.046431871	7.361313062	9.53E-09	0.000205781
chr14	Rpl15	ENSMUSG00000012405	-0.925859021	6.744451376	0.000277797	1	-0.702390538	6.744451376	0.005704874	1	-0.780688174	6.744451376	0.002096939	1	-0.348383485	6.744451376	0.169315046	1
chr13	Tmem167	ENSMUSG00000012422	-0.162521994	5.68886588	0.587558363	1	-0.477221019	5.68886588	0.111650252	1	0.704517903	5.68886588	0.018659738	1	-0.652148946	5.68886588	0.029609519	1
chr5	Steap4	ENSMUSG00000012428	1.478870477	-0.551790059	0.011708574	1	-1.255501196	-0.551790059	0.020769665	1	-3.005213756	-0.551790059	4.98E-07	0.010750575	-3.228567426	-0.551790059	4.26E-07	0.00920558
chr13	Mplkip	ENSMUSG00000012429	-1.138380723	3.870698087	1.49E-07	0.003213709	-1.175403931	3.870698087	7.73E-08	0.001668799	-1.251279803	3.870698087	5.13E-09	0.000110717	-0.702603774	3.870698087	0.00142234	1
chr19	Kif11	ENSMUSG00000012443	-3.893331873	7.290621626	1.93E-14	4.18E-10	-3.52384122	7.290621626	1.77E-12	3.82E-08	-2.31564567	7.290621626	1.09E-06	0.02346831	-3.263375353	7.290621626	3.87E-11	8.35E-07
chr6	Rpa3	ENSMUSG00000012483	-2.196170317	3.971309211	3.19E-15	6.89E-11	-1.929293672	3.971309211	4.96E-12	1.07E-07	-3.036739137	3.971309211	5.99E-26	1.29E-21	-1.360714549	3.971309211	1.58E-06	0.034070855
chr8	Mlkl	ENSMUSG00000012519	1.656303298	-0.821902191	0.000371271	1	-0.065986551	-0.821902191	0.885045979	1	-3.178139869	-0.821902191	0.000114835	1	-2.933096375	-0.821902191	1.30E-05	0.280510811
chr5	Phox2b	ENSMUSG00000012520	9.981116096	1.673980515	2.37E-10	5.11E-06	7.565643278	1.673980515	6.55E-09	0.00014155	10.23633666	1.673980515	1.01E-11	2.18E-07	8.089974058	1.673980515	9.88E-11	2.13E-06
chr6	Tnpo3	ENSMUSG00000012535	-2.010170481	7.19872265	3.33E-18	7.20E-14	-1.680142523	7.19872265	1.89E-13	4.08E-09	-0.767676867	7.19872265	0.000586606	1	-1.446313047	7.19872265	1.72E-10	3.72E-06
chr12	Ttll5	ENSMUSG00000012609	0.123381925	4.804040706	0.599118377	1	0.009414515	4.804040706	0.968076909	1	0.248805651	4.804040706	0.284481203	1	-0.608569235	4.804040706	0.00911432	1
chr7	Zfp715	ENSMUSG00000012640	-0.985924391	4.489818288	8.51E-05	1	-0.779845482	4.489818288	0.001686371	1	0.096580913	4.489818288	0.693094769	1	-0.357111037	4.489818288	0.144630207	1
chr10	Cdh23	ENSMUSG00000012819	3.299229961	2.888689959	7.41E-14	1.60E-09	1.669482732	2.888689959	6.73E-05	1	0.222991969	2.888689959	0.584858609	1	-0.863454605	2.888689959	0.03570856	1
chr7	Rps5	ENSMUSG00000012848	-1.346934514	8.400939413	0.003591659	1	-0.947646417	8.400939413	0.038809576	1	-0.987744532	8.400939413	0.03138967	1	0.12806831	8.400939413	0.778343921	1
chr8	Adgrl1	ENSMUSG00000013033	-0.160236464	7.170153686	0.590853736	1	0.605318993	7.170153686	0.042863832	1	0.664030535	7.170153686	0.026019479	1	1.910245269	7.170153686	5.21E-10	1.12E-05
chr9	Amotl1	ENSMUSG00000013076	1.963842257	5.47843052	1.50E-21	3.24E-17	2.047622391	5.47843052	3.66E-23	7.90E-19	2.541285233	5.47843052	4.06E-35	8.76E-31	3.373730955	5.47843052	8.84E-57	1.91E-52
chr16	Etv5	ENSMUSG00000013089	-4.510865642	6.913358868	9.41E-42	2.03E-37	-3.998987653	6.913358868	6.49E-35	1.40E-30	-3.990142421	6.913358868	5.67E-35	1.22E-30	-3.656096687	6.913358868	2.17E-30	4.68E-26
chr8	Gfod2	ENSMUSG00000013150	1.905478081	4.034857884	2.51E-12	5.42E-08	2.306721508	4.034857884	1.47E-16	3.18E-12	2.062682234	4.034857884	9.22E-15	1.99E-10	2.832196013	4.034857884	2.08E-24	4.48E-20
chr8	Enkd1	ENSMUSG00000013155	-1.050150133	2.087384594	0.003828695	1	-0.692833279	2.087384594	0.058398652	1	-0.659547393	2.087384594	0.059740316	1	0.391945686	2.087384594	0.291870602	1
chr8	Atp6v0d1	ENSMUSG00000013160	-0.35827387	5.171229513	0.112760079	1	-0.109868337	5.171229513	0.625801209	1	-0.141203229	5.171229513	0.529255068	1	0.549639225	5.171229513	0.015325969	1
chr17	Ptprs	ENSMUSG00000013236	2.263627592	7.489272742	1.23E-13	2.66E-09	2.941588389	7.489272742	5.93E-21	1.28E-16	3.114999901	7.489272742	4.21E-23	9.09E-19	4.169971438	7.489272742	1.75E-36	3.79E-32
chr1	Slc41a1	ENSMUSG00000013275	-0.848242086	4.480114784	6.48E-05	1	-0.082171054	4.480114784	0.696350727	1	-0.147153137	4.480114784	0.473051273	1	0.829212701	4.480114784	7.11E-05	1
chr2	Fer1l4	ENSMUSG00000013338	4.34879294	-0.842007248	3.74E-13	8.07E-09	2.991847442	-0.842007248	1.03E-05	0.222293038	1.838893678	-0.842007248	0.048502774	1	0.927917033	-0.842007248	0.484495247	1
chr7	Iglon5	ENSMUSG00000013367	4.60212179	3.743470338	5.57E-29	1.20E-24	4.979889661	3.743470338	3.70E-33	7.99E-29	5.68722505	3.743470338	5.06E-44	1.09E-39	6.887720086	3.743470338	6.12E-52	1.32E-47
chr11	Igf2bp1	ENSMUSG00000013415	-2.912866469	8.315357084	8.50E-17	1.83E-12	-3.040916838	8.315357084	5.30E-18	1.14E-13	-2.214713521	8.315357084	7.34E-11	1.59E-06	-2.152418599	8.315357084	2.24E-10	4.85E-06
chr11	B4galnt2	ENSMUSG00000013418	-0.697636035	1.627353615	0.243020014	1	-1.485686257	1.627353615	0.015621893	1	-4.34322203	1.627353615	1.77E-09	3.81E-05	-5.385955777	1.627353615	3.18E-12	6.87E-08
chr9	Zfp651	ENSMUSG00000013419	3.54879553	2.501506169	4.31E-22	9.30E-18	3.897053121	2.501506169	9.16E-25	1.98E-20	3.227338505	2.501506169	3.47E-25	7.50E-21	4.206215562	2.501506169	9.12E-36	1.97E-31
chr2	Nelfb	ENSMUSG00000013465	-0.617136397	5.198042813	0.016992559	1	-0.519091583	5.198042813	0.044312294	1	-0.736114887	5.198042813	0.00410414	1	0.646152979	5.198042813	0.011960627	1
chr11	Card14	ENSMUSG00000013483	4.169921251	-0.150198574	1.91E-14	4.13E-10	1.328404236	-0.150198574	0.008598657	1	0.305035039	-0.150198574	0.568311735	1	-0.888102308	-0.150198574	0.138091336	1
chr5	Tmem175	ENSMUSG00000013495	-0.631265462	2.625776652	0.007314431	1	-0.168246974	2.625776652	0.491950699	1	0.052884114	2.625776652	0.82002502	1	-0.228978792	2.625776652	0.346767083	1
chr2	Bcas1	ENSMUSG00000013523	1.218787479	1.276223372	0.082787565	1	0.813924214	1.276223372	0.248780547	1	0.605141844	1.276223372	0.383688978	1	1.151152293	1.276223372	0.109584239	1
chr16	Tango2	ENSMUSG00000013539	0.380739383	2.96345255	0.144100341	1	0.851091153	2.96345255	0.001515144	1	1.068431032	2.96345255	2.86E-05	0.616717614	0.490755372	2.96345255	0.058278849	1
chr9	Aldh1a2	ENSMUSG00000013584	3.145983231	2.475166167	2.46E-06	0.05305278	3.12468766	2.475166167	2.46E-06	0.053204227	2.214875509	2.475166167	0.000471208	1	3.342591241	2.475166167	4.27E-07	0.00923075
chr1	Ndufs2	ENSMUSG00000013593	-0.866326693	6.419561465	0.003884412	1	-0.760379957	6.419561465	0.011188836	1	-0.513456351	6.419561465	0.085548118	1	-0.176503111	6.419561465	0.553839606	1
chr15	Snx31	ENSMUSG00000013611	4.47811393	-0.595828315	8.68E-14	1.88E-09	3.56386706	-0.595828315	1.78E-08	0.000384475	-0.179917419	-0.595828315	0.745871116	1	1.061614772	-0.595828315	0.132133025	1
chr5	Atraid	ENSMUSG00000013622	0.112541186	2.992508854	0.685548361	1	0.094692355	2.992508854	0.731999104	1	-0.045797028	2.992508854	0.866111966	1	0.627726953	2.992508854	0.024537663	1
chr5	Cad	ENSMUSG00000013629	-3.088262371	6.643470735	1.25E-08	0.000270984	-2.757149753	6.643470735	2.45E-07	0.005295541	-1.447418405	6.643470735	0.004629781	1	-1.34341733	6.643470735	0.00827571	1
chr11	Lypd8	ENSMUSG00000013643	6.841796574	-2.095071117	9.35E-09	0.000201962	5.819506555	-2.095071117	2.61E-05	0.56399503	-1.918327894	-2.095071117	0.168173505	1	-2.037311524	-2.095071117	0.193661844	1
chr11	Sh3bp5l	ENSMUSG00000013646	-0.549079902	4.640808126	0.047067193	1	-0.401875218	4.640808126	0.145347857	1	-0.52620704	4.640808126	0.052785604	1	0.836877639	4.640808126	0.002377047	1
chr19	Atad1	ENSMUSG00000013662	-0.885251379	5.99177974	5.41E-05	1	-0.599943555	5.99177974	0.006068846	1	0.461865733	5.99177974	0.033541053	1	-0.461814634	5.99177974	0.034065542	1
chr19	Pten	ENSMUSG00000013663	-0.592934274	7.17707617	0.021528517	1	-0.158586502	7.17707617	0.537769111	1	0.916663703	7.17707617	0.000397141	1	-0.089341176	7.17707617	0.727895912	1
chr1	Pea15a	ENSMUSG00000013698	3.393681167	6.065343689	6.63E-37	1.43E-32	3.664376733	6.065343689	1.32E-41	2.86E-37	2.590423558	6.065343689	3.35E-24	7.24E-20	3.870439569	6.065343689	9.67E-46	2.09E-41
chr14	Timm23	ENSMUSG00000013701	-2.481714172	5.293630973	2.23E-18	4.81E-14	-2.034872606	5.293630973	2.71E-13	5.86E-09	-1.155539715	5.293630973	1.77E-05	0.383189891	-2.584406579	5.293630973	8.31E-20	1.79E-15
chr6	Trnt1	ENSMUSG00000013736	-2.924665774	5.653642044	1.00E-27	2.16E-23	-2.572263033	5.653642044	2.04E-22	4.42E-18	-2.569996751	5.653642044	1.64E-22	3.55E-18	-2.462339666	5.653642044	7.77E-21	1.68E-16
chr17	Ly6g6e	ENSMUSG00000013766	-4.816408304	1.353520025	5.17E-12	1.12E-07	-6.048809665	1.353520025	1.11E-12	2.40E-08	-9.14602828	1.353520025	1.60E-19	3.46E-15	-7.296659293	1.353520025	1.47E-10	3.17E-06
chr17	Ehmt2	ENSMUSG00000013787	-0.929800999	7.088872395	0.010975404	1	-0.770308967	7.088872395	0.034573776	1	-1.095593063	7.088872395	0.002757485	1	0.560413975	7.088872395	0.122767382	1
chr9	Elof1	ENSMUSG00000013822	-0.583464314	4.094813224	0.08078314	1	-0.14724708	4.094813224	0.659252468	1	-0.877237221	4.094813224	0.008457275	1	0.659390305	4.094813224	0.051229066	1
chr10	Med16	ENSMUSG00000013833	0.359451021	4.010418259	0.419480342	1	0.077282362	4.010418259	0.861007719	1	0.399271996	4.010418259	0.364341321	1	1.721689421	4.010418259	0.000145709	1
chr15	St3gal1	ENSMUSG00000013846	3.697587911	2.905982194	1.67E-35	3.61E-31	3.805337691	2.905982194	8.55E-34	1.85E-29	4.488174214	2.905982194	4.05E-55	8.75E-51	4.371202151	2.905982194	3.07E-51	6.63E-47
chr10	Tmem259	ENSMUSG00000013858	-0.737907054	4.826794587	0.070575022	1	-0.266274002	4.826794587	0.511428623	1	-0.36131251	4.826794587	0.370213999	1	0.522903804	4.826794587	0.197509081	1
chr7	Clip3	ENSMUSG00000013921	3.902364462	5.233706405	1.62E-36	3.51E-32	4.015695979	5.233706405	9.27E-39	2.00E-34	4.266826207	5.233706405	1.97E-43	4.25E-39	5.137681593	5.233706405	9.35E-57	2.02E-52
chr7	Thap8	ENSMUSG00000013928	1.226281837	-0.699877448	0.019436145	1	0.198456658	-0.699877448	0.730216206	1	-0.48886737	-0.699877448	0.30804156	1	-1.008756293	-0.699877448	0.058385408	1
chr5	Myl2	ENSMUSG00000013936	3.067756927	-1.584717912	2.87E-06	0.061875024	1.269998546	-1.584717912	0.111469044	1	-4.307191391	-1.584717912	0.000537659	1	-1.152231394	-1.584717912	0.404344251	1
chr1	Dedd	ENSMUSG00000013973	-0.576659004	4.177699746	0.001995814	1	0.020489355	4.177699746	0.913302518	1	0.366887876	4.177699746	0.041617835	1	0.460123615	4.177699746	0.013135005	1
chr1	Nit1	ENSMUSG00000013997	-0.771482453	3.21882612	0.001655496	1	-0.32068322	3.21882612	0.188407398	1	-0.194417204	3.21882612	0.415939968	1	0.353822014	3.21882612	0.149753907	1
chr4	Pax5	ENSMUSG00000014030	4.685126741	2.144900316	2.72E-32	5.88E-28	3.230796081	2.144900316	5.80E-18	1.25E-13	3.481546052	2.144900316	5.72E-21	1.24E-16	3.842303061	2.144900316	1.47E-24	3.18E-20
chr16	Prdm15	ENSMUSG00000014039	-0.437151877	4.1977398	0.087850549	1	-0.18569877	4.1977398	0.466043319	1	0.514032416	4.1977398	0.040992139	1	0.231926912	4.1977398	0.356061868	1
chr16	Rnf168	ENSMUSG00000014074	-1.611094771	5.497272367	5.97E-11	1.29E-06	-1.464234836	5.497272367	2.68E-09	5.79E-05	-1.115733277	5.497272367	3.74E-06	0.080875028	-0.209201118	5.497272367	0.381053619	1
chr16	Tctex1d2	ENSMUSG00000014075	0.019791586	2.490488993	0.937044904	1	0.190021402	2.490488993	0.470404223	1	0.025896009	2.490488993	0.917881054	1	0.244883583	2.490488993	0.361208141	1
chr2	Chp1	ENSMUSG00000014077	0.334699611	4.751078724	0.076362072	1	0.493985802	4.751078724	0.009243648	1	0.015575247	4.751078724	0.932286302	1	1.067430265	4.751078724	1.55E-08	0.000335082
chr5	Trpv4	ENSMUSG00000014158	1.85662127	0.108898549	2.33E-06	0.050375871	0.60032118	0.108898549	0.15690059	1	-1.173710735	0.108898549	0.006097414	1	-0.922781453	0.108898549	0.059550887	1
chr13	Klhl3	ENSMUSG00000014164	3.211129457	2.799988523	7.33E-20	1.58E-15	3.167551358	2.799988523	1.03E-18	2.22E-14	3.44268111	2.799988523	4.79E-24	1.03E-19	3.679567694	2.799988523	7.10E-26	1.53E-21
chr11	Tvp23b	ENSMUSG00000014177	-0.274189512	4.472447944	0.133578827	1	0.029396546	4.472447944	0.87407927	1	-0.078188131	4.472447944	0.661841596	1	0.066658104	4.472447944	0.715984247	1
chr11	Dnajc7	ENSMUSG00000014195	-1.992322473	7.244918758	5.39E-15	1.16E-10	-1.921572898	7.244918758	3.93E-14	8.49E-10	-1.621182861	7.244918758	1.17E-10	2.52E-06	-1.399419638	7.244918758	2.18E-08	0.000471744
chr11	Zfp385c	ENSMUSG00000014198	1.947238974	0.340154922	4.72E-06	0.102025582	0.845372077	0.340154922	0.060568046	1	-2.305142575	0.340154922	6.45E-06	0.13938364	-1.722563383	0.340154922	0.003040115	1
chr1	Cacybp	ENSMUSG00000014226	-2.491045036	7.094133015	1.90E-14	4.10E-10	-2.13408564	7.094133015	2.98E-11	6.44E-07	-3.141580755	7.094133015	5.59E-21	1.21E-16	-2.233859532	7.094133015	4.49E-12	9.69E-08
chr16	Cluap1	ENSMUSG00000014232	-1.053277	3.665385528	8.34E-06	0.180170297	-0.655583347	3.665385528	0.005330426	1	-0.132901159	3.665385528	0.56568122	1	-0.395712544	3.665385528	0.089867922	1
chr11	Zswim7	ENSMUSG00000014243	-2.954094564	3.519597413	2.04E-25	4.40E-21	-2.943019801	3.519597413	1.08E-24	2.33E-20	-2.387765046	3.519597413	2.34E-18	5.06E-14	-2.950555144	3.519597413	3.06E-24	6.61E-20
chr11	Pigl	ENSMUSG00000014245	-2.385879949	4.812019409	1.91E-21	4.13E-17	-2.796516028	4.812019409	6.05E-28	1.31E-23	-2.630847158	4.812019409	2.47E-26	5.34E-22	-2.299984863	4.812019409	2.30E-20	4.97E-16
chr18	Ndufa2	ENSMUSG00000014294	-0.337308543	4.40821355	0.477983327	1	0.385166782	4.40821355	0.419147278	1	-0.740230993	4.40821355	0.121454254	1	1.614013262	4.40821355	0.001114728	1
chr16	Pam16	ENSMUSG00000014301	-0.453388716	3.221657183	0.141471064	1	-0.282409511	3.221657183	0.364962181	1	-0.565591844	3.221657183	0.067260978	1	-0.097705896	3.221657183	0.757000256	1
chr16	Glis2	ENSMUSG00000014303	-0.114913461	5.005893844	0.698957968	1	-0.269247009	5.005893844	0.36430095	1	-0.018842813	5.005893844	0.948719633	1	0.611977892	5.005893844	0.038303299	1
chr15	Cox6c	ENSMUSG00000014313	-1.547815647	6.308907597	3.60E-08	0.000776656	-1.024959018	6.308907597	0.000227687	1	-2.09591827	6.308907597	2.59E-13	5.60E-09	-0.507670248	6.308907597	0.068320033	1
chr10	Bicc1	ENSMUSG00000014329	3.015052971	3.78043596	2.09E-27	4.52E-23	3.608191021	3.78043596	2.18E-35	4.70E-31	3.56293252	3.78043596	1.43E-37	3.09E-33	4.075930548	3.78043596	3.32E-46	7.16E-42
chr11	Ube2z	ENSMUSG00000014349	-1.104746562	5.887780276	3.91E-07	0.008433884	-0.747851099	5.887780276	0.000534258	1	-0.753160969	5.887780276	0.000439024	1	0.046684664	5.887780276	0.827193642	1
chr11	Gip	ENSMUSG00000014351	3.967250336	-2.202843267	0.000707227	1	0.53795307	-2.202843267	0.598953249	1	-1.13572345	-2.202843267	0.362031268	1	-0.30738065	-2.202843267	0.842904374	1
chr2	Tmem87b	ENSMUSG00000014353	-0.994704623	4.850553376	5.63E-05	1	-0.671953226	4.850553376	0.006319938	1	0.631090028	4.850553376	0.009523693	1	-0.526173465	4.850553376	0.030592263	1
chr2	Anapc1	ENSMUSG00000014355	-1.348652312	7.039859553	9.81E-08	0.00211782	-0.852821438	7.039859553	0.000650259	1	0.171323414	7.039859553	0.490019486	1	-0.009135443	7.039859553	0.970588282	1
chr2	Mertk	ENSMUSG00000014361	0.524470075	2.505138698	0.01569139	1	0.476705529	2.505138698	0.031683513	1	0.669596944	2.505138698	0.001574046	1	0.069752316	2.505138698	0.742249451	1
chr7	Tsg101	ENSMUSG00000014402	-0.390431847	5.137386871	0.011006176	1	0.082567906	5.137386871	0.593196482	1	-0.080082635	5.137386871	0.597388965	1	0.201667395	5.137386871	0.189909937	1
chr7	Hps5	ENSMUSG00000014418	-1.224464951	4.168838658	1.22E-08	0.000263498	-0.891616176	4.168838658	2.81E-05	0.606832858	0.018896827	4.168838658	0.927504703	1	-0.50020265	4.168838658	0.016025842	1
chr17	Map3k4	ENSMUSG00000014426	-0.702035287	6.191045102	0.008910195	1	-0.496266516	6.191045102	0.063622277	1	0.412029609	6.191045102	0.122139525	1	0.651639863	6.191045102	0.014632299	1
chr8	Piezo1	ENSMUSG00000014444	-3.023848829	6.688639862	7.23E-14	1.56E-09	-3.419740938	6.688639862	8.25E-17	1.78E-12	-2.339672902	6.688639862	2.33E-09	5.04E-05	-2.617106494	6.688639862	4.02E-11	8.68E-07
chr14	Blk	ENSMUSG00000014453	5.722726004	-0.790968016	1.62E-17	3.51E-13	3.782503422	-0.790968016	2.99E-08	0.000646439	0.279491615	-0.790968016	0.800781695	1	-0.364513726	-0.790968016	0.770092446	1
chr8	Rnf166	ENSMUSG00000014470	-0.208497584	3.240717741	0.515553693	1	0.170935959	3.240717741	0.595417364	1	0.184459907	3.240717741	0.552687376	1	0.844118397	3.240717741	0.00827272	1
chr14	Ankrd28	ENSMUSG00000014496	-2.23215616	6.78980269	5.49E-26	1.19E-21	-1.711012992	6.78980269	1.95E-16	4.21E-12	-0.63750654	6.78980269	0.001633613	1	-1.186875495	6.78980269	6.32E-09	0.000136404
chr10	Ankrd52	ENSMUSG00000014498	0.406446273	4.846797893	0.099393267	1	0.962968709	4.846797893	0.000101306	1	1.895735851	4.846797893	3.44E-14	7.43E-10	2.545405977	4.846797893	2.20E-23	4.74E-19
chr18	Pkd2l2	ENSMUSG00000014503	1.894095698	-0.171575491	3.13E-06	0.067613742	0.827202199	-0.171575491	0.05324827	1	1.02283605	-0.171575491	0.016024516	1	0.048581366	-0.171575491	0.907960196	1
chr18	Srp19	ENSMUSG00000014504	-1.84705324	5.747821898	2.75E-11	5.94E-07	-1.366393698	5.747821898	5.94E-07	0.012835517	-2.376240741	5.747821898	3.22E-17	6.94E-13	-1.159866938	5.747821898	2.28E-05	0.491857461
chr5	Tmbim7	ENSMUSG00000014529	2.473561177	-1.513782403	9.97E-06	0.215335191	4.897988506	-1.513782403	2.11E-09	4.55E-05	1.361696961	-1.513782403	0.254998076	1	-0.387143862	-1.513782403	0.757070143	1
chr6	Clec4f	ENSMUSG00000014542	3.920321172	-1.910998263	1.95E-06	0.042062803	3.215431214	-1.910998263	0.00020527	1	-0.586016612	-1.910998263	0.636637778	1	0	-1.910998263	1	1
chr6	Klra17	ENSMUSG00000014543	2.458029936	-1.677243406	8.92E-05	1	1.883901248	-1.677243406	0.002473721	1	1.439268699	-1.677243406	0.327849255	1	-0.358262007	-1.677243406	0.774041808	1
chr14	Wdfy2	ENSMUSG00000014547	-0.433123484	4.840324788	0.005463095	1	-0.328797097	4.840324788	0.035105828	1	0.434837754	4.840324788	0.004002281	1	-0.077093437	4.840324788	0.611813835	1
chr6	Rbsn	ENSMUSG00000014550	-0.468162613	5.38126952	0.03265353	1	-0.267804783	5.38126952	0.218183444	1	-0.037760914	5.38126952	0.860626482	1	0.59127032	5.38126952	0.006291383	1
chr6	Mrps25	ENSMUSG00000014551	-2.273225333	4.798498953	1.22E-18	2.62E-14	-1.893880187	4.798498953	1.13E-13	2.44E-09	-2.095838169	4.798498953	1.90E-16	4.09E-12	-1.385987555	4.798498953	4.47E-08	0.000964601
chr6	Dguok	ENSMUSG00000014554	-0.875847409	3.130244008	7.70E-06	0.166187913	-0.587124788	3.130244008	0.00480997	1	0.189886286	3.130244008	0.330073877	1	-0.265886984	3.130244008	0.192383224	1
chr4	Camta1	ENSMUSG00000014592	0.94235483	6.802992098	0.004539515	1	0.995773399	6.802992098	0.002755354	1	1.699565071	6.802992098	4.91E-07	0.010602572	0.932877494	6.802992098	0.004882177	1
chr3	Csf1	ENSMUSG00000014599	5.31331819	1.887699264	3.94E-36	8.50E-32	6.406228177	1.887699264	2.88E-39	6.22E-35	6.303922715	1.887699264	7.84E-56	1.69E-51	6.598736407	1.887699264	1.01E-55	2.19E-51
chr3	Strip1	ENSMUSG00000014601	0.608999373	5.271916349	0.017431597	1	0.503729942	5.271916349	0.047917903	1	1.07674621	5.271916349	2.67E-05	0.577507654	1.610049451	5.271916349	5.23E-10	1.13E-05
chr1	Kif1a	ENSMUSG00000014602	5.528386823	6.225954836	3.16E-53	6.83E-49	6.23977559	6.225954836	6.64E-64	1.43E-59	7.436557429	6.225954836	1.53E-81	3.31E-77	7.448939551	6.225954836	5.23E-84	1.13E-79
chr3	Alx3	ENSMUSG00000014603	4.263215453	-1.533378285	1.04E-08	0.000224916	1.41325167	-1.533378285	0.066239378	1	0.095858518	-1.533378285	0.904079079	1	2.570031233	-1.533378285	0.019331422	1
chr11	Slc25a11	ENSMUSG00000014606	-0.942167884	4.315962521	0.000272961	1	-0.443092824	4.315962521	0.085011528	1	-0.803908805	4.315962521	0.001686236	1	0.581678119	4.315962521	0.02462656	1
chr8	Cmc2	ENSMUSG00000014633	-1.224798894	3.017528938	3.04E-05	0.657124148	-0.997019345	3.017528938	0.000756497	1	-1.687842966	3.017528938	1.14E-08	0.000246026	-0.907636601	3.017528938	0.003139344	1
chr5	Chfr	ENSMUSG00000014668	-0.982633574	5.584855735	1.93E-06	0.041764712	-0.782409352	5.584855735	0.000153323	1	-0.990426177	5.584855735	1.25E-06	0.026890051	-0.262279275	5.584855735	0.198510828	1
chr7	Ceacam16	ENSMUSG00000014686	0.433961401	-0.76481147	0.525403388	1	-2.344604037	-0.76481147	0.002480472	1	-3.713831871	-0.76481147	3.65E-06	0.078722167	-4.55633734	-0.76481147	6.46E-06	0.139543818
chr6	Hoxa2	ENSMUSG00000014704	9.418507532	0.822706155	5.89E-13	1.27E-08	8.985746992	0.822706155	1.84E-11	3.98E-07	8.70450372	0.822706155	2.14E-12	4.63E-08	6.17604479	0.822706155	1.58E-10	3.41E-06
chr14	Adam28	ENSMUSG00000014725	2.767150505	-1.256486058	7.69E-06	0.166056291	4.02629444	-1.256486058	6.85E-07	0.014791217	4.042147377	-1.256486058	0.005106136	1	1.306392407	-1.256486058	0.310991248	1
chr6	Tex261	ENSMUSG00000014748	-0.658228591	4.076995753	0.048304048	1	-0.419078483	4.076995753	0.207248498	1	-0.39591942	4.076995753	0.225208539	1	0.000606391	4.076995753	0.998525793	1
chr17	Fam120b	ENSMUSG00000014763	0.374552067	4.07563383	0.031215444	1	0.77536006	4.07563383	7.83E-06	0.169021253	1.44527539	4.07563383	3.67E-17	7.92E-13	1.279939091	4.07563383	6.00E-14	1.30E-09
chr17	Tbp	ENSMUSG00000014767	-1.608564165	5.153428241	1.78E-17	3.84E-13	-1.548642784	5.153428241	1.94E-16	4.20E-12	-0.782596627	5.153428241	1.83E-05	0.394536378	-0.826283919	5.153428241	7.89E-06	0.170422145
chr17	Psmb1	ENSMUSG00000014769	-1.262926031	6.356178856	2.48E-08	0.000536126	-1.013091991	6.356178856	7.03E-06	0.151719782	-0.995731034	6.356178856	9.90E-06	0.213905487	-0.151376305	6.356178856	0.499257977	1
chr17	Pdcd2	ENSMUSG00000014771	-2.700541246	4.550492309	6.15E-23	1.33E-18	-2.288893158	4.550492309	2.15E-17	4.64E-13	-2.018559607	4.550492309	2.60E-14	5.61E-10	-1.665207798	4.550492309	3.78E-10	8.16E-06
chr17	Dll1	ENSMUSG00000014773	2.95801845	3.675842155	9.89E-13	2.14E-08	3.544810025	3.675842155	1.46E-17	3.16E-13	4.212615018	3.675842155	7.73E-24	1.67E-19	4.386939277	3.675842155	4.09E-25	8.83E-21
chr8	Nol3	ENSMUSG00000014776	2.181787493	0.758568012	1.07E-06	0.023105716	1.629675553	0.758568012	0.000181882	1	1.846140156	0.758568012	4.95E-06	0.10687708	2.919290873	0.758568012	1.23E-10	2.66E-06
chr8	Fhod1	ENSMUSG00000014778	-0.105001298	2.36584149	0.769850606	1	-0.085456893	2.36584149	0.809902699	1	0.286227826	2.36584149	0.414053176	1	1.154178467	2.36584149	0.001205163	1
chr8	Plekhg4	ENSMUSG00000014782	3.667420861	-0.534639917	1.17E-09	2.52E-05	2.038565851	-0.534639917	0.000778452	1	2.528520523	-0.534639917	1.64E-08	0.00035411	2.308404809	-0.534639917	1.56E-05	0.336248031
chr8	Slc9a5	ENSMUSG00000014786	0.944281353	3.074610227	0.00042005	1	1.454781627	3.074610227	1.01E-07	0.00218554	1.633200237	3.074610227	3.12E-10	6.75E-06	2.322503802	3.074610227	1.10E-17	2.38E-13
chr8	Elmo3	ENSMUSG00000014791	-1.980179393	1.624533254	1.61E-06	0.034711888	-1.865474277	1.624533254	4.15E-06	0.089581207	-1.587566636	1.624533254	9.15E-05	1	-1.334230691	1.624533254	0.000981946	1
chr14	Stc1	ENSMUSG00000014813	6.687655775	2.690825866	1.28E-45	2.77E-41	7.608149753	2.690825866	4.53E-48	9.78E-44	6.387413405	2.690825866	1.83E-63	3.96E-59	7.639017104	2.690825866	4.60E-66	9.94E-62
chr8	4931428F04Rik	ENSMUSG00000014837	2.042223013	4.58583316	9.97E-16	2.15E-11	2.491627754	4.58583316	1.09E-21	2.35E-17	2.473333217	4.58583316	1.85E-22	4.00E-18	3.507345357	4.58583316	2.38E-39	5.14E-35
chr8	Tppp3	ENSMUSG00000014846	2.48504209	3.080109155	1.61E-10	3.47E-06	2.5130987	3.080109155	9.61E-11	2.07E-06	1.883858716	3.080109155	6.05E-07	0.013073437	3.638289207	3.080109155	1.22E-18	2.63E-14
chr13	Msh3	ENSMUSG00000014850	-1.697032833	5.594758614	2.35E-20	5.06E-16	-1.951133387	5.594758614	3.24E-26	6.99E-22	-1.284020625	5.594758614	9.56E-13	2.06E-08	-2.201823417	5.594758614	1.24E-32	2.67E-28
chr2	Adamts13	ENSMUSG00000014852	8.427083639	-1.248042513	2.13E-15	4.60E-11	6.596434794	-1.248042513	3.27E-07	0.007066939	1.458488107	-1.248042513	0.138164169	1	3.353867242	-1.248042513	0.040320258	1
chr8	Tmem208	ENSMUSG00000014856	-0.543037872	2.217394956	0.05334837	1	-0.344018696	2.217394956	0.227844254	1	0.284922281	2.217394956	0.303829889	1	0.399017374	2.217394956	0.175299818	1
chr8	E2f4	ENSMUSG00000014859	-2.958076126	6.759967212	4.12E-13	8.90E-09	-2.4748456	6.759967212	6.27E-10	1.35E-05	-2.490207999	6.759967212	4.49E-10	9.69E-06	-1.451895347	6.759967212	0.000172601	1
chr2	Surf4	ENSMUSG00000014867	0.180202609	5.463771957	0.466340513	1	0.482440718	5.463771957	0.050987471	1	0.348698767	5.463771957	0.154922616	1	0.869506247	5.463771957	0.000456615	1
chr2	Surf2	ENSMUSG00000014873	-1.474651438	4.244904489	6.53E-08	0.001410917	-1.081876572	4.244904489	6.58E-05	1	-2.080214756	4.244904489	4.70E-14	1.01E-09	-0.811100166	4.244904489	0.003173698	1
chr12	Dnajb9	ENSMUSG00000014905	-0.334774268	4.13426408	0.165945075	1	0.305631499	4.13426408	0.198220287	1	0.360622653	4.13426408	0.122012689	1	0.074201391	4.13426408	0.753873614	1
chr8	Naf1	ENSMUSG00000014907	-2.754974189	5.4504444	1.16E-15	2.51E-11	-2.308158425	5.4504444	8.75E-12	1.89E-07	-1.821122437	5.4504444	4.03E-08	0.000870249	-1.93735293	5.4504444	6.11E-09	0.000131878
chr5	Yes1	ENSMUSG00000014932	-1.929608417	5.636897708	6.58E-08	0.001420895	-1.638586414	5.636897708	3.73E-06	0.080470976	-0.373899302	5.636897708	0.278799397	1	-1.750235283	5.636897708	8.13E-07	0.017548661
chr5	Ppp1cb	ENSMUSG00000014956	-1.216739513	7.969297108	1.59E-08	0.000343718	-1.038125585	7.969297108	1.30E-06	0.028089628	-0.524343634	7.969297108	0.013605679	1	-0.885656427	7.969297108	3.43E-05	0.740552251
chr2	Gorasp2	ENSMUSG00000014959	-0.690393069	5.399519243	0.002223142	1	-0.251582925	5.399519243	0.262579484	1	-0.03681031	5.399519243	0.868508764	1	0.35619908	5.399519243	0.112136044	1
chr1	Tsen15	ENSMUSG00000014980	-2.199218287	3.598624611	8.63E-18	1.86E-13	-2.138494762	3.598624611	2.20E-16	4.76E-12	-1.912239485	3.598624611	2.60E-14	5.62E-10	-2.111583953	3.598624611	1.61E-15	3.47E-11
chr15	Oc90	ENSMUSG00000015001	2.553207256	-0.949438993	1.65E-06	0.03559452	1.643876371	-0.949438993	0.001594825	1	-1.01725964	-0.949438993	0.139416919	1	-0.289726137	-0.949438993	0.666360928	1
chr15	Efr3a	ENSMUSG00000015002	-1.680531911	5.929644861	5.83E-17	1.26E-12	-1.237258707	5.929644861	4.62E-10	9.99E-06	-0.300802728	5.929644861	0.121445679	1	-0.935569408	5.929644861	1.77E-06	0.038273978
chr8	Ddx19a	ENSMUSG00000015023	-0.739413899	5.153985924	0.000591173	1	-0.284020971	5.153985924	0.185204855	1	-0.334150142	5.153985924	0.115876251	1	0.32129676	5.153985924	0.132088219	1
chr8	Galns	ENSMUSG00000015027	0.810066227	2.18026448	0.00259558	1	0.454871173	2.18026448	0.095732224	1	0.443693773	2.18026448	0.092169095	1	0.371407305	2.18026448	0.163300585	1
chr6	Gata2	ENSMUSG00000015053	3.672224104	1.649802403	1.99E-17	4.30E-13	3.411380844	1.649802403	1.72E-16	3.72E-12	2.941172539	1.649802403	2.25E-16	4.86E-12	5.191375964	1.649802403	3.45E-34	7.46E-30
chr2	C8g	ENSMUSG00000015083	-0.195911973	-0.518166119	0.696508245	1	-0.38056239	-0.518166119	0.478503655	1	-0.709194112	-0.518166119	0.151582387	1	0.064193679	-0.518166119	0.904715114	1
chr2	Rabl6	ENSMUSG00000015087	-0.799309348	6.556298501	0.000843654	1	-0.40621916	6.556298501	0.088411378	1	-0.371269158	6.556298501	0.116926925	1	0.389824982	6.556298501	0.100462913	1
chr2	Ptgds	ENSMUSG00000015090	4.439322714	1.231817781	4.30E-08	0.000927664	5.244388912	1.231817781	1.21E-10	2.62E-06	5.040728166	1.231817781	1.20E-09	2.59E-05	6.138577104	1.231817781	1.15E-11	2.47E-07
chr2	Edf1	ENSMUSG00000015092	-0.54841908	5.128172672	0.32303745	1	0.124741285	5.128172672	0.821758298	1	-1.21887035	5.128172672	0.0299216	1	1.527781579	5.128172672	0.007234579	1
chr2	Npdc1	ENSMUSG00000015094	1.910901824	4.178941264	5.08E-07	0.010979836	2.501262088	4.178941264	1.24E-10	2.67E-06	2.26336109	4.178941264	2.56E-09	5.53E-05	3.479596995	4.178941264	9.21E-18	1.99E-13
chr2	Fbxw5	ENSMUSG00000015095	0.169283296	4.053688878	0.672593629	1	0.882775743	4.053688878	0.029107168	1	0.153791823	4.053688878	0.697822814	1	1.52279162	4.053688878	0.000187936	1
chr6	Slc25a13	ENSMUSG00000015112	-2.828397052	6.096357484	7.66E-24	1.65E-19	-3.102661606	6.096357484	1.12E-27	2.42E-23	-3.243624105	6.096357484	8.81E-30	1.90E-25	-3.887160512	6.096357484	1.48E-39	3.21E-35
chr17	Ube2i	ENSMUSG00000015120	-0.763706912	6.114814522	0.002374336	1	-0.602314797	6.114814522	0.016281793	1	0.58224708	6.114814522	0.019508113	1	-0.049463965	6.114814522	0.842710156	1
chr17	Tsr3	ENSMUSG00000015126	-0.693217402	3.337203714	0.023537169	1	-0.619786739	3.337203714	0.041586514	1	-0.521165549	3.337203714	0.084297616	1	0.162052071	3.337203714	0.596431949	1
chr17	Unkl	ENSMUSG00000015127	0.431018702	3.385118424	0.210113009	1	0.134687561	3.385118424	0.696127927	1	0.780365539	3.385118424	0.021813078	1	-0.049612039	3.385118424	0.883624793	1
chr7	Lrrk1	ENSMUSG00000015133	3.532270189	2.226365957	1.79E-21	3.86E-17	2.942206803	2.226365957	9.29E-16	2.01E-11	3.084119523	2.226365957	4.57E-18	9.87E-14	3.7518931	2.226365957	3.47E-25	7.50E-21
chr7	Aldh1a3	ENSMUSG00000015134	3.362061339	-0.365269868	4.21E-10	9.10E-06	1.785276299	-0.365269868	0.000846999	1	2.209467277	-0.365269868	0.00111911	1	2.286771491	-0.365269868	0.000442379	1
chr12	Actn1	ENSMUSG00000015143	-2.518492737	6.585959326	9.31E-19	2.01E-14	-2.167414099	6.585959326	1.17E-14	2.53E-10	-1.884343693	6.585959326	1.18E-11	2.54E-07	-1.647542359	6.585959326	2.29E-09	4.94E-05
chr7	Sirt2	ENSMUSG00000015149	1.56880952	3.967146854	2.57E-07	0.005547491	1.77494105	3.967146854	6.84E-09	0.000147734	1.650256793	3.967146854	4.12E-08	0.000890504	2.42260821	3.967146854	1.35E-14	2.91E-10
chr7	Hnrnpl	ENSMUSG00000015165	-1.797167598	7.628872321	1.35E-11	2.92E-07	-1.429817868	7.628872321	5.25E-08	0.001134405	-0.867707948	7.628872321	0.000823033	1	-0.778607642	7.628872321	0.002658779	1
chr19	Nolc1	ENSMUSG00000015176	-3.489777016	7.260449466	1.09E-21	2.35E-17	-3.234979584	7.260449466	2.53E-19	5.46E-15	-2.369866361	7.260449466	8.81E-12	1.90E-07	-2.139787113	7.260449466	5.17E-10	1.12E-05
chr6	Casd1	ENSMUSG00000015189	0.012726024	4.408558134	0.961511935	1	0.071280457	4.408558134	0.786650613	1	0.99452912	4.408558134	0.000153414	1	0.250608805	4.408558134	0.336843518	1
chr10	Magi1	ENSMUSG00000015202	0.607165145	3.506922924	0.056891615	1	0.621277224	3.506922924	0.051465302	1	0.858012661	3.506922924	0.006574224	1	0.896207449	3.506922924	0.004664967	1
chrX	Mtmr1	ENSMUSG00000015214	-0.036739661	4.010145136	0.885376462	1	0.209663654	4.010145136	0.414553987	1	1.372406147	4.010145136	8.41E-08	0.001817104	0.801436672	4.010145136	0.001547823	1
chrX	Hmgb3	ENSMUSG00000015217	2.638125577	4.610396108	3.16E-18	6.82E-14	2.377403848	4.610396108	1.73E-15	3.75E-11	1.652646095	4.610396108	9.32E-09	0.000201337	3.018956179	4.610396108	5.18E-23	1.12E-18
chr1	Map2	ENSMUSG00000015222	3.819107994	7.758664908	5.81E-29	1.25E-24	4.210608921	7.758664908	1.26E-33	2.71E-29	5.299471912	7.758664908	1.96E-47	4.23E-43	4.451822445	7.758664908	9.26E-37	2.00E-32
chr4	Cyp2j9	ENSMUSG00000015224	0.592465711	-1.021113058	0.22425327	1	1.352000342	-1.021113058	0.016983134	1	0.058080749	-1.021113058	0.927527356	1	-0.429985365	-1.021113058	0.527441256	1
chr4	Abca1	ENSMUSG00000015243	-1.223735495	6.339348996	2.24E-08	0.000482736	-0.922512949	6.339348996	2.10E-05	0.453772951	-0.011346702	6.339348996	0.957888383	1	-0.424120381	6.339348996	0.04803353	1
chr4	Nipsnap3b	ENSMUSG00000015247	-0.987609901	4.185012401	0.0001223	1	-1.089863072	4.185012401	2.35E-05	0.506752957	-1.089148609	4.185012401	2.08E-05	0.448692256	-0.693845093	4.185012401	0.006907522	1
chrX	Lage3	ENSMUSG00000015289	-1.522338314	2.844278825	9.19E-06	0.198540211	-1.277473414	2.844278825	0.000247324	1	-1.822548776	2.844278825	1.35E-07	0.002913594	-0.252133729	2.844278825	0.482594719	1
chrX	Ubl4a	ENSMUSG00000015290	0.378440922	3.616066541	0.10519265	1	0.376915976	3.616066541	0.106776809	1	-0.104215839	3.616066541	0.642220934	1	0.722091632	3.616066541	0.002090427	1
chrX	Gdi1	ENSMUSG00000015291	2.144648228	5.624186355	7.71E-12	1.67E-07	2.545981307	5.624186355	1.20E-15	2.60E-11	3.248379193	5.624186355	3.03E-23	6.55E-19	3.334498569	5.624186355	2.47E-24	5.34E-20
chr10	Sash1	ENSMUSG00000015305	-0.492874371	5.902645932	0.041916173	1	-0.134434326	5.902645932	0.576908124	1	0.560958029	5.902645932	0.019750914	1	0.525401279	5.902645932	0.028658269	1
chr10	Gadd45b	ENSMUSG00000015312	0.776641658	2.501837758	0.077290927	1	0.850675712	2.501837758	0.049842042	1	0.374214403	2.501837758	0.378325481	1	1.821510513	2.501837758	5.34E-05	1
chr1	Slamf6	ENSMUSG00000015314	3.495972073	-1.373572963	3.37E-11	7.27E-07	4.33566377	-1.373572963	3.72E-07	0.008029318	-0.610530939	-1.373572963	0.563734487	1	-0.325652787	-1.373572963	0.828764867	1
chr1	Slamf1	ENSMUSG00000015316	5.506383503	-1.348553299	1.65E-10	3.56E-06	2.187698824	-1.348553299	0.000699599	1	1.438499286	-1.348553299	0.328634274	1	-1.13648945	-1.348553299	0.410958975	1
chr2	Zdhhc12	ENSMUSG00000015335	-2.166373755	3.345730036	5.94E-08	0.001282779	-1.823700446	3.345730036	4.42E-06	0.09541244	-2.002302413	3.345730036	3.80E-07	0.008212219	-1.076520818	3.345730036	0.006226805	1
chr2	Endog	ENSMUSG00000015337	-0.965610996	1.512441116	0.027717203	1	-0.30228784	1.512441116	0.497477891	1	-0.956272589	1.512441116	0.025566518	1	0.576955915	1.512441116	0.204563753	1
chrX	Cybb	ENSMUSG00000015340	1.911342181	-1.351305938	0.000460441	1	0.611564377	-1.351305938	0.216079522	1	-3.827184394	-1.351305938	3.43E-07	0.007400064	-5.282357552	-1.351305938	1.24E-05	0.268736091
chr8	Golga7	ENSMUSG00000015341	-0.555963464	5.259516509	0.012600803	1	-0.083038239	5.259516509	0.710106013	1	-0.330222933	5.259516509	0.133463266	1	0.119885914	5.259516509	0.5905887	1
chrX	Xk	ENSMUSG00000015342	0.065753986	1.875093484	0.8360537	1	0.554079652	1.875093484	0.086313607	1	1.352454494	1.875093484	1.00E-05	0.21643919	-0.127587956	1.875093484	0.668145346	1
chr9	Pcolce2	ENSMUSG00000015354	-3.317695967	4.561149455	2.55E-45	5.51E-41	-3.610061751	4.561149455	7.57E-50	1.63E-45	-5.061656085	4.561149455	5.94E-85	1.28E-80	-4.820272601	4.561149455	9.84E-73	2.13E-68
chr1	Cd48	ENSMUSG00000015355	7.041134237	-1.926526038	1.80E-10	3.88E-06	3.462763757	-1.926526038	0.000287345	1	3.257749195	-1.926526038	0.030328951	1	1.720467488	-1.926526038	0.295726704	1
chr9	Clpx	ENSMUSG00000015357	-1.673367297	4.719713472	1.45E-07	0.003137346	-1.039899578	4.719713472	0.000908461	1	-0.159321256	4.719713472	0.606015835	1	-1.029768973	4.719713472	0.00094822	1
chr15	Trabd	ENSMUSG00000015363	-0.413126594	3.974662179	0.226720613	1	0.203566956	3.974662179	0.553427708	1	-0.400462647	3.974662179	0.233498141	1	0.993579108	3.974662179	0.003830593	1
chr15	Mov10l1	ENSMUSG00000015365	-0.876296392	2.294460943	0.011928968	1	-1.427419253	2.294460943	7.08E-05	1	-4.348416223	2.294460943	6.69E-21	1.44E-16	-4.403082569	2.294460943	5.96E-24	1.29E-19
chr15	Dennd6b	ENSMUSG00000015377	0.006259664	1.932104798	0.987221714	1	0.210179912	1.932104798	0.595985753	1	0.765593977	1.932104798	0.04261885	1	0.840642853	1.932104798	0.03110279	1
chr13	Cd83	ENSMUSG00000015396	7.998102124	-0.711345526	1.44E-10	3.11E-06	7.549236984	-0.711345526	7.45E-09	0.000160884	4.950865504	-0.711345526	3.66E-07	0.007895865	5.300415428	-0.711345526	4.91E-08	0.001059463
chrX	Tmem27	ENSMUSG00000015401	4.46787414	-1.810366023	1.23E-06	0.026656938	6.45422372	-1.810366023	8.62E-07	0.018619423	4.654588906	-1.810366023	0.000603324	1	3.865724756	-1.810366023	0.013676774	1
chrX	Ace2	ENSMUSG00000015405	3.025941754	-1.447345625	0.000494181	1	3.785042857	-1.447345625	9.88E-05	1	5.021677941	-1.447345625	0.000417937	1	4.804938049	-1.447345625	0.001630327	1
chr14	Gzmb	ENSMUSG00000015437	5.934487854	-2.673471619	4.39E-05	0.949033869	3.963628179	-2.673471619	0.026090758	1	0	-2.673471619	1	1	1.714028869	-2.673471619	0.300385938	1
chr17	Ager	ENSMUSG00000015452	1.753904496	-0.967573974	0.006739196	1	1.391887403	-0.967573974	0.029275923	1	2.277506513	-0.967573974	1.93E-05	0.417374564	2.763520342	-0.967573974	4.64E-05	1
chr17	Atf6b	ENSMUSG00000015461	-0.885071523	4.333595532	0.02957425	1	-0.56787318	4.333595532	0.1594789	1	-0.51551217	4.333595532	0.198871809	1	0.860414717	4.333595532	0.033124845	1
chr17	Notch4	ENSMUSG00000015468	-1.354939313	3.13390536	0.000106144	1	-2.763004063	3.13390536	6.49E-14	1.40E-09	-2.940528388	3.13390536	5.47E-16	1.18E-11	-2.230253971	3.13390536	9.89E-10	2.14E-05
chr17	Prrt1	ENSMUSG00000015476	4.410438435	0.618942562	1.01E-18	2.18E-14	7.121864741	0.618942562	2.13E-30	4.60E-26	7.232379566	0.618942562	2.66E-33	5.75E-29	7.461847009	0.618942562	1.17E-35	2.52E-31
chr17	Rnf5	ENSMUSG00000015478	-0.272067789	3.275475122	0.316374099	1	0.478056027	3.275475122	0.084907441	1	-0.477952282	3.275475122	0.073097882	1	1.176747569	3.275475122	2.95E-05	0.637100345
chr1	Fam163a	ENSMUSG00000015484	5.239805551	1.798721271	7.87E-11	1.70E-06	6.209864784	1.798721271	1.04E-11	2.25E-07	6.213131983	1.798721271	4.06E-13	8.77E-09	6.663298048	1.798721271	9.20E-14	1.99E-09
chr2	Cacfd1	ENSMUSG00000015488	2.072620488	4.518131389	7.96E-09	0.000172	2.4944583	4.518131389	1.16E-11	2.51E-07	2.560749389	4.518131389	7.11E-13	1.54E-08	3.265726185	4.518131389	1.32E-18	2.84E-14
chr10	Hivep2	ENSMUSG00000015501	4.417693179	4.961240625	1.98E-45	4.28E-41	4.372977139	4.961240625	1.08E-45	2.34E-41	5.333799692	4.961240625	9.06E-65	1.96E-60	5.298404769	4.961240625	1.97E-65	4.24E-61
chr3	Arnt	ENSMUSG00000015522	-1.667491941	6.18792238	3.86E-16	8.33E-12	-1.158301343	6.18792238	9.98E-09	0.000215576	-0.180237422	6.18792238	0.363455938	1	-0.385820321	6.18792238	0.052284235	1
chr13	Itga2	ENSMUSG00000015533	4.753362278	0.402089543	7.10E-22	1.53E-17	3.827023051	0.402089543	2.24E-15	4.84E-11	3.994084532	0.402089543	4.07E-14	8.79E-10	5.292779017	0.402089543	3.00E-16	6.48E-12
chr13	Mocs2	ENSMUSG00000015536	-0.235574021	3.685381865	0.365287075	1	-0.03830913	3.685381865	0.883639115	1	-1.208805475	3.685381865	3.11E-06	0.06718423	0.024252691	3.685381865	0.927335934	1
chr11	Nat9	ENSMUSG00000015542	-0.578811482	2.092807255	0.075986239	1	0.067580735	2.092807255	0.83692484	1	-0.266131119	2.092807255	0.412812853	1	0.806325589	2.092807255	0.017109089	1
chr8	Lpl	ENSMUSG00000015568	-0.476570312	2.06552927	0.102252244	1	-0.427722773	2.06552927	0.139969118	1	0.122055562	2.06552927	0.667466875	1	-0.416299699	2.06552927	0.141529464	1
chr17	Atp6v0e	ENSMUSG00000015575	-0.95163348	4.561488116	0.00082015	1	-0.776106914	4.561488116	0.006443489	1	-0.87013961	4.561488116	0.002020285	1	-0.151478683	4.561488116	0.593196365	1
chr17	Zfp318	ENSMUSG00000015597	-1.0254833	5.70078245	0.000665724	1	-0.164988929	5.70078245	0.579984072	1	1.162599727	5.70078245	0.00011377	1	0.372873507	5.70078245	0.209274231	1
chr17	Ttbk1	ENSMUSG00000015599	5.304861072	3.78888081	8.55E-27	1.85E-22	5.396036182	3.78888081	6.16E-27	1.33E-22	5.759578497	3.78888081	1.18E-33	2.55E-29	6.348531171	3.78888081	1.02E-37	2.19E-33
chr17	Srf	ENSMUSG00000015605	-0.512536144	4.809680841	0.214397701	1	-0.375306393	4.809680841	0.359688879	1	-0.754411687	4.809680841	0.064835802	1	0.818892862	4.809680841	0.046149793	1
chr2	Gata3	ENSMUSG00000015619	5.954034921	2.567291674	2.43E-45	5.25E-41	5.066873052	2.567291674	3.07E-41	6.63E-37	5.897988304	2.567291674	4.77E-57	1.03E-52	5.974022946	2.567291674	2.58E-57	5.56E-53
chr2	Gata5	ENSMUSG00000015627	6.866197089	-2.076171722	1.49E-08	0.000321663	4.268420648	-2.076171722	0.011048024	1	0.72719907	-2.076171722	0.575724377	1	0.441106156	-2.076171722	0.753988398	1
chr2	Lama5	ENSMUSG00000015647	-2.800402118	6.590572087	7.35E-10	1.59E-05	-2.572325363	6.590572087	1.08E-08	0.000233284	-1.858066984	6.590572087	2.18E-05	0.469851012	-1.417975042	6.590572087	0.001026101	1
chr5	Steap1	ENSMUSG00000015652	-4.937184638	3.122493076	1.07E-42	2.30E-38	-4.886872068	3.122493076	1.35E-41	2.92E-37	-6.110801029	3.122493076	1.65E-45	3.57E-41	-6.017329379	3.122493076	1.10E-46	2.38E-42
chr5	Steap2	ENSMUSG00000015653	-3.025173206	5.054347229	3.52E-43	7.60E-39	-2.674906001	5.054347229	1.45E-34	3.14E-30	-2.428721188	5.054347229	4.14E-30	8.93E-26	-3.058587695	5.054347229	3.99E-44	8.62E-40
chr9	Hspa8	ENSMUSG00000015656	-2.508310292	9.741393438	1.03E-30	2.21E-26	-2.17109381	9.741393438	5.40E-24	1.17E-19	-1.711592971	9.741393438	6.08E-16	1.31E-11	-1.834403076	9.741393438	5.94E-18	1.28E-13
chr17	Serac1	ENSMUSG00000015659	-1.188601141	4.014979957	1.58E-05	0.341145541	-0.626961224	4.014979957	0.021681848	1	0.496869816	4.014979957	0.063890686	1	-0.487293931	4.014979957	0.070817068	1
chrX	Pdzd11	ENSMUSG00000015668	-0.404711838	3.19992173	0.142496011	1	0.002668801	3.19992173	0.992336727	1	-1.446662176	3.19992173	1.94E-07	0.004182738	0.50277751	3.19992173	0.079667604	1
chr13	Psma2	ENSMUSG00000015671	-1.683625381	6.010163721	2.32E-13	5.01E-09	-1.524468805	6.010163721	2.58E-11	5.56E-07	-1.32909471	6.010163721	5.24E-09	0.000113067	-1.100184154	6.010163721	1.26E-06	0.027246292
chr13	Mrpl32	ENSMUSG00000015672	-1.175668115	4.422378195	7.56E-07	0.01631641	-1.071719801	4.422378195	6.36E-06	0.137331881	-1.149653621	4.422378195	1.03E-06	0.022308807	-1.088422233	4.422378195	5.84E-06	0.126085156
chr3	Setdb1	ENSMUSG00000015697	-2.507333823	6.075813179	1.20E-16	2.60E-12	-2.130865597	6.075813179	8.48E-13	1.83E-08	-0.85798745	6.075813179	0.002875326	1	-1.343918009	6.075813179	3.59E-06	0.077594948
chr3	Anxa9	ENSMUSG00000015702	1.384260446	-0.452233484	0.016074645	1	-0.069294541	-0.452233484	0.904718803	1	0.756324758	-0.452233484	0.159099962	1	0.803292683	-0.452233484	0.165363188	1
chr7	Arnt2	ENSMUSG00000015709	2.580040103	5.5987548	2.35E-21	5.08E-17	2.464275544	5.5987548	7.54E-20	1.63E-15	2.993387641	5.5987548	6.12E-28	1.32E-23	3.041670296	5.5987548	7.92E-29	1.71E-24
chr3	Prune1	ENSMUSG00000015711	-1.515255282	5.399066797	2.65E-09	5.72E-05	-1.192009932	5.399066797	2.34E-06	0.050560683	-1.417509859	5.399066797	1.97E-08	0.000425532	-0.263697393	5.399066797	0.288791825	1
chr3	Cers2	ENSMUSG00000015714	-1.134525176	4.138958791	6.15E-07	0.01328598	-0.601962467	4.138958791	0.007798882	1	-0.971602677	4.138958791	1.49E-05	0.322707381	-0.340179529	4.138958791	0.133204706	1
chr7	Nlrp5	ENSMUSG00000015721	4.19951259	-1.528851602	3.36E-08	0.000725944	2.640944163	-1.528851602	0.000162839	1	-0.623804025	-1.528851602	0.523710783	1	2.492152341	-1.528851602	0.141210679	1
chr6	Capza2	ENSMUSG00000015733	-0.853190507	6.57731594	0.000134407	1	-0.771836777	6.57731594	0.000542245	1	-0.75579875	6.57731594	0.000669127	1	-0.190205589	6.57731594	0.390358683	1
chr3	Plekho1	ENSMUSG00000015745	3.797439021	2.963383877	4.31E-41	9.30E-37	3.576391561	2.963383877	1.49E-39	3.22E-35	3.370337827	2.963383877	1.78E-43	3.85E-39	3.847995673	2.963383877	4.31E-51	9.32E-47
chr3	Vps45	ENSMUSG00000015747	-0.436350344	3.595680321	0.181346436	1	-0.78629231	3.595680321	0.016299983	1	0.291683136	3.595680321	0.367375545	1	-0.567135887	3.595680321	0.078727912	1
chr3	Prpf3	ENSMUSG00000015748	-2.306155902	5.628752754	2.20E-16	4.74E-12	-2.131518528	5.628752754	1.82E-14	3.93E-10	-1.000973962	5.628752754	0.000203673	1	-1.655423668	5.628752754	1.48E-09	3.19E-05
chr3	Anp32e	ENSMUSG00000015749	-0.949696482	6.910030006	0.001543775	1	-0.723530256	6.910030006	0.015470215	1	-0.613062029	6.910030006	0.039665883	1	-0.055677467	6.910030006	0.851368567	1
chr3	Aph1a	ENSMUSG00000015750	-0.334850889	2.764480557	0.278415859	1	0.13233	2.764480557	0.67000249	1	-0.091693112	2.764480557	0.75752896	1	0.947094232	2.764480557	0.002356304	1
chr10	Tab2	ENSMUSG00000015755	0.546765358	6.477913888	0.014652346	1	0.763112375	6.477913888	0.000673956	1	1.414472606	6.477913888	4.09E-10	8.83E-06	0.826924521	6.477913888	0.000213672	1
chr10	Ppil4	ENSMUSG00000015757	-1.893184752	5.996888898	1.66E-15	3.58E-11	-1.713580895	5.996888898	3.79E-13	8.18E-09	-0.996064331	5.996888898	1.64E-05	0.354377941	-1.53312451	5.996888898	6.21E-11	1.34E-06
chr14	Cnih1	ENSMUSG00000015759	-0.087258768	5.192132096	0.739802718	1	-0.026314749	5.192132096	0.920193279	1	-0.155997151	5.192132096	0.549348331	1	0.041496371	5.192132096	0.874324947	1
chr6	Eps8	ENSMUSG00000015766	-1.078685092	4.830154785	1.91E-05	0.413490064	-1.024013212	4.830154785	4.97E-05	1	-1.492169599	4.830154785	4.01E-09	8.65E-05	-1.42262085	4.830154785	2.11E-08	0.000455304
chr2	Med22	ENSMUSG00000015776	-0.909666616	3.821928291	0.00075034	1	-0.472056783	3.821928291	0.074976554	1	-0.985551035	3.821928291	0.000157218	1	-0.032696161	3.821928291	0.901725064	1
chr2	Abo	ENSMUSG00000015787	3.325903182	-1.379694611	3.05E-06	0.065808287	2.342269085	-1.379694611	0.001554443	1	-2.13963831	-1.379694611	0.073931967	1	-0.402346323	-1.379694611	0.695715292	1
chr2	Surf1	ENSMUSG00000015790	-0.857649604	3.560239727	0.000985616	1	-0.663471581	3.560239727	0.01117499	1	-0.855938361	3.560239727	0.000951551	1	-0.093161783	3.560239727	0.722917248	1
chr5	Med28	ENSMUSG00000015804	-0.059399487	4.864304256	0.861568249	1	0.250487768	4.864304256	0.463586695	1	-0.779763669	4.864304256	0.022524505	1	0.623602338	4.864304256	0.069714364	1
chr5	Qdpr	ENSMUSG00000015806	-1.620414789	5.399703908	6.60E-09	0.000142568	-1.328453028	5.399703908	1.70E-06	0.036794828	-1.598874685	5.399703908	1.01E-08	0.000217192	-0.55723747	5.399703908	0.043041652	1
chr14	Gnrh1	ENSMUSG00000015812	0.126270466	-0.151651072	0.87392171	1	-1.7254578	-0.151651072	0.018329017	1	-0.297963495	-0.151651072	0.672173304	1	-1.499991819	-0.151651072	0.037705251	1
chr1	Tnr	ENSMUSG00000015829	4.648460774	2.247861914	1.35E-12	2.93E-08	4.147104	2.247861914	1.73E-10	3.73E-06	6.132556083	2.247861914	1.38E-16	2.98E-12	4.861218246	2.247861914	8.61E-13	1.86E-08
chr11	Sqstm1	ENSMUSG00000015837	-0.029903693	5.616653268	0.922400227	1	0.213595995	5.616653268	0.485099077	1	0.275160145	5.616653268	0.367617869	1	1.357009129	5.616653268	1.28E-05	0.275845095
chr2	Nfe2l2	ENSMUSG00000015839	-2.370507167	5.44017105	5.60E-26	1.21E-21	-1.833911561	5.44017105	1.08E-16	2.34E-12	-1.59218807	5.44017105	3.71E-13	8.01E-09	-1.57312438	5.44017105	7.40E-13	1.60E-08
chr1	Rxrg	ENSMUSG00000015843	2.321789783	1.175547174	2.86E-09	6.18E-05	2.662745224	1.175547174	1.79E-10	3.87E-06	1.842771971	1.175547174	7.32E-07	0.015815341	2.743934287	1.175547174	2.80E-11	6.06E-07
chr2	Rxra	ENSMUSG00000015846	1.561778953	4.124135563	5.23E-05	1	1.734958988	4.124135563	8.55E-06	0.184708558	1.018215837	4.124135563	0.006581968	1	2.073891966	4.124135563	9.28E-08	0.002003152
chr3	Adamtsl4	ENSMUSG00000015850	0.967311649	-0.121194846	0.021485178	1	-0.817069583	-0.121194846	0.074615034	1	-0.879222734	-0.121194846	0.025571948	1	1.399402697	-0.121194846	0.00496938	1
chr3	Fcrls	ENSMUSG00000015852	4.579704641	-2.225246302	4.58E-08	0.000988097	4.989535198	-2.225246302	0.000983089	1	0	-2.225246302	1	1	1.599956077	-2.225246302	0.188660227	1
chr11	Prpsap1	ENSMUSG00000015869	-1.577084186	5.15861887	1.92E-08	0.000413667	-1.25609774	5.15861887	6.34E-06	0.136972612	-0.954350682	5.15861887	0.000518232	1	-0.374642107	5.15861887	0.172820785	1
chr5	Fam184b	ENSMUSG00000015879	2.303531069	1.466090694	1.55E-05	0.333845977	2.648873013	1.466090694	1.28E-06	0.027737948	3.320003265	1.466090694	3.04E-09	6.57E-05	3.842795217	1.466090694	9.64E-12	2.08E-07
chr5	Ncapg	ENSMUSG00000015880	-4.010650675	6.02391573	2.97E-14	6.41E-10	-3.69098367	6.02391573	1.25E-12	2.69E-08	-2.223804375	6.02391573	5.48E-06	0.118263941	-3.813346225	6.02391573	2.96E-13	6.38E-09
chr5	Lcorl	ENSMUSG00000015882	1.094860905	5.409751364	0.003734093	1	1.164959484	5.409751364	0.00208408	1	2.137169366	5.409751364	3.68E-08	0.000795494	0.49477966	5.409751364	0.184812416	1
chr10	Lta4h	ENSMUSG00000015889	-1.391342078	5.343608698	8.99E-08	0.001941688	-1.165775788	5.343608698	6.69E-06	0.144498714	-0.166861614	5.343608698	0.515477997	1	-0.637989165	5.343608698	0.012952141	1
chr10	Amdhd1	ENSMUSG00000015890	0.149644408	-1.19424098	0.737340183	1	-0.407031016	-1.19424098	0.486323939	1	-2.473650892	-1.19424098	0.001792505	1	-3.031473824	-1.19424098	3.37E-05	0.727437258
chr2	Dstn	ENSMUSG00000015932	-1.993242638	7.68726776	8.11E-21	1.75E-16	-1.938154045	7.68726776	7.53E-20	1.63E-15	-2.663647703	7.68726776	2.88E-34	6.21E-30	-1.529815076	7.68726776	3.66E-13	7.91E-09
chr13	H2afy	ENSMUSG00000015937	-0.248018144	6.169406562	0.304942415	1	0.06205249	6.169406562	0.797331734	1	0.489920319	6.169406562	0.042619308	1	0.659633372	6.169406562	0.006545927	1
chr5	Gtf2ird2	ENSMUSG00000015942	0.94794528	2.616880296	0.000278486	1	0.448967535	2.616880296	0.067239596	1	1.236007578	2.616880296	2.39E-07	0.005165598	1.353283581	2.616880296	1.23E-08	0.000266678
chr3	Bola1	ENSMUSG00000015943	-0.943054833	2.940393205	0.090122614	1	-0.424443958	2.940393205	0.445359025	1	-1.753137313	2.940393205	0.002144686	1	0.888273757	2.940393205	0.128268123	1
chr5	Gatsl2	ENSMUSG00000015944	3.31672712	4.394391268	9.51E-27	2.05E-22	3.538558504	4.394391268	2.46E-29	5.31E-25	3.846159058	4.394391268	7.02E-36	1.52E-31	4.382526528	4.394391268	4.19E-43	9.05E-39
chr3	Fcgr1	ENSMUSG00000015947	6.855704763	-2.058324413	4.86E-09	0.000104973	3.45033414	-2.058324413	0.000428571	1	0	-2.058324413	1	1	0.428576484	-2.058324413	0.758079826	1
chr5	Ncf1	ENSMUSG00000015950	2.494449156	-1.248870341	0.000264285	1	1.545069301	-1.248870341	0.048310582	1	3.0431142	-1.248870341	1.51E-05	0.326406949	0.24341456	-1.248870341	0.728666672	1
chr7	Wnt11	ENSMUSG00000015957	5.374703963	0.494134546	1.55E-22	3.36E-18	3.921083505	0.494134546	5.48E-15	1.18E-10	4.865099679	0.494134546	1.57E-22	3.40E-18	4.260478756	0.494134546	3.74E-19	8.08E-15
chr1	Adss	ENSMUSG00000015961	-3.029428425	7.020512721	3.15E-24	6.80E-20	-2.856074598	7.020512721	5.18E-22	1.12E-17	-1.98256973	7.020512721	4.16E-12	8.97E-08	-2.396102307	7.020512721	1.61E-16	3.47E-12
chr1	1700016C15Rik	ENSMUSG00000015962	3.708782984	-1.683290024	4.03E-07	0.008703789	2.209016761	-1.683290024	0.003043614	1	1.442533446	-1.683290024	0.327971131	1	-3.7791868	-1.683290024	0.010536504	1
chr14	Il17rb	ENSMUSG00000015966	4.905019439	-1.621165468	7.09E-10	1.53E-05	2.55078457	-1.621165468	0.002246753	1	0.527766635	-1.621165468	0.457427395	1	-3.13622503	-1.621165468	0.002386279	1
chr14	Cacna1d	ENSMUSG00000015968	4.133296424	3.009983415	7.38E-14	1.59E-09	3.715670578	3.009983415	1.05E-11	2.27E-07	3.953362821	3.009983415	5.96E-13	1.29E-08	3.057897061	3.009983415	8.30E-09	0.000179289
chr14	Chdh	ENSMUSG00000015970	5.344273213	-0.738287024	2.22E-11	4.80E-07	2.682746318	-0.738287024	0.000112209	1	1.991267367	-0.738287024	0.005491524	1	1.753720391	-0.738287024	0.084663308	1
chr14	Actr8	ENSMUSG00000015971	-0.579611424	4.184023142	0.00408773	1	-0.333512963	4.184023142	0.097901981	1	0.161466366	4.184023142	0.413664707	1	0.23079758	4.184023142	0.243699595	1
chr7	Lrrc27	ENSMUSG00000015980	1.16803558	2.037178849	3.54E-05	0.764546929	0.938406407	2.037178849	0.001447086	1	0.884259126	2.037178849	0.000874293	1	1.244971196	2.037178849	1.51E-05	0.326707669
chr7	Stk32c	ENSMUSG00000015981	3.62252859	2.068888944	2.24E-20	4.84E-16	3.257662609	2.068888944	1.14E-16	2.46E-12	2.469513574	2.068888944	4.81E-12	1.04E-07	3.188178139	2.068888944	1.21E-17	2.61E-13
chr8	Fnta	ENSMUSG00000015994	-1.280529026	5.19718531	3.07E-07	0.0066204	-0.987743554	5.19718531	6.94E-05	1	-1.150132363	5.19718531	3.29E-06	0.071005826	-0.652910402	5.19718531	0.008073988	1
chr13	Skiv2l2	ENSMUSG00000016018	-2.632188161	6.64888092	2.95E-16	6.38E-12	-2.536428714	6.64888092	2.46E-15	5.30E-11	-1.390030053	6.64888092	6.61E-06	0.142683743	-2.320968549	6.64888092	2.68E-13	5.78E-09
chr2	Lbp	ENSMUSG00000016024	4.466310981	-0.023104023	2.60E-11	5.61E-07	3.621773708	-0.023104023	3.71E-08	0.000801973	4.206292391	-0.023104023	1.36E-08	0.000293333	5.386744049	-0.023104023	3.38E-12	7.29E-08
chr15	Celsr1	ENSMUSG00000016028	0.510287605	5.322785539	0.132002664	1	0.383954327	5.322785539	0.254847729	1	1.31763854	5.322785539	0.000111939	1	1.761015873	5.322785539	3.32E-07	0.007172809
chr9	Fli1	ENSMUSG00000016087	4.404853384	0.66740383	3.04E-20	6.56E-16	4.181036952	0.66740383	6.26E-15	1.35E-10	4.054618288	0.66740383	2.96E-12	6.40E-08	4.047130178	0.66740383	5.96E-11	1.29E-06
chr5	Stard13	ENSMUSG00000016128	3.680980466	2.25359084	1.67E-19	3.61E-15	3.512759518	2.25359084	4.89E-20	1.06E-15	4.390199639	2.25359084	1.30E-32	2.80E-28	4.286714229	2.25359084	2.36E-32	5.09E-28
chrX	Tenm1	ENSMUSG00000016150	1.854676144	3.907597589	1.40E-05	0.301888584	1.663720196	3.907597589	8.36E-05	1	2.633904356	3.907597589	1.29E-09	2.78E-05	2.079449733	3.907597589	9.16E-07	0.019783402
chr1	Camk1g	ENSMUSG00000016179	6.091289587	1.734352454	7.07E-31	1.53E-26	5.851754972	1.734352454	1.23E-30	2.66E-26	6.762600957	1.734352454	4.33E-39	9.35E-35	10.61919716	1.734352454	5.53E-46	1.19E-41
chr1	Diexf	ENSMUSG00000016181	-1.868495553	4.605621208	5.66E-15	1.22E-10	-1.948274737	4.605621208	3.78E-16	8.16E-12	-0.735774169	4.605621208	0.001371237	1	-1.592259837	4.605621208	1.06E-11	2.29E-07
chr1	Hsd11b1	ENSMUSG00000016194	4.184776955	-1.000035753	1.08E-09	2.34E-05	3.479891158	-1.000035753	4.33E-06	0.093459316	1.560250912	-1.000035753	0.051983796	1	2.207053307	-1.000035753	0.058143088	1
chr1	Syt14	ENSMUSG00000016200	-0.579921322	5.035228701	0.069234366	1	-0.290020582	5.035228701	0.362787759	1	1.156154039	5.035228701	0.000315185	1	-0.350968438	5.035228701	0.268351401	1
chrX	Lonrf3	ENSMUSG00000016239	2.296201918	2.185340678	8.93E-08	0.001929591	2.294717558	2.185340678	9.05E-08	0.001954486	3.330553048	2.185340678	6.26E-15	1.35E-10	2.304782853	2.185340678	1.84E-08	0.00039728
chr2	Atp5e	ENSMUSG00000016252	-0.372725536	4.791683214	0.379078004	1	0.368798627	4.791683214	0.38577929	1	-1.25122661	4.791683214	0.003652767	1	0.891607066	4.791683214	0.039728206	1
chr2	Nelfcd	ENSMUSG00000016253	-1.175793403	4.870248046	2.00E-05	0.431650431	-0.898209395	4.870248046	0.001031779	1	-0.884417848	4.870248046	0.00120305	1	-0.101361468	4.870248046	0.708644672	1
chr2	Tubb1	ENSMUSG00000016255	4.11343743	-2.228423969	1.71E-05	0.368505195	4.669835878	-2.228423969	0.003916711	1	-1.284285235	-2.228423969	0.330003413	1	1.723559633	-2.228423969	0.296987964	1
chr2	Ctsz	ENSMUSG00000016256	-1.632697541	4.303201921	3.35E-06	0.072361895	-1.255890822	4.303201921	0.000318247	1	-1.296448058	4.303201921	0.000191437	1	-0.610962244	4.303201921	0.079065101	1
chr2	Prelid3b	ENSMUSG00000016257	-1.86618143	5.433616996	4.05E-16	8.75E-12	-1.413833998	5.433616996	4.47E-10	9.64E-06	-1.945107027	5.433616996	1.33E-17	2.88E-13	-0.924443234	5.433616996	4.22E-05	0.910391455
chr1	Sertad4	ENSMUSG00000016262	3.561238859	3.148474816	7.93E-42	1.71E-37	3.120457933	3.148474816	1.25E-34	2.71E-30	3.365270471	3.148474816	2.85E-47	6.16E-43	4.448281797	3.148474816	1.65E-67	3.56E-63
chrX	Ube2a	ENSMUSG00000016308	-1.235408431	4.501237822	1.35E-06	0.02917912	-0.957666902	4.501237822	0.000173657	1	-1.312736767	4.501237822	2.61E-07	0.005627083	-0.038853256	4.501237822	0.879324858	1
chrX	Slc25a5	ENSMUSG00000016319	-1.954858919	7.131868973	1.26E-09	2.73E-05	-1.988809685	7.131868973	6.79E-10	1.47E-05	-1.768866978	7.131868973	3.38E-08	0.00073083	-1.040990961	7.131868973	0.000943366	1
chr2	Ppdpf	ENSMUSG00000016344	0.2294221	3.282481361	0.652830784	1	0.981762169	3.282481361	0.057873174	1	-0.314369848	3.282481361	0.536279154	1	1.581412533	3.282481361	0.002882374	1
chr2	Kcnq2	ENSMUSG00000016346	2.496506865	4.554248355	3.66E-12	7.90E-08	2.939787718	4.554248355	1.14E-15	2.45E-11	3.422168504	4.554248355	1.04E-20	2.26E-16	3.309726805	4.554248355	1.36E-19	2.94E-15
chr2	Eef1a2	ENSMUSG00000016349	6.408244253	3.34069669	3.88E-15	8.39E-11	7.350848281	3.34069669	3.03E-17	6.53E-13	6.911273715	3.34069669	2.57E-17	5.55E-13	7.630561874	3.34069669	3.56E-19	7.69E-15
chr2	Col20a1	ENSMUSG00000016356	1.279141676	1.560255376	0.004911449	1	0.172087072	1.560255376	0.698300052	1	0.817286021	1.560255376	0.054529827	1	-0.27043903	1.560255376	0.524495675	1
chrX	Pls3	ENSMUSG00000016382	1.562327743	3.435366495	7.91E-08	0.001707678	2.014033121	3.435366495	8.20E-12	1.77E-07	1.981973767	3.435366495	1.48E-11	3.20E-07	2.142719675	3.435366495	2.12E-13	4.58E-09
chr2	Mpped2	ENSMUSG00000016386	1.944592607	4.10284962	1.30E-07	0.002802374	1.724196913	4.10284962	2.61E-06	0.056364588	1.692827236	4.10284962	2.94E-06	0.063397577	0.581390475	4.10284962	0.100369181	1
chrX	Nkap	ENSMUSG00000016409	0.103841195	4.600186043	0.739298711	1	0.385606245	4.600186043	0.21716531	1	0.903908883	4.600186043	0.003875311	1	0.624419481	4.600186043	0.045255047	1
chrX	Ndufa1	ENSMUSG00000016427	-0.715438303	3.65709849	0.047054018	1	0.137754863	3.65709849	0.703626479	1	-1.607241074	3.65709849	1.21E-05	0.26103534	0.862257466	3.65709849	0.020962246	1
chr2	Wt1	ENSMUSG00000016458	-0.028799132	1.467728444	0.956021684	1	-0.826339136	1.467728444	0.118917496	1	-1.757361477	1.467728444	0.00136859	1	-2.370101428	1.467728444	2.07E-05	0.447691835
chr13	E2f3	ENSMUSG00000016477	-1.315426664	5.741517133	9.58E-08	0.00206819	-2.107493473	5.741517133	5.38E-17	1.16E-12	-1.327478146	5.741517133	5.46E-08	0.001179691	-2.000532077	5.741517133	1.02E-15	2.20E-11
chr1	Cr1l	ENSMUSG00000016481	-1.921422997	3.534028646	1.06E-08	0.000229384	-2.047631804	3.534028646	1.38E-09	2.97E-05	-1.019296156	3.534028646	0.001815806	1	-2.133290158	3.534028646	2.76E-10	5.96E-06
chr6	Ppfibp1	ENSMUSG00000016487	-1.65828667	5.875678408	1.80E-16	3.89E-12	-1.118420703	5.875678408	1.66E-08	0.000357594	-0.763239193	5.875678408	9.45E-05	1	-0.047912831	5.875678408	0.804555407	1
chr1	Cd46	ENSMUSG00000016493	-0.387966684	0.414085559	0.417201743	1	-0.314768848	0.414085559	0.518695911	1	0.788128834	0.414085559	0.099218292	1	-1.349497361	0.414085559	0.005307783	1
chr1	Cd34	ENSMUSG00000016494	-0.055738496	0.591740119	0.874462589	1	0.096018708	0.591740119	0.796822382	1	-0.598188962	0.591740119	0.087953054	1	0.012795875	0.591740119	0.973398388	1
chr19	Plgrkt	ENSMUSG00000016495	-0.024464885	2.253255744	0.921486735	1	0.373871169	2.253255744	0.145138801	1	0.446793567	2.253255744	0.075903717	1	0.359574125	2.253255744	0.181823865	1
chr19	Cd274	ENSMUSG00000016496	1.789190536	-0.164716101	0.000125491	1	1.771780796	-0.164716101	0.003086977	1	-0.043998303	-0.164716101	0.915999748	1	0.591416903	-0.164716101	0.232952304	1
chr19	Pdcd1lg2	ENSMUSG00000016498	3.622840556	-0.822869235	5.89E-12	1.27E-07	2.584905271	-0.822869235	2.81E-06	0.060633823	0.67464588	-0.822869235	0.46202162	1	-0.334920624	-0.822869235	0.82587376	1
chr5	Gtf3a	ENSMUSG00000016503	-1.406052781	4.707720729	5.93E-05	1	-1.165634525	4.707720729	0.000862983	1	-2.410338917	4.707720729	2.09E-11	4.50E-07	-0.614361971	4.707720729	0.077264816	1
chr5	Mtif3	ENSMUSG00000016510	-1.109840664	3.498666913	5.24E-06	0.113246464	-1.075532916	3.498666913	9.22E-06	0.199010221	-0.87919318	3.498666913	0.000198859	1	-0.193799129	3.498666913	0.417314105	1
chr5	Lnx2	ENSMUSG00000016520	-0.841383451	4.338659313	0.001331213	1	-0.767601082	4.338659313	0.003267297	1	-1.137299134	4.338659313	1.21E-05	0.261324169	-0.259521114	4.338659313	0.316078949	1
chr1	Dyrk3	ENSMUSG00000016526	-2.458113948	4.380595763	2.17E-35	4.69E-31	-1.792943032	4.380595763	1.53E-20	3.31E-16	-1.725288804	4.380595763	1.46E-19	3.16E-15	-1.325568926	4.380595763	2.60E-12	5.62E-08
chr1	Mapkapk2	ENSMUSG00000016528	1.37843102	4.957168559	9.65E-06	0.208448923	1.578975959	4.957168559	4.48E-07	0.009676385	1.299171409	4.957168559	2.32E-05	0.501169484	2.203737326	4.957168559	3.53E-12	7.63E-08
chrX	Lamp2	ENSMUSG00000016534	-0.760732464	5.908973646	0.0560782	1	-0.358018721	5.908973646	0.366521613	1	0.998379703	5.908973646	0.012469962	1	-0.329453929	5.908973646	0.405591623	1
chr15	Atxn10	ENSMUSG00000016541	-0.463768815	6.726933501	0.019305954	1	-0.299742735	6.726933501	0.129851154	1	0.083239635	6.726933501	0.673815786	1	-0.362162224	6.726933501	0.067025641	1
chr15	Foxred2	ENSMUSG00000016552	-0.897816544	3.474886088	0.000177947	1	-0.58342571	3.474886088	0.014542113	1	0.281082174	3.474886088	0.220167846	1	0.175934752	3.474886088	0.451526976	1
chr15	Eif3d	ENSMUSG00000016554	-1.532069694	7.165192259	3.21E-06	0.069280909	-1.614082251	7.165192259	9.63E-07	0.02080231	-0.787149201	7.165192259	0.015016812	1	-0.731567859	7.165192259	0.023651718	1
chr11	H3f3b	ENSMUSG00000016559	0.621296468	8.157562938	0.03746815	1	0.708684252	8.157562938	0.017762676	1	0.122871799	8.157562938	0.679423619	1	1.609139732	8.157562938	1.33E-07	0.002866019
chr15	Nup50	ENSMUSG00000016619	-1.617154107	6.487619217	2.28E-11	4.92E-07	-1.231762367	6.487619217	2.46E-07	0.005307425	-0.779741569	6.487619217	0.000943468	1	-0.31397221	6.487619217	0.181537283	1
chr15	Phf21b	ENSMUSG00000016624	2.592174634	4.371968178	4.31E-15	9.31E-11	2.861570112	4.371968178	2.15E-17	4.65E-13	3.123993184	4.371968178	6.37E-21	1.37E-16	3.040765215	4.371968178	7.52E-20	1.62E-15
chr7	Nlrp14	ENSMUSG00000016626	0.894327207	-1.112821932	0.101988141	1	1.166316291	-1.112821932	0.05035652	1	-2.899402388	-1.112821932	0.007179363	1	-1.73435099	-1.112821932	0.01514135	1
chr15	Ift27	ENSMUSG00000016637	0.006872909	3.052037768	0.981130375	1	-0.315994458	3.052037768	0.277267968	1	-0.006046349	3.052037768	0.983510715	1	0.864177263	3.052037768	0.00405089	1
chr15	Pacsin2	ENSMUSG00000016664	-2.113154333	6.03731912	2.96E-13	6.38E-09	-2.261942776	6.03731912	7.54E-15	1.63E-10	-2.214031483	6.03731912	2.35E-14	5.08E-10	-1.811902765	6.03731912	2.57E-10	5.54E-06
chr13	Cmah	ENSMUSG00000016756	3.714684759	0.27614054	2.40E-06	0.051770857	3.507096215	0.27614054	1.43E-05	0.309705434	1.980876108	0.27614054	0.045173052	1	0.872183553	0.27614054	0.386905509	1
chr15	Ttll12	ENSMUSG00000016757	-0.212849266	4.605032826	0.546732625	1	-0.309247203	4.605032826	0.379900583	1	-0.202258026	4.605032826	0.564221573	1	0.976413413	4.605032826	0.005858927	1
chr15	Bik	ENSMUSG00000016758	0.908716163	-0.083787692	0.029468657	1	-0.595715036	-0.083787692	0.235750042	1	-1.851439879	-0.083787692	0.000116984	1	-0.005255807	-0.083787692	0.992783419	1
chr15	Scube1	ENSMUSG00000016763	4.755730269	2.920411139	1.76E-32	3.81E-28	5.503820477	2.920411139	3.38E-35	7.30E-31	5.539136058	2.920411139	2.48E-43	5.35E-39	5.803213545	2.920411139	9.32E-45	2.01E-40
chr14	Tox4	ENSMUSG00000016831	-0.799355188	5.439802885	0.000401745	1	-0.430721397	5.439802885	0.054406962	1	-0.345733231	5.439802885	0.11934898	1	0.226230726	5.439802885	0.309134567	1
chr5	Mrps18c	ENSMUSG00000016833	-1.904706007	2.873656348	9.45E-10	2.04E-05	-1.846072314	2.873656348	2.72E-09	5.87E-05	-2.560475794	2.873656348	1.33E-15	2.88E-11	-1.593816366	2.873656348	9.80E-07	0.021161587
chr1	Sulf1	ENSMUSG00000016918	0.199604485	6.422839594	0.526357852	1	0.367469628	6.422839594	0.242999559	1	0.670488842	6.422839594	0.03343479	1	0.10017794	6.422839594	0.749442141	1
chr2	Srsf6	ENSMUSG00000016921	-2.686249534	7.630471073	2.41E-33	5.20E-29	-2.234373541	7.630471073	1.86E-24	4.03E-20	-1.430647136	7.630471073	1.86E-11	4.03E-07	-1.642700593	7.630471073	2.06E-14	4.45E-10
chr2	Plcg1	ENSMUSG00000016933	-0.851026492	6.385313806	0.002539546	1	-0.746687472	6.385313806	0.007904519	1	0.361156459	6.385313806	0.19645586	1	0.342470755	6.385313806	0.219911434	1
chr11	Kctd2	ENSMUSG00000016940	0.234977305	3.856618399	0.414248541	1	0.580446246	3.856618399	0.044933068	1	0.525162005	3.856618399	0.061620293	1	1.106225117	3.856618399	0.000121675	1
chr15	Tmprss6	ENSMUSG00000016942	4.280350602	-0.789872998	8.50E-13	1.84E-08	2.557132264	-0.789872998	5.13E-05	1	1.253866729	-0.789872998	0.049252071	1	0.056297497	-0.789872998	0.93332374	1
chr17	Kctd5	ENSMUSG00000016946	-0.879119122	5.20175737	0.000192993	1	-0.593720524	5.20175737	0.011502463	1	-0.9600977	5.20175737	3.68E-05	0.794346773	0.119595992	5.20175737	0.606997896	1
chr13	Pom121l2	ENSMUSG00000016982	-1.239683044	-0.501053549	0.032055499	1	-2.133203768	-0.501053549	0.002484938	1	-4.501349789	-0.501053549	9.51E-08	0.002054649	-7.536982617	-0.501053549	4.36E-12	9.43E-08
chr11	Etaa1	ENSMUSG00000016984	-2.718376518	5.806234276	1.25E-21	2.71E-17	-2.607744491	5.806234276	3.48E-20	7.51E-16	-2.746814596	5.806234276	3.19E-22	6.88E-18	-2.558052532	5.806234276	1.08E-19	2.33E-15
chr2	Matn4	ENSMUSG00000016995	4.893382086	-0.851805349	3.61E-12	7.79E-08	3.955466916	-0.851805349	1.72E-07	0.003718805	5.354082376	-0.851805349	1.33E-11	2.86E-07	3.606907245	-0.851805349	2.38E-07	0.005142053
chr2	Slpi	ENSMUSG00000017002	8.201442657	-0.988716826	3.92E-16	8.47E-12	2.631616239	-0.988716826	3.19E-05	0.688713135	2.731001933	-0.988716826	0.001067856	1	0.892860986	-0.988716826	0.246725047	1
chr2	Rbpjl	ENSMUSG00000017007	3.873008248	-1.714719749	1.41E-06	0.030411501	6.190021	-1.714719749	4.77E-06	0.103040605	-1.217515772	-1.714719749	0.216032644	1	-0.132471738	-1.714719749	0.892454179	1
chr2	Sdc4	ENSMUSG00000017009	-0.043619058	4.120436186	0.868319079	1	0.216784981	4.120436186	0.410989265	1	-0.285039305	4.120436186	0.267191297	1	0.759970399	4.120436186	0.003880517	1
chrX	Il13ra1	ENSMUSG00000017057	0.37021706	1.561100955	0.393790351	1	-0.287600474	1.561100955	0.490893936	1	-0.508226425	1.561100955	0.211512051	1	-0.776408344	1.561100955	0.061782408	1
chr11	Nbr1	ENSMUSG00000017119	-1.007943288	6.686437704	1.23E-05	0.264726217	-0.602358263	6.686437704	0.008477346	1	0.388851673	6.686437704	0.088517514	1	0.249983634	6.686437704	0.271910012	1
chr11	Cyth1	ENSMUSG00000017132	2.622041444	3.91944832	3.14E-22	6.77E-18	2.834401685	3.91944832	5.34E-25	1.15E-20	2.958873292	3.91944832	3.49E-29	7.53E-25	3.128242885	3.91944832	3.06E-31	6.61E-27
chr2	Rnd3	ENSMUSG00000017144	2.406056965	5.910293578	2.00E-23	4.32E-19	2.123757594	5.910293578	3.67E-19	7.93E-15	2.505370576	5.910293578	1.08E-25	2.32E-21	2.552811786	5.910293578	2.26E-26	4.88E-22
chr11	Brca1	ENSMUSG00000017146	-4.023814865	6.371737458	4.45E-21	9.61E-17	-3.505654219	6.371737458	3.98E-17	8.60E-13	-2.21160158	6.371737458	2.12E-08	0.00045749	-3.263847131	6.371737458	2.16E-15	4.66E-11
chr11	Cntnap1	ENSMUSG00000017167	4.239019172	0.830693637	1.63E-13	3.53E-09	9.17828495	0.830693637	3.40E-21	7.34E-17	7.774175037	0.830693637	5.33E-28	1.15E-23	7.639786844	0.830693637	1.72E-26	3.71E-22
chr11	Nt5c3b	ENSMUSG00000017176	-1.066223088	4.377064827	4.46E-05	0.96387182	-0.621475869	4.377064827	0.016858849	1	-0.826172977	4.377064827	0.001416946	1	-0.095341166	4.377064827	0.715154543	1
chr11	Coa3	ENSMUSG00000017188	-0.243800354	3.680607349	0.549391777	1	0.256887926	3.680607349	0.530139476	1	-1.123316516	3.680607349	0.006505836	1	1.17004497	3.680607349	0.005670864	1
chr11	Gsdma	ENSMUSG00000017204	2.751223507	-1.3843141	2.09E-05	0.452134959	0.059484305	-1.3843141	0.916531726	1	-1.744808667	-1.3843141	0.024982843	1	-3.770355052	-1.3843141	0.010256178	1
chr11	Med24	ENSMUSG00000017210	-0.980659048	5.076447559	0.003053322	1	-0.852678751	5.076447559	0.009510572	1	-0.280398603	5.076447559	0.390377493	1	0.204789705	5.076447559	0.530104096	1
chr11	Gsdma2	ENSMUSG00000017211	3.80640077	-2.093481582	2.49E-07	0.005367817	5.295051871	-2.093481582	0.000269713	1	1.442339124	-2.093481582	0.326724119	1	-3.389887826	-2.093481582	0.0245971	1
chr11	Psmd3	ENSMUSG00000017221	-1.455605189	6.137814111	0.000416948	1	-1.353936042	6.137814111	0.000983226	1	-1.274944985	6.137814111	0.001881009	1	-0.295398148	6.137814111	0.465201949	1
chr4	Exosc10	ENSMUSG00000017264	-1.85753319	5.679266122	2.28E-13	4.92E-09	-2.004847302	5.679266122	2.55E-15	5.50E-11	-0.989795509	5.679266122	6.04E-05	1	-1.267051012	5.679266122	3.25E-07	0.007011521
chr11	Glod4	ENSMUSG00000017286	-0.83005115	5.042581079	0.000535028	1	-0.770709903	5.042581079	0.001285626	1	-0.443545652	5.042581079	0.063439404	1	-0.198020934	5.042581079	0.407089336	1
chr11	Vps53	ENSMUSG00000017288	-0.394842068	3.80219417	0.125181325	1	-0.242270429	3.80219417	0.344619253	1	0.271663574	3.80219417	0.287236906	1	-0.434083879	3.80219417	0.087343323	1
chr11	Taok1	ENSMUSG00000017291	0.165477699	7.836107876	0.542696904	1	0.166423979	7.836107876	0.540269478	1	1.650036714	7.836107876	3.14E-09	6.78E-05	0.240954656	7.836107876	0.374767967	1
chr2	Dnttip1	ENSMUSG00000017299	-0.283316832	3.781367581	0.162323188	1	-0.124123184	3.781367581	0.537484061	1	0.387427948	3.781367581	0.048189961	1	0.40313006	3.781367581	0.0441339	1
chr2	Tnnc2	ENSMUSG00000017300	2.692491868	-0.717391678	1.63E-06	0.035115205	4.469799548	-0.717391678	4.42E-07	0.009538633	1.539368788	-0.717391678	0.003144875	1	2.282143304	-0.717391678	9.69E-05	1
chr2	Acot8	ENSMUSG00000017307	-1.21958479	3.228691881	1.36E-06	0.029427909	-1.051175431	3.228691881	3.95E-05	0.852359667	0.013498033	3.228691881	0.955840025	1	-0.686005163	3.228691881	0.006398928	1
chr11	Cd300lg	ENSMUSG00000017309	6.903109139	-2.035294229	1.26E-08	0.000272241	2.545785116	-2.035294229	0.021738308	1	4.025455955	-2.035294229	0.00503263	1	-2.839309378	-2.035294229	0.069058081	1
chr11	Mpp2	ENSMUSG00000017314	3.966114917	4.08300834	1.16E-33	2.50E-29	4.449513297	4.08300834	9.85E-40	2.13E-35	5.246740295	4.08300834	3.08E-53	6.64E-49	6.090830124	4.08300834	2.53E-64	5.46E-60
chr11	Vtn	ENSMUSG00000017344	10.2898822	2.248984806	1.36E-13	2.93E-09	11.04884291	2.248984806	3.10E-15	6.70E-11	7.767910078	2.248984806	3.89E-13	8.41E-09	9.475137961	2.248984806	3.81E-16	8.23E-12
chr11	Nlk	ENSMUSG00000017376	-1.111565274	5.911142601	2.84E-07	0.006137222	-0.678531611	5.911142601	0.001632655	1	-0.207136018	5.911142601	0.330046611	1	-0.62375618	5.911142601	0.003556536	1
chr11	Traf4	ENSMUSG00000017386	0.32742338	5.546509244	0.485298221	1	1.107869059	5.546509244	0.019576805	1	0.440893478	5.546509244	0.346144832	1	1.831608575	5.546509244	0.000150608	1
chr11	Aldoc	ENSMUSG00000017390	1.479178752	3.309244792	0.004111299	1	1.763356346	3.309244792	0.00064648	1	1.584353434	3.309244792	0.002143269	1	3.089816404	3.309244792	1.48E-08	0.000320688
chr11	Stac2	ENSMUSG00000017400	-0.436438393	3.692455715	0.336426901	1	-0.225465512	3.692455715	0.620210318	1	-0.188616212	3.692455715	0.673773547	1	0.44869302	3.692455715	0.320958691	1
chr11	Rpl19	ENSMUSG00000017404	-1.269549471	8.112262688	0.0033987	1	-0.984768043	8.112262688	0.022281171	1	-1.006076761	8.112262688	0.019590172	1	0.514303141	8.112262688	0.229995217	1
chr11	Nek8	ENSMUSG00000017405	-1.27743831	1.727509324	5.78E-05	1	-1.559033858	1.727509324	6.80E-07	0.014689845	-0.743991792	1.727509324	0.013488245	1	-0.480464899	1.727509324	0.122172136	1
chr2	Cacnb4	ENSMUSG00000017412	4.900873445	3.600861928	8.60E-23	1.86E-18	4.434088892	3.600861928	5.55E-20	1.20E-15	5.900611945	3.600861928	2.08E-30	4.49E-26	4.273013344	3.600861928	1.41E-19	3.04E-15
chr11	Plxdc1	ENSMUSG00000017417	-0.554355233	2.383488909	0.08344402	1	-1.175820367	2.383488909	0.000516215	1	-2.911507129	2.383488909	6.87E-16	1.48E-11	-2.69095943	2.383488909	3.32E-13	7.17E-09
chr2	Arl5b	ENSMUSG00000017418	0.283394991	5.800772966	0.237207349	1	0.655392819	5.800772966	0.006388591	1	1.948465728	5.800772966	2.10E-15	4.53E-11	0.752640978	5.800772966	0.001627087	1
chr11	Zfp207	ENSMUSG00000017421	-2.442963474	7.325708452	8.51E-10	1.84E-05	-2.14112996	7.325708452	5.38E-08	0.001161136	-0.769828449	7.325708452	0.04262911	1	-1.735719537	7.325708452	7.86E-06	0.169772962
chr11	Psmd11	ENSMUSG00000017428	-1.838964426	6.83854083	6.21E-25	1.34E-20	-1.671261718	6.83854083	3.68E-21	7.94E-17	-1.259298478	6.83854083	5.26E-13	1.14E-08	-1.09814861	6.83854083	2.90E-10	6.26E-06
chr11	C1qtnf1	ENSMUSG00000017446	3.888239543	-0.967000074	7.69E-11	1.66E-06	3.935381335	-0.967000074	7.63E-08	0.001648131	3.941427898	-0.967000074	7.95E-06	0.171738184	4.095059756	-0.967000074	4.45E-06	0.096065545
chr11	Pipox	ENSMUSG00000017453	-2.743990161	4.188342377	7.39E-28	1.60E-23	-3.120744425	4.188342377	6.38E-34	1.38E-29	-2.482614219	4.188342377	2.69E-23	5.80E-19	-2.851858684	4.188342377	2.16E-28	4.67E-24
chr11	Timp2	ENSMUSG00000017466	4.577125692	3.703048092	8.76E-49	1.89E-44	5.137941761	3.703048092	1.92E-57	4.15E-53	4.437469378	3.703048092	3.84E-54	8.28E-50	5.339580124	3.703048092	5.69E-67	1.23E-62
chr14	Top2b	ENSMUSG00000017485	0.129410297	6.864416955	0.744227555	1	0.624276181	6.864416955	0.11682894	1	1.970612049	6.864416955	1.64E-06	0.035462535	0.665308634	6.864416955	0.094580732	1
chr14	Rarb	ENSMUSG00000017491	5.076658613	3.687448511	4.55E-36	9.83E-32	4.68440387	3.687448511	6.58E-32	1.42E-27	5.26828281	3.687448511	4.47E-39	9.66E-35	4.948539773	3.687448511	1.89E-35	4.09E-31
chr11	Igfbp4	ENSMUSG00000017493	5.285197668	4.287990634	8.83E-42	1.91E-37	5.332343418	4.287990634	1.24E-43	2.67E-39	4.904714748	4.287990634	9.26E-42	2.00E-37	6.566420603	4.287990634	5.83E-59	1.26E-54
chr11	Cdc6	ENSMUSG00000017499	-3.857200637	4.799546829	4.86E-24	1.05E-19	-4.181063004	4.799546829	2.47E-27	5.34E-23	-3.548402007	4.799546829	2.70E-21	5.84E-17	-3.699933899	4.799546829	1.03E-22	2.23E-18
chr11	Suz12	ENSMUSG00000017548	-2.306068675	7.619551001	1.37E-13	2.96E-09	-2.082305013	7.619551001	1.64E-11	3.55E-07	-1.031644527	7.619551001	0.000584201	1	-1.663675281	7.619551001	4.79E-08	0.001035104
chr11	Atad5	ENSMUSG00000017550	-3.308170537	5.823817432	2.55E-12	5.51E-08	-3.037275494	5.823817432	7.71E-11	1.66E-06	-1.324084098	5.823817432	0.002568148	1	-2.85600261	5.823817432	6.76E-10	1.46E-05
chr11	Crlf3	ENSMUSG00000017561	-2.843341036	5.073013766	1.34E-57	2.88E-53	-2.745305984	5.073013766	1.54E-53	3.33E-49	-2.235896694	5.073013766	1.24E-39	2.68E-35	-2.436964617	5.073013766	8.23E-44	1.78E-39
chr11	Tns4	ENSMUSG00000017607	3.417150253	-0.414834039	1.08E-10	2.33E-06	4.229005591	-0.414834039	6.70E-09	0.000144801	2.693650203	-0.414834039	6.08E-06	0.131255213	3.576517504	-0.414834039	2.08E-09	4.48E-05
chr11	Tnfaip1	ENSMUSG00000017615	0.063141523	4.945836216	0.757280425	1	0.494293425	4.945836216	0.016380494	1	0.311073277	4.945836216	0.120964514	1	1.145409482	4.945836216	2.38E-08	0.000513365
chr11	Abr	ENSMUSG00000017631	0.471661104	6.578115025	0.028444036	1	0.455653767	6.578115025	0.034162669	1	1.08165228	6.578115025	5.71E-07	0.012329679	0.980654022	6.578115025	5.43E-06	0.117330553
chr11	Rab11fip4	ENSMUSG00000017639	1.129914887	5.796948833	4.86E-05	1	1.254155255	5.796948833	7.01E-06	0.151428727	1.112660596	5.796948833	5.39E-05	1	2.333802516	5.796948833	3.59E-16	7.75E-12
chr2	Cd40	ENSMUSG00000017652	2.076662838	-0.221301201	7.05E-07	0.015219614	2.355025738	-0.221301201	1.97E-06	0.042508917	0.918818576	-0.221301201	0.023882355	1	1.008564851	-0.221301201	0.043013576	1
chr2	Slc35c2	ENSMUSG00000017664	-0.855914737	4.076131774	0.047846528	1	-0.514216578	4.076131774	0.232856524	1	-0.73708893	4.076131774	0.084755033	1	-0.316546227	4.076131774	0.459758569	1
chr2	Zfp334	ENSMUSG00000017667	2.105792398	4.540199214	1.22E-21	2.64E-17	2.736314828	4.540199214	2.12E-33	4.59E-29	3.316528466	4.540199214	2.44E-49	5.27E-45	3.669051088	4.540199214	1.98E-58	4.27E-54
chr2	Elmo2	ENSMUSG00000017670	0.177686426	4.84697006	0.467266871	1	0.611567513	4.84697006	0.012409305	1	1.240167179	4.84697006	4.45E-07	0.00961341	1.733865673	4.84697006	3.20E-12	6.90E-08
chr11	Wsb1	ENSMUSG00000017677	-0.814744407	6.621464029	0.008652457	1	-0.566144275	6.621464029	0.067184802	1	0.94404658	6.621464029	0.002354065	1	-0.009311079	6.621464029	0.975890882	1
chr2	Ttpal	ENSMUSG00000017679	0.273524039	3.52594231	0.187805629	1	0.730890489	3.52594231	0.00045117	1	0.623667893	3.52594231	0.001283785	1	0.966795556	3.52594231	1.38E-06	0.029758779
chr11	Rhot1	ENSMUSG00000017686	-1.380656216	5.565124491	1.44E-11	3.12E-07	-0.811233168	5.565124491	6.08E-05	1	-0.572612902	5.565124491	0.004194197	1	-0.390213132	5.565124491	0.05124455	1
chr3	Hnf4g	ENSMUSG00000017688	3.71924239	-0.410200092	7.83E-07	0.016904891	4.807594456	-0.410200092	3.57E-08	0.000771084	2.087759043	-0.410200092	0.042249651	1	1.164475254	-0.410200092	0.299241518	1
chr11	Rhbdl3	ENSMUSG00000017692	4.684187577	2.780077868	4.59E-33	9.90E-29	4.056837363	2.780077868	6.80E-26	1.47E-21	4.146668267	2.780077868	2.13E-33	4.59E-29	4.685479712	2.780077868	2.67E-38	5.77E-34
chr2	Ada	ENSMUSG00000017697	-1.12761322	2.162284528	0.001397413	1	-2.305804811	2.162284528	3.06E-10	6.61E-06	-2.439032318	2.162284528	6.38E-11	1.38E-06	-1.728565229	2.162284528	4.45E-06	0.096068887
chr2	Serinc3	ENSMUSG00000017707	-0.896919613	5.709029858	2.01E-05	0.435137766	-0.177120586	5.709029858	0.395936739	1	0.65101314	5.709029858	0.001786313	1	-0.228657018	5.709029858	0.272529164	1
chr11	Tha1	ENSMUSG00000017713	1.820159709	-0.743568285	0.000235271	1	0.267494816	-0.743568285	0.690702958	1	-0.272200527	-0.743568285	0.554176579	1	0.726495961	-0.743568285	0.256640746	1
chr11	Pgs1	ENSMUSG00000017715	-2.063614705	5.324524168	1.23E-14	2.66E-10	-2.030094064	5.324524168	4.29E-14	9.27E-10	-2.023198472	5.324524168	2.68E-14	5.79E-10	-2.011161839	5.324524168	4.85E-14	1.05E-09
chr11	Birc5	ENSMUSG00000017716	-3.704440876	5.89023903	3.41E-17	7.35E-13	-3.321260481	5.89023903	1.52E-14	3.28E-10	-3.800119621	5.89023903	6.73E-18	1.45E-13	-2.844693374	5.89023903	2.26E-11	4.88E-07
chr2	Pigt	ENSMUSG00000017721	-0.845308149	5.154360488	0.004839276	1	-0.305122997	5.154360488	0.305070111	1	-0.724961883	5.154360488	0.014607714	1	0.398488616	5.154360488	0.180165222	1
chr2	Wfdc2	ENSMUSG00000017723	-0.26282087	1.189031391	0.606720511	1	-0.183806348	1.189031391	0.72092341	1	-0.921713854	1.189031391	0.075747457	1	0.255858401	1.189031391	0.640356839	1
chr11	Etv4	ENSMUSG00000017724	-5.293058628	5.772585503	4.03E-41	8.71E-37	-5.045760572	5.772585503	3.86E-38	8.33E-34	-6.038970486	5.772585503	8.94E-50	1.93E-45	-4.551870036	5.772585503	1.80E-32	3.89E-28
chr2	Dbndd2	ENSMUSG00000017734	4.806793579	0.73433551	2.91E-09	6.29E-05	1.241042907	0.73433551	0.040749937	1	2.285229981	0.73433551	8.00E-05	1	2.058516957	0.73433551	0.00045533	1
chr2	Mmp9	ENSMUSG00000017737	1.408755354	-0.211880907	0.012251849	1	0.578373806	-0.211880907	0.326598471	1	-0.896201316	-0.211880907	0.090163852	1	1.221001912	-0.211880907	0.042430385	1
chr2	Slc12a5	ENSMUSG00000017740	3.432671117	3.183027162	8.21E-12	1.77E-07	3.789462973	3.183027162	7.15E-14	1.54E-09	4.397835445	3.183027162	3.92E-18	8.46E-14	4.404179383	3.183027162	3.46E-18	7.48E-14
chr11	Ghdc	ENSMUSG00000017747	-0.76856138	1.913242967	0.01672324	1	-0.281466775	1.913242967	0.37806034	1	-0.582090402	1.913242967	0.054376852	1	0.251917734	1.913242967	0.417098968	1
chr2	Pltp	ENSMUSG00000017754	-0.588229738	4.868838251	0.079421213	1	-0.32660382	4.868838251	0.327898349	1	-0.364187321	4.868838251	0.276499026	1	0.561948911	4.868838251	0.093802604	1
chr13	Slc12a7	ENSMUSG00000017756	-1.402090577	5.92933555	2.72E-06	0.05876904	-1.48369467	5.92933555	6.87E-07	0.014845888	-0.691555895	5.92933555	0.018529182	1	-0.922385122	5.92933555	0.001748369	1
chr2	Ctsa	ENSMUSG00000017760	-1.39061831	4.495826593	1.54E-05	0.332631365	-1.214841785	4.495826593	0.000140238	1	-1.070142041	4.495826593	0.000801723	1	-0.762775541	4.495826593	0.016714159	1
chr2	Zswim1	ENSMUSG00000017764	-1.948314476	4.304323736	2.49E-08	0.00053775	-1.853003452	4.304323736	1.18E-07	0.002541376	-2.059503079	4.304323736	3.61E-09	7.79E-05	-1.081010031	4.304323736	0.001557147	1
chr8	Slc12a4	ENSMUSG00000017765	-1.813512404	4.441461182	4.17E-08	0.000899873	-1.826556917	4.441461182	2.88E-08	0.000621316	-1.33661527	4.441461182	3.60E-05	0.777656385	-1.043531358	4.441461182	0.001188082	1
chr11	Myo1c	ENSMUSG00000017774	-2.057700378	5.304892079	1.05E-10	2.26E-06	-1.912984715	5.304892079	1.43E-09	3.08E-05	-1.651463094	5.304892079	1.25E-07	0.002705417	-0.945030713	5.304892079	0.002089382	1
chr11	Crk	ENSMUSG00000017776	-0.742269587	6.765537127	5.51E-05	1	-0.483770583	6.765537127	0.008322693	1	-0.065553669	6.765537127	0.718094051	1	-0.126164844	6.765537127	0.488266163	1
chr13	Cox7c	ENSMUSG00000017778	-2.116471472	5.454357746	4.18E-13	9.02E-09	-1.692106616	5.454357746	4.77E-09	0.000102943	-2.161894334	5.454357746	1.54E-13	3.33E-09	-1.240638887	5.454357746	1.76E-05	0.380859084
chr11	Pitpna	ENSMUSG00000017781	-0.663613069	5.607766339	0.000231584	1	-0.223957651	5.607766339	0.213212399	1	-0.312700824	5.607766339	0.078462561	1	0.135354888	5.607766339	0.449711034	1
chr11	Mlx	ENSMUSG00000017801	-1.396758778	4.114120826	1.14E-07	0.002463825	-1.143771504	4.114120826	1.28E-05	0.276163852	-1.644937034	4.114120826	3.21E-10	6.93E-06	-0.27514729	4.114120826	0.294025238	1
chr11	Retreg3	ENSMUSG00000017802	-0.205271207	4.50894494	0.169710855	1	0.416548835	4.50894494	0.005962956	1	0.793565884	4.50894494	3.40E-08	0.000733727	0.979001379	4.50894494	3.07E-11	6.64E-07
chr2	Jph2	ENSMUSG00000017817	3.558481038	0.457831668	5.45E-17	1.18E-12	2.56377152	0.457831668	1.74E-08	0.000375764	0.230692112	0.457831668	0.545551851	1	1.427943873	0.457831668	0.000645153	1
chr11	Dhx58	ENSMUSG00000017830	0.629148167	0.05674076	0.21767596	1	-0.82031091	0.05674076	0.083003023	1	-1.37428442	0.05674076	0.003345759	1	-1.395375186	0.05674076	0.004486383	1
chr17	Rab5a	ENSMUSG00000017831	-0.975530993	5.635723952	1.42E-05	0.30665728	-0.759499295	5.635723952	0.000672803	1	-0.263233815	5.635723952	0.233875101	1	-0.490546886	5.635723952	0.027373497	1
chr11	Nkiras2	ENSMUSG00000017837	0.857455358	4.490279641	0.042507595	1	0.962873948	4.490279641	0.023024913	1	0.273012306	4.490279641	0.512223761	1	1.711836496	4.490279641	7.04E-05	1
chr12	Ppp2r5c	ENSMUSG00000017843	-1.046790598	7.3440599	1.49E-08	0.000322131	-0.823764995	7.3440599	7.88E-06	0.170198029	-0.544736061	7.3440599	0.002871733	1	-0.89788202	7.3440599	1.08E-06	0.023415432
chr2	Ift52	ENSMUSG00000017858	-1.110443403	4.737132173	1.14E-11	2.47E-07	-0.916489154	4.737132173	2.58E-08	0.0005582	-0.965822386	4.737132173	1.49E-09	3.21E-05	-0.426154683	4.737132173	0.008152102	1
chr2	Mybl2	ENSMUSG00000017861	-6.189173712	7.965235007	3.97E-25	8.57E-21	-5.633017499	7.965235007	3.87E-22	8.36E-18	-6.044102473	7.965235007	2.01E-24	4.34E-20	-4.908622622	7.965235007	2.47E-18	5.34E-14
chr2	Sgk2	ENSMUSG00000017868	-0.605052235	0.686346773	0.118517553	1	-0.720418086	0.686346773	0.088598813	1	-3.686564145	0.686346773	3.32E-15	7.16E-11	-3.494068018	0.686346773	2.05E-10	4.43E-06
chr2	Eya2	ENSMUSG00000017897	5.325349176	2.470098528	1.39E-28	3.00E-24	5.492516472	2.470098528	1.38E-26	2.97E-22	4.680783093	2.470098528	1.13E-24	2.44E-20	5.446428032	2.470098528	5.21E-29	1.13E-24
chr2	B4galt5	ENSMUSG00000017929	-1.254060621	4.829806796	3.45E-09	7.45E-05	-0.835632197	4.829806796	8.00E-05	1	-0.771458469	4.829806796	0.000175685	1	-0.328019076	4.829806796	0.11309069	1
chr2	Gdap1l1	ENSMUSG00000017943	4.566540749	3.715472557	2.87E-26	6.20E-22	5.550666884	3.715472557	5.85E-33	1.26E-28	5.190530551	3.715472557	6.32E-33	1.37E-28	6.636784806	3.715472557	2.68E-43	5.79E-39
chr2	Hnf4a	ENSMUSG00000017950	1.932691247	0.319062953	1.53E-05	0.331406067	1.280068029	0.319062953	0.007402956	1	-2.824952162	0.319062953	1.00E-06	0.021700135	-1.723237865	0.319062953	0.002972801	1
chr2	Ptgis	ENSMUSG00000017969	-1.064592514	2.738508599	5.83E-06	0.125996765	-1.265763862	2.738508599	3.65E-07	0.00787471	-3.504511179	2.738508599	2.04E-38	4.42E-34	-2.799188383	2.738508599	3.11E-24	6.71E-20
chr6	Cadps2	ENSMUSG00000017978	1.650795103	3.437796701	3.53E-06	0.076216726	1.219767517	3.437796701	0.000526798	1	0.827468672	3.437796701	0.017478176	1	0.353968917	3.437796701	0.304771227	1
chr2	Ddx27	ENSMUSG00000017999	-3.359486259	6.861981164	1.92E-26	4.14E-22	-3.270045727	6.861981164	2.03E-25	4.38E-21	-2.931059696	6.861981164	2.31E-21	4.98E-17	-2.15761115	6.861981164	6.28E-13	1.36E-08
chr5	Cyth3	ENSMUSG00000018001	1.340073327	4.392736413	1.09E-11	2.34E-07	1.452017804	4.392736413	1.75E-13	3.78E-09	1.398128366	4.392736413	1.49E-13	3.22E-09	2.250701441	4.392736413	3.54E-30	7.65E-26
chr15	Cyth4	ENSMUSG00000018008	1.632112563	-0.358145139	0.001149895	1	0.77053022	-0.358145139	0.215044814	1	-3.327898321	-0.358145139	1.21E-06	0.026063719	-1.455509919	-0.358145139	0.046653846	1
chr11	Rac3	ENSMUSG00000018012	1.014589097	2.096572468	0.008655827	1	1.850322378	2.096572468	4.15E-06	0.089599942	0.81776128	2.096572468	0.028841145	1	2.49106084	2.096572468	1.32E-09	2.84E-05
chr15	Rrp7a	ENSMUSG00000018040	-1.139245974	5.275299693	0.00092298	1	-1.090329459	5.275299693	0.00149859	1	-1.717136786	5.275299693	7.49E-07	0.016183205	0.161813826	5.275299693	0.634175038	1
chr15	Cyb5r3	ENSMUSG00000018042	-1.742532333	6.331309825	6.84E-08	0.001476464	-1.619949629	6.331309825	4.78E-07	0.010329888	-1.61561274	6.331309825	4.90E-07	0.010586743	-0.405632026	6.331309825	0.19757393	1
chr11	Ints2	ENSMUSG00000018068	-2.520627095	5.550248232	2.24E-18	4.84E-14	-1.954506944	5.550248232	3.88E-12	8.38E-08	-0.189141882	5.550248232	0.48663857	1	-1.743596464	5.550248232	3.94E-10	8.51E-06
chr5	Med13l	ENSMUSG00000018076	-1.591089688	8.011821339	1.03E-18	2.22E-14	-1.334193302	8.011821339	8.44E-14	1.82E-09	-0.628439403	8.011821339	0.000349161	1	-0.596103427	8.011821339	0.000694459	1
chr13	Hist1h2bc	ENSMUSG00000018102	-2.308978456	5.262737552	0.000452015	1	-1.609706307	5.262737552	0.012478361	1	-2.059210638	5.262737552	0.001697174	1	-0.984045677	5.262737552	0.122835636	1
chr15	Baiap2l2	ENSMUSG00000018126	2.889554726	-0.408637408	7.57E-08	0.001635036	3.231497524	-0.408637408	6.83E-07	0.014744707	0.29618438	-0.408637408	0.615953024	1	0.996060779	-0.408637408	0.086065523	1
chr5	Mafk	ENSMUSG00000018143	0.231034429	2.686302379	0.415434624	1	0.823080717	2.686302379	0.003052965	1	0.333131154	2.686302379	0.194482959	1	1.459513923	2.686302379	7.76E-08	0.001674883
chr11	Med1	ENSMUSG00000018160	-1.288585962	6.773934963	1.34E-14	2.89E-10	-1.084243347	6.773934963	6.31E-11	1.36E-06	-0.185352739	6.773934963	0.2558132	1	-0.386446652	6.773934963	0.017815158	1
chr10	Erbb3	ENSMUSG00000018166	-2.984235825	3.834378546	7.16E-26	1.55E-21	-2.663834625	3.834378546	1.36E-21	2.93E-17	-2.291479756	3.834378546	2.77E-17	5.97E-13	-1.866770713	3.834378546	2.58E-12	5.57E-08
chr11	Stard3	ENSMUSG00000018167	0.088684823	3.053321651	0.782632051	1	0.477636344	3.053321651	0.139437818	1	0.151780429	3.053321651	0.625909264	1	0.587579066	3.053321651	0.064605711	1
chr11	Ikzf3	ENSMUSG00000018168	2.38182881	0.185165468	1.47E-06	0.03164409	1.645867944	0.185165468	0.001494561	1	-1.696485943	0.185165468	0.003677922	1	-1.855816618	0.185165468	0.002908007	1
chr15	Mfng	ENSMUSG00000018169	0.837864422	2.470148243	0.051899964	1	1.471667853	2.470148243	0.000939649	1	1.11201609	2.470148243	0.008662852	1	1.486362838	2.470148243	0.000651203	1
chr11	Vmp1	ENSMUSG00000018171	-1.379443537	4.786788059	2.42E-12	5.22E-08	-1.375964353	4.786788059	1.62E-12	3.50E-08	-0.858826736	4.786788059	7.17E-06	0.154789985	-1.68540329	4.786788059	8.07E-18	1.74E-13
chr1	Uchl5	ENSMUSG00000018189	-3.083770853	5.845893635	4.89E-24	1.06E-19	-2.732449862	5.845893635	1.06E-19	2.28E-15	-3.039699635	5.845893635	1.57E-23	3.38E-19	-2.616868685	5.845893635	2.62E-18	5.67E-14
chr1	Glrx2	ENSMUSG00000018196	-0.047472251	3.777839249	0.838167025	1	0.508093343	3.777839249	0.031609187	1	0.244594545	3.777839249	0.282398432	1	0.794844564	3.777839249	0.000712731	1
chr1	Trove2	ENSMUSG00000018199	2.235914388	5.606883813	2.72E-09	5.88E-05	2.778849116	5.606883813	5.33E-13	1.15E-08	4.494721694	5.606883813	2.62E-27	5.65E-23	2.560833923	5.606883813	1.40E-11	3.02E-07
chr2	Stk4	ENSMUSG00000018209	-1.752635782	6.488795982	1.03E-30	2.23E-26	-1.621883283	6.488795982	1.18E-26	2.55E-22	-1.240628428	6.488795982	5.32E-17	1.15E-12	-0.988402991	6.488795982	2.32E-11	5.01E-07
chr11	Pmp22	ENSMUSG00000018217	4.723410599	1.462376	9.61E-32	2.08E-27	4.643448945	1.462376	1.45E-30	3.12E-26	4.762603825	1.462376	1.74E-33	3.75E-29	4.288815018	1.462376	2.20E-27	4.75E-23
chr11	Gdf9	ENSMUSG00000018238	1.742763231	-0.639670594	0.000825893	1	1.314959568	-0.639670594	0.008100181	1	1.427697552	-0.639670594	0.002387334	1	1.022539719	-0.639670594	0.031778988	1
chr11	Zcchc10	ENSMUSG00000018239	-3.891113015	5.18069155	5.21E-76	1.12E-71	-3.169666684	5.18069155	3.57E-55	7.72E-51	-3.129571445	5.18069155	1.88E-56	4.06E-52	-2.804634139	5.18069155	1.83E-44	3.95E-40
chr5	Tbx5	ENSMUSG00000018263	3.670633086	-0.323970926	7.64E-12	1.65E-07	4.347751969	-0.323970926	1.55E-10	3.36E-06	2.225974964	-0.323970926	0.000542866	1	4.386205705	-0.323970926	1.14E-06	0.024646986
chr11	Psmb6	ENSMUSG00000018286	-1.528270839	6.245359081	1.89E-05	0.407983708	-1.205326676	6.245359081	0.000670832	1	-1.773572877	6.245359081	8.51E-07	0.0183758	-0.112673901	6.245359081	0.74810295	1
chr11	Spag7	ENSMUSG00000018287	-0.842649362	5.84895744	0.006225096	1	-0.567956237	5.84895744	0.064360506	1	-1.434645783	5.84895744	3.84E-06	0.082924734	0.155780197	5.84895744	0.611969627	1
chr11	Pfn1	ENSMUSG00000018293	-1.124042814	6.676263095	0.005422863	1	-0.839810583	6.676263095	0.036746275	1	-2.039901685	6.676263095	8.71E-07	0.018801524	0.407706533	6.676263095	0.309340458	1
chr2	Tomm34	ENSMUSG00000018322	-2.195719621	5.341761806	9.00E-24	1.94E-19	-2.049740678	5.341761806	2.62E-21	5.65E-17	-1.417168879	5.341761806	1.36E-11	2.94E-07	-1.017300433	5.341761806	1.39E-06	0.03011733
chr2	Ywhab	ENSMUSG00000018326	-0.423826328	6.746627665	0.084911811	1	-0.156461616	6.746627665	0.523920741	1	-0.521578418	6.746627665	0.033563319	1	0.203181532	6.746627665	0.407708382	1
chr11	Ksr1	ENSMUSG00000018334	1.703909675	3.863134549	5.84E-08	0.001260157	1.874411678	3.863134549	3.53E-09	7.61E-05	1.740084381	3.863134549	1.61E-08	0.000347115	2.618283423	3.863134549	1.97E-16	4.26E-12
chr11	Gpx3	ENSMUSG00000018339	-0.366733306	2.391010292	0.391676589	1	0.339210997	2.391010292	0.436588462	1	-1.030867786	2.391010292	0.015448648	1	0.605724086	2.391010292	0.166455139	1
chr11	Anxa6	ENSMUSG00000018340	-0.909768263	5.073953043	0.004116302	1	-1.140452334	5.073953043	0.000325539	1	-0.731568674	5.073953043	0.020395584	1	-0.499065728	5.073953043	0.112061928	1
chr6	Il12rb2	ENSMUSG00000018341	2.890963374	0.401592465	8.78E-12	1.90E-07	1.186475893	0.401592465	0.002222772	1	-0.253099471	0.401592465	0.507700455	1	-1.536392342	0.401592465	0.000181189	1
chr11	Zkscan6	ENSMUSG00000018347	0.01976121	2.632494384	0.926989717	1	0.321719153	2.632494384	0.135129799	1	1.462401859	2.632494384	1.68E-12	3.63E-08	0.751023306	2.632494384	0.000247938	1
chr11	Kpna2	ENSMUSG00000018362	-2.893667648	6.373602495	1.45E-13	3.13E-09	-2.922279288	6.373602495	8.28E-14	1.79E-09	-2.024936499	6.373602495	8.48E-08	0.001831952	-2.81040869	6.373602495	5.71E-13	1.23E-08
chr11	Smurf2	ENSMUSG00000018363	0.090382971	5.73943811	0.609596505	1	0.196295464	5.73943811	0.267190209	1	0.77240438	5.73943811	1.02E-05	0.220661197	0.378059872	5.73943811	0.030845978	1
chr11	Cep95	ENSMUSG00000018372	-0.775828815	3.833053909	0.002449728	1	-0.86984054	3.833053909	0.000679972	1	0.024065061	3.833053909	0.923707185	1	-0.835829691	3.833053909	0.000961332	1
chr11	Vezf1	ENSMUSG00000018377	1.668376093	5.98061838	5.15E-20	1.11E-15	2.019925652	5.98061838	5.63E-28	1.22E-23	2.731749655	5.98061838	1.27E-48	2.74E-44	2.389748914	5.98061838	1.81E-38	3.92E-34
chr11	Cuedc1	ENSMUSG00000018378	2.837744617	3.890010826	1.46E-24	3.15E-20	3.260674283	3.890010826	6.30E-30	1.36E-25	3.072022764	3.890010826	2.79E-30	6.03E-26	3.564317593	3.890010826	1.62E-37	3.49E-33
chr11	Srsf1	ENSMUSG00000018379	-3.236002404	8.04475441	2.56E-31	5.53E-27	-2.778299595	8.04475441	2.00E-24	4.31E-20	-2.653768618	8.04475441	1.08E-22	2.33E-18	-2.339249503	8.04475441	2.41E-18	5.20E-14
chr11	Abi3	ENSMUSG00000018381	-0.423676116	-0.031897277	0.223169109	1	-0.919566363	-0.031897277	0.061491268	1	-3.098952425	-0.031897277	3.31E-08	0.000714453	-3.084186908	-0.031897277	1.60E-05	0.345143575
chr11	Shroom1	ENSMUSG00000018387	2.022866874	-1.237117831	7.38E-05	1	1.587944639	-1.237117831	0.030882497	1	0.931304621	-1.237117831	0.176134706	1	2.385289272	-1.237117831	0.000222495	1
chr11	Kif3a	ENSMUSG00000018395	1.28497285	5.236914688	9.06E-06	0.195684618	1.804258719	5.236914688	7.95E-10	1.72E-05	2.863454117	5.236914688	4.77E-21	1.03E-16	2.568376921	5.236914688	1.09E-17	2.35E-13
chr11	Sep-08	ENSMUSG00000018398	0.622918351	4.643623491	0.046970833	1	0.996694002	4.643623491	0.001607024	1	1.028634522	4.643623491	0.000969915	1	1.854079108	4.643623491	7.04E-09	0.000151967
chr11	Mtmr4	ENSMUSG00000018401	0.912549103	5.121315933	6.53E-05	1	1.037213367	5.121315933	5.15E-06	0.111124249	1.965440808	5.121315933	1.74E-17	3.77E-13	2.212763899	5.121315933	1.16E-21	2.51E-17
chr11	Mrm1	ENSMUSG00000018405	-1.626846623	2.420023581	6.79E-11	1.47E-06	-1.807927693	2.420023581	1.15E-12	2.47E-08	-1.399707628	2.420023581	1.42E-09	3.07E-05	-1.161850297	2.420023581	1.09E-06	0.023625346
chr11	Mapt	ENSMUSG00000018411	2.5395867	6.74179187	3.73E-12	8.04E-08	2.857278016	6.74179187	1.14E-14	2.47E-10	3.05613486	6.74179187	2.19E-16	4.72E-12	3.677509029	6.74179187	7.62E-22	1.65E-17
chr11	Kansl1	ENSMUSG00000018412	-1.396778544	7.129586083	7.14E-09	0.000154158	-1.1525107	7.129586083	1.54E-06	0.033231323	0.000723798	7.129586083	0.997554081	1	-0.813547272	7.129586083	0.000622084	1
chr11	Gid4	ENSMUSG00000018415	-0.220390635	5.698872406	0.53814035	1	-0.152354266	5.698872406	0.670675049	1	0.298462467	5.698872406	0.402211791	1	-0.629071239	5.698872406	0.078601448	1
chr1	Myo1b	ENSMUSG00000018417	-0.666253147	5.857768788	0.009490635	1	-0.407379969	5.857768788	0.111665209	1	1.007209296	5.857768788	9.69E-05	1	-0.288980234	5.857768788	0.256920458	1
chr11	Dhx40	ENSMUSG00000018425	-1.245771435	5.758119779	8.26E-05	1	-0.916755503	5.758119779	0.003542076	1	-0.323296387	5.758119779	0.299576929	1	-0.608274627	5.758119779	0.051497091	1
chr11	Ypel2	ENSMUSG00000018427	1.065616687	3.901323565	9.09E-07	0.01962345	1.196178886	3.901323565	5.64E-08	0.001217425	1.565462918	3.901323565	1.55E-13	3.36E-09	1.775572403	3.901323565	2.53E-16	5.46E-12
chr11	Akap1	ENSMUSG00000018428	-2.530612636	5.751600823	8.21E-25	1.77E-20	-2.357182359	5.751600823	4.26E-22	9.19E-18	-0.953005842	5.751600823	4.25E-05	0.91717146	-1.418444464	5.751600823	1.73E-09	3.73E-05
chr11	Nol11	ENSMUSG00000018433	-2.809278991	6.11011208	2.90E-25	6.27E-21	-2.422345624	6.11011208	7.40E-20	1.60E-15	-1.923837788	6.11011208	1.68E-13	3.62E-09	-2.205802801	6.11011208	5.64E-17	1.22E-12
chr11	Derl2	ENSMUSG00000018442	-1.1309463	4.216697162	3.67E-08	0.000791935	-1.007555046	4.216697162	8.88E-07	0.019185175	-0.197153501	4.216697162	0.320941147	1	-0.934765062	4.216697162	4.05E-06	0.087554082
chr11	C1qbp	ENSMUSG00000018446	-2.801602581	6.460724633	9.22E-20	1.99E-15	-2.592061606	6.460724633	2.14E-17	4.63E-13	-2.864635798	6.460724633	1.88E-20	4.06E-16	-1.986112802	6.460724633	3.43E-11	7.41E-07
chr11	Rpain	ENSMUSG00000018449	-1.4187737	2.984916859	7.41E-08	0.001599506	-0.836094897	2.984916859	0.001239661	1	-0.129280648	2.984916859	0.605313335	1	-0.258436834	2.984916859	0.325377312	1
chr2	Slc13a3	ENSMUSG00000018459	4.746116537	-0.185571708	7.81E-18	1.69E-13	4.803284445	-0.185571708	1.22E-11	2.64E-07	2.854965727	-0.185571708	2.11E-05	0.45606802	3.007522222	-0.185571708	0.000315795	1
chr11	Kcnab3	ENSMUSG00000018470	-0.419251094	1.256176202	0.223872132	1	-0.258288689	1.256176202	0.448473948	1	0.067713092	1.256176202	0.842252023	1	0.31276616	1.256176202	0.351312555	1
chr11	Chd3	ENSMUSG00000018474	3.733466385	6.958029422	4.15E-45	8.95E-41	3.755425347	6.958029422	1.15E-45	2.48E-41	4.170943872	6.958029422	8.91E-55	1.92E-50	4.975415187	6.958029422	1.21E-71	2.62E-67
chr11	Kdm6b	ENSMUSG00000018476	1.498653511	7.183003349	0.000937775	1	1.629322164	7.183003349	0.000336597	1	1.96616215	7.183003349	1.80E-05	0.389647171	2.787488014	7.183003349	3.84E-09	8.30E-05
chr11	1700125H20Rik	ENSMUSG00000018479	6.746561791	-1.489395022	7.27E-08	0.001569008	6.260045724	-1.489395022	3.76E-06	0.081126263	0.777776697	-1.489395022	0.329364258	1	1.965685731	-1.489395022	0.02172716	1
chr11	Appbp2	ENSMUSG00000018481	-0.954122437	6.727672499	6.28E-06	0.135652123	-0.609768374	6.727672499	0.003628483	1	0.645238969	6.727672499	0.002056657	1	-0.221951201	6.727672499	0.287105522	1
chr11	Wnt9b	ENSMUSG00000018486	5.287567229	-0.685459974	1.32E-12	2.86E-08	4.049186604	-0.685459974	3.89E-07	0.008403527	3.506005755	-0.685459974	2.02E-06	0.043684179	6.940761816	-0.685459974	1.03E-09	2.21E-05
chr11	Adora2b	ENSMUSG00000018500	0.657851838	0.33873599	0.104739035	1	0.515349047	0.33873599	0.243330477	1	-0.521422863	0.33873599	0.230008596	1	-0.012321031	0.33873599	0.978155906	1
chr11	Ncor1	ENSMUSG00000018501	-1.583247297	8.588770244	1.14E-11	2.46E-07	-0.946974418	8.588770244	3.76E-05	0.813051731	0.023427122	8.588770244	0.918005311	1	-0.27987934	8.588770244	0.218967086	1
chr11	Trpv2	ENSMUSG00000018507	1.104623929	0.860143964	0.005566906	1	0.23957477	0.860143964	0.543690796	1	0.526554199	0.860143964	0.166073442	1	1.034341014	0.860143964	0.009369616	1
chr11	Cenpv	ENSMUSG00000018509	-2.048586955	3.983835167	1.62E-28	3.50E-24	-1.6386674	3.983835167	1.35E-17	2.91E-13	-0.897582515	3.983835167	8.48E-07	0.01831158	-0.878934764	3.983835167	6.62E-06	0.142883681
chr11	Pcgf2	ENSMUSG00000018537	-0.655103926	5.649529246	0.021377059	1	-0.400187577	5.649529246	0.159526641	1	-0.400997968	5.649529246	0.15529793	1	0.492113324	5.649529246	0.083203696	1
chr11	Cwc25	ENSMUSG00000018541	-1.136529674	4.389124803	2.12E-07	0.004577354	-0.629116119	4.389124803	0.003418957	1	-0.364902284	4.389124803	0.083306149	1	0.210990062	4.389124803	0.320793579	1
chr11	1700001P01Rik	ENSMUSG00000018543	1.098022982	0.156453518	0.143581945	1	-0.60949604	0.156453518	0.314368474	1	1.354491318	0.156453518	0.012647144	1	-0.166915986	0.156453518	0.760973673	1
chr11	Pip4k2b	ENSMUSG00000018547	-0.067599685	6.219211364	0.783940863	1	0.388271892	6.219211364	0.116192429	1	0.254042697	6.219211364	0.299653178	1	1.445248406	6.219211364	7.79E-09	0.00016817
chr11	Trim37	ENSMUSG00000018548	-0.425895399	6.887005086	0.003966013	1	-0.277839693	6.887005086	0.060125824	1	-0.267179406	6.887005086	0.067894927	1	0.454741221	6.887005086	0.00193521	1
chr11	Ybx2	ENSMUSG00000018554	-0.848080466	1.956914604	0.005932133	1	-0.535743066	1.956914604	0.101030498	1	0.16906051	1.956914604	0.574189683	1	-0.082620878	1.956914604	0.792260152	1
chr11	Ctdnep1	ENSMUSG00000018559	0.061587284	3.800576652	0.846298147	1	0.375839749	3.800576652	0.23946166	1	0.104111324	3.800576652	0.738089648	1	0.954273647	3.800576652	0.002771034	1
chr11	Elp5	ENSMUSG00000018565	-0.533511587	4.429635538	0.020070962	1	-0.619108079	4.429635538	0.006878682	1	-0.781822605	4.429635538	0.000553065	1	0.2418315	4.429635538	0.291570966	1
chr11	Slc2a4	ENSMUSG00000018566	0.868455647	0.556567908	0.081966856	1	1.068296065	0.556567908	0.031909674	1	1.222871053	0.556567908	0.010824778	1	1.936558748	0.556567908	0.000157884	1
chr11	Gabarap	ENSMUSG00000018567	1.17925976	5.346368435	3.94E-06	0.085136909	1.258276714	5.346368435	9.28E-07	0.020042543	0.310921069	5.346368435	0.216702992	1	2.038197473	5.346368435	1.02E-14	2.20E-10
chr11	Cldn7	ENSMUSG00000018569	-1.841386718	0.647301356	0.000864019	1	-2.104941156	0.647301356	0.000327699	1	-1.970498008	0.647301356	0.000631718	1	-2.573712006	0.647301356	0.000196769	1
chr11	2810408A11Rik	ENSMUSG00000018570	-1.096443595	2.874443948	0.002284359	1	-0.772940922	2.874443948	0.032231958	1	-1.148031941	2.874443948	0.001148974	1	-0.58033831	2.874443948	0.109295687	1
chr11	Phf23	ENSMUSG00000018572	-1.248351065	4.628964425	2.58E-06	0.055713986	-0.647528268	4.628964425	0.013552274	1	-0.632397021	4.628964425	0.014880729	1	0.406290344	4.628964425	0.119428355	1
chr11	Acadvl	ENSMUSG00000018574	-0.067408534	3.172417534	0.850790085	1	-0.043222714	3.172417534	0.903730752	1	0.642090777	3.172417534	0.073294182	1	0.780924662	3.172417534	0.028611046	1
chr12	Dnah11	ENSMUSG00000018581	1.365503368	2.793320972	0.000127001	1	0.710532633	2.793320972	0.044398071	1	-0.00459908	2.793320972	0.989570611	1	-0.97361868	2.793320972	0.00549074	1
chr11	G3bp1	ENSMUSG00000018583	-2.774412533	8.187717322	8.10E-33	1.75E-28	-2.416120833	8.187717322	4.94E-26	1.07E-21	-1.64360258	8.187717322	1.62E-13	3.50E-09	-1.728490884	8.187717322	1.03E-14	2.22E-10
chr11	Atox1	ENSMUSG00000018585	-2.444541921	5.088391317	4.71E-07	0.01016578	-2.100664417	5.088391317	1.23E-05	0.264776364	-2.830301278	5.088391317	9.75E-09	0.00021051	-1.755610724	5.088391317	0.000250183	1
chrX	Glra2	ENSMUSG00000018589	4.79582093	1.481296674	2.74E-10	5.91E-06	5.428111437	1.481296674	1.09E-11	2.36E-07	5.567442795	1.481296674	6.16E-13	1.33E-08	6.10214178	1.481296674	3.60E-13	7.77E-09
chr11	Sparc	ENSMUSG00000018593	0.87609122	6.612380864	0.000777095	1	1.193781272	6.612380864	5.23E-06	0.11300906	0.975804944	6.612380864	0.00018117	1	1.412165441	6.612380864	8.44E-08	0.001823187
chr11	Mief2	ENSMUSG00000018599	-0.335949398	2.401668766	0.2859045	1	-0.160928709	2.401668766	0.602623529	1	-0.246051094	2.401668766	0.409360678	1	1.008320044	2.401668766	0.001232215	1
chr5	Tbx3	ENSMUSG00000018604	-5.070930292	6.328803152	8.00E-28	1.73E-23	-4.649509484	6.328803152	1.00E-24	2.16E-20	-4.16983843	6.328803152	3.63E-21	7.83E-17	-3.671076701	6.328803152	1.71E-17	3.70E-13
chr9	Mmp20	ENSMUSG00000018620	3.442330741	-1.350909537	2.45E-09	5.29E-05	3.196757087	-1.350909537	3.52E-06	0.07599735	0	-1.350909537	1	1	-1.653381538	-1.350909537	0.194799329	1
chr11	Crhr1	ENSMUSG00000018634	5.36301191	0.406943757	3.74E-17	8.09E-13	6.274136837	0.406943757	7.68E-15	1.66E-10	6.813171955	0.406943757	8.38E-19	1.81E-14	5.146985842	0.406943757	2.61E-14	5.64E-10
chr11	Dusp14	ENSMUSG00000018648	2.168706899	1.540340523	1.93E-05	0.416198479	1.158145526	1.540340523	0.017010403	1	1.179296956	1.540340523	0.015921285	1	2.059837625	1.540340523	7.07E-05	1
chr11	Tada2a	ENSMUSG00000018651	-3.031042376	5.590810225	2.06E-22	4.46E-18	-2.489049289	5.590810225	3.03E-16	6.55E-12	-1.351314363	5.590810225	3.84E-06	0.083029089	-2.003663413	5.590810225	2.00E-11	4.33E-07
chr11	Ikzf1	ENSMUSG00000018654	2.430135971	0.511066733	1.16E-08	0.000251019	1.903003382	0.511066733	2.22E-05	0.479153319	-1.669915518	0.511066733	0.000205886	1	-2.203235417	0.511066733	2.79E-06	0.060353219
chr11	Pnpo	ENSMUSG00000018659	-1.616802703	3.149345378	1.06E-06	0.022961279	-1.477580481	3.149345378	7.60E-06	0.164023743	-1.843561182	3.149345378	2.01E-08	0.000434673	-0.379905347	3.149345378	0.248400373	1
chr11	Cog1	ENSMUSG00000018661	-0.696112242	4.12664116	0.022032149	1	-0.780796194	4.12664116	0.009610636	1	0.215720675	4.12664116	0.472469952	1	0.404920663	4.12664116	0.175659107	1
chr11	Cbx1	ENSMUSG00000018666	-2.221659857	7.421137485	1.26E-30	2.72E-26	-1.927320582	7.421137485	6.73E-24	1.45E-19	-2.069715598	7.421137485	2.99E-27	6.45E-23	-1.22909228	7.421137485	6.08E-11	1.31E-06
chr11	Cdk5rap3	ENSMUSG00000018669	-1.789891064	5.023183065	1.22E-07	0.002635906	-1.628919446	5.023183065	1.25E-06	0.026998306	-1.477329755	5.023183065	9.59E-06	0.207072483	-0.754872358	5.023183065	0.022130096	1
chr11	Copz2	ENSMUSG00000018672	3.206387316	1.222086617	7.21E-15	1.56E-10	4.302352926	1.222086617	3.48E-19	7.51E-15	2.567462099	1.222086617	1.01E-10	2.18E-06	3.90993854	1.222086617	2.34E-18	5.06E-14
chr11	Slc25a39	ENSMUSG00000018677	-1.695563491	6.450310162	0.004914312	1	-1.230745677	6.450310162	0.038857021	1	-1.900664958	6.450310162	0.001717144	1	-1.385218881	6.450310162	0.020458896	1
chr11	Sp2	ENSMUSG00000018678	-1.403793358	4.79940694	1.29E-05	0.278026631	-1.084740858	4.79940694	0.000663299	1	-1.303865807	4.79940694	4.14E-05	0.893102774	-0.366885454	4.79940694	0.244726589	1
chr11	Aatf	ENSMUSG00000018697	-2.194089391	5.83732877	1.61E-22	3.49E-18	-2.02425721	5.83732877	1.39E-19	3.01E-15	-1.311352315	5.83732877	1.95E-09	4.21E-05	-1.788265738	5.83732877	7.53E-16	1.63E-11
chr11	Lhx1	ENSMUSG00000018698	11.95379623	3.382486566	9.11E-64	1.97E-59	11.6421351	3.382486566	1.11E-57	2.39E-53	12.21071156	3.382486566	9.63E-76	2.08E-71	9.721310864	3.382486566	4.27E-75	9.22E-71
chr12	Dync1h1	ENSMUSG00000018707	-0.863366935	8.58715307	0.036661445	1	0.110078746	8.58715307	0.788373397	1	1.743872497	8.58715307	3.58E-05	0.773544455	1.542587175	8.58715307	0.00023352	1
chr11	Cpsf4l	ENSMUSG00000018727	-2.82120905	2.299894741	2.00E-21	4.33E-17	-4.109441378	2.299894741	3.56E-34	7.70E-30	-4.906446857	2.299894741	1.51E-44	3.26E-40	-5.6768727	2.299894741	2.42E-39	5.22E-35
chr11	Pex12	ENSMUSG00000018733	-0.945586524	2.815259333	0.000419408	1	-1.360007594	2.815259333	2.35E-07	0.005068621	-1.381342198	2.815259333	8.72E-08	0.001882116	-1.247620907	2.815259333	2.88E-06	0.062097806
chr11	Ndel1	ENSMUSG00000018736	0.077617604	4.990991321	0.640712061	1	0.424218213	4.990991321	0.01046437	1	0.546565889	4.990991321	0.000679937	1	0.945475276	4.990991321	7.74E-09	0.000167147
chr11	Slc25a35	ENSMUSG00000018740	-0.739122436	-0.056969974	0.057755865	1	-1.47132513	-0.056969974	0.001036832	1	-1.963903931	-0.056969974	1.29E-05	0.277536971	-1.564997561	-0.056969974	0.001546695	1
chr11	Zbtb4	ENSMUSG00000018750	2.72320054	2.88139533	1.08E-22	2.34E-18	3.602210524	2.88139533	1.82E-32	3.93E-28	4.126828571	2.88139533	4.00E-51	8.63E-47	4.171058059	2.88139533	2.61E-53	5.65E-49
chr11	Mpdu1	ENSMUSG00000018761	-2.032872147	4.397646612	1.54E-12	3.32E-08	-1.827137189	4.397646612	1.72E-10	3.71E-06	-1.926418071	4.397646612	1.24E-11	2.69E-07	-1.210276932	4.397646612	1.93E-05	0.416499273
chr11	Fxr2	ENSMUSG00000018765	-1.409136581	5.976961032	1.78E-06	0.038472412	-1.036285039	5.976961032	0.000392192	1	-0.906509469	5.976961032	0.001828049	1	0.22111676	5.976961032	0.443654882	1
chr2	Atp5g3	ENSMUSG00000018770	-0.888696743	5.818187382	0.001450349	1	-0.598770913	5.818187382	0.031201077	1	-1.255101845	5.818187382	8.18E-06	0.176647235	0.338444235	5.818187382	0.226466637	1
chr11	Cd68	ENSMUSG00000018774	-3.857813773	2.502435763	3.95E-20	8.53E-16	-4.045302405	2.502435763	5.65E-21	1.22E-16	-2.998815285	2.502435763	2.12E-14	4.57E-10	-2.344423351	2.502435763	1.44E-08	0.000310529
chr8	Acsl1	ENSMUSG00000018796	-0.682876146	3.842078478	0.002596334	1	-0.836132675	3.842078478	0.000221034	1	-0.094200572	3.842078478	0.674037315	1	-0.636565649	3.842078478	0.004469926	1
chr11	Abca5	ENSMUSG00000018800	1.297398466	3.818405203	6.20E-06	0.13399068	1.617569467	3.818405203	2.18E-08	0.000470705	3.283464498	3.818405203	3.96E-27	8.55E-23	1.838159934	3.818405203	1.14E-10	2.47E-06
chr11	Smyd4	ENSMUSG00000018809	-1.710251145	3.857086237	3.48E-22	7.53E-18	-1.604339182	3.857086237	4.05E-19	8.74E-15	-1.323194037	3.857086237	1.72E-14	3.72E-10	-1.574168753	3.857086237	4.94E-19	1.07E-14
chr7	Lsp1	ENSMUSG00000018819	5.101431113	0.218863446	3.27E-18	7.05E-14	6.17342242	0.218863446	3.03E-15	6.55E-11	4.407201399	0.218863446	1.74E-12	3.75E-08	4.510553525	0.218863446	1.64E-11	3.55E-07
chr19	Zfyve27	ENSMUSG00000018820	-0.277925042	4.062713481	0.180018752	1	-0.059700433	4.062713481	0.772419281	1	1.114851746	4.062713481	3.80E-08	0.000820509	0.68986419	4.062713481	0.000705605	1
chr19	Avpi1	ENSMUSG00000018821	-2.524732426	3.460766217	1.84E-07	0.003963805	-2.214089054	3.460766217	4.37E-06	0.094410892	-3.129211209	3.460766217	3.31E-10	7.14E-06	-1.518659218	3.460766217	0.001664036	1
chr16	Myh11	ENSMUSG00000018830	3.190976106	0.957875341	7.22E-14	1.56E-09	2.923548512	0.957875341	2.84E-10	6.13E-06	1.763770531	0.957875341	3.58E-05	0.773594855	1.735264221	0.957875341	1.65E-05	0.356045537
chr11	Rad51d	ENSMUSG00000018841	-0.338626027	2.834403219	0.227560773	1	-0.092939909	2.834403219	0.744077906	1	-0.333069075	2.834403219	0.220235833	1	0.889151399	2.834403219	0.001725667	1
chr11	Fndc8	ENSMUSG00000018844	6.878069743	-2.241364651	1.52E-08	0.000328109	4.990352694	-2.241364651	0.001313429	1	-2.701205761	-2.241364651	0.053894811	1	-2.051554012	-2.241364651	0.192690387	1
chr11	Unc45b	ENSMUSG00000018845	1.367022229	0.199824128	0.001200289	1	1.564226127	0.199824128	0.001071814	1	-0.877152084	0.199824128	0.037313997	1	0.290580491	0.199824128	0.550385735	1
chr11	Pank3	ENSMUSG00000018846	1.54676706	6.676030992	6.00E-09	0.000129666	1.464335633	6.676030992	3.28E-08	0.000708366	3.204768708	6.676030992	4.41E-30	9.52E-26	1.701556341	6.676030992	1.45E-10	3.14E-06
chr11	Rars	ENSMUSG00000018848	-3.420748538	6.601827513	9.02E-38	1.95E-33	-2.790343346	6.601827513	3.65E-27	7.89E-23	-1.865299674	6.601827513	8.36E-14	1.81E-09	-2.775683334	6.601827513	6.45E-27	1.39E-22
chr11	Wwc1	ENSMUSG00000018849	-0.282923675	6.101850187	0.360244175	1	-0.187791228	6.101850187	0.54345459	1	-0.12862793	6.101850187	0.675955341	1	0.194223139	6.101850187	0.528350376	1
chr11	Mrpl58	ENSMUSG00000018858	-0.918016219	4.44423069	0.005415549	1	-0.579883265	4.44423069	0.078003648	1	-0.817083669	4.44423069	0.013215242	1	0.338037023	4.44423069	0.30980374	1
chr11	Fdxr	ENSMUSG00000018861	-1.051423758	3.038720898	0.001710345	1	-1.115479035	3.038720898	0.000850459	1	-0.723466774	3.038720898	0.027371211	1	0.222697633	3.038720898	0.502111766	1
chr11	Otop3	ENSMUSG00000018862	4.871090647	-1.98678609	9.74E-09	0.000210319	2.788237274	-1.98678609	0.008863611	1	-0.478361676	-1.98678609	0.738525938	1	2.482556445	-1.98678609	0.141775133	1
chr15	Sult4a1	ENSMUSG00000018865	-0.163015355	4.498958931	0.651178284	1	0.125045737	4.498958931	0.729473193	1	0.11988138	4.498958931	0.737382169	1	1.219318307	4.498958931	0.000857108	1
chr15	Pnpla5	ENSMUSG00000018868	3.833371738	-2.01194121	4.21E-07	0.00908287	5.545780674	-2.01194121	9.84E-05	1	-0.460135147	-2.01194121	0.744907925	1	0	-2.01194121	1	1
chr11	Mrpl45	ENSMUSG00000018882	-1.615362892	5.841999642	3.69E-10	7.97E-06	-1.480160952	5.841999642	8.42E-09	0.000181824	-1.515116545	5.841999642	3.46E-09	7.48E-05	-1.055577883	5.841999642	3.52E-05	0.76085965
chr15	Mb	ENSMUSG00000018893	0.89268374	0.971159436	0.019569928	1	-0.414516776	0.971159436	0.284663802	1	-2.183569311	0.971159436	1.92E-08	0.000413646	-2.770232018	0.971159436	5.00E-11	1.08E-06
chr11	Irf1	ENSMUSG00000018899	-1.511208087	2.64216478	9.59E-06	0.207031736	-0.657595299	2.64216478	0.041514762	1	-0.552916989	2.64216478	0.076862379	1	0.496802986	2.64216478	0.119065493	1
chr11	Slc22a5	ENSMUSG00000018900	-1.168124154	2.775843134	0.001248565	1	0.029686605	2.775843134	0.934758133	1	1.250066891	2.775843134	0.000469031	1	0.214913774	2.775843134	0.544897194	1
chr11	P4ha2	ENSMUSG00000018906	2.28308447	3.297108297	1.64E-18	3.54E-14	3.25168778	3.297108297	3.56E-33	7.69E-29	4.255683747	3.297108297	1.14E-55	2.46E-51	4.044079627	3.297108297	3.69E-50	7.97E-46
chr7	Arrb1	ENSMUSG00000018909	2.245116749	4.18068196	8.81E-13	1.90E-08	2.723487047	4.18068196	3.57E-17	7.72E-13	2.368784944	4.18068196	1.67E-14	3.60E-10	3.359170104	4.18068196	2.70E-25	5.83E-21
chr11	Tm4sf5	ENSMUSG00000018919	-0.533194956	-0.645895388	0.33711313	1	-1.323912237	-0.645895388	0.012408847	1	-5.931707573	-0.645895388	5.93E-09	0.000128007	-2.29022296	-0.645895388	0.002573701	1
chr11	Cxcl16	ENSMUSG00000018920	0.174515351	0.875967847	0.781662305	1	-0.297247767	0.875967847	0.6331794	1	-0.688595123	0.875967847	0.26178072	1	-0.146325836	0.875967847	0.815079852	1
chr11	Pelp1	ENSMUSG00000018921	-2.625829778	6.001628869	7.65E-21	1.65E-16	-2.25890769	6.001628869	2.60E-16	5.61E-12	-1.039244779	6.001628869	9.73E-05	1	-1.379283215	6.001628869	2.50E-07	0.005405177
chr11	Med11	ENSMUSG00000018923	-1.15507442	3.040314313	0.000247958	1	-0.944726427	3.040314313	0.002999596	1	-1.891859721	3.040314313	1.61E-09	3.48E-05	0.142232967	3.040314313	0.654316346	1
chr11	Alox15	ENSMUSG00000018924	3.645525216	-1.692156192	2.68E-06	0.057902616	0.562133566	-1.692156192	0.389271412	1	-1.505767807	-1.692156192	0.07522544	1	0.145781807	-1.692156192	0.875017036	1
chr11	Heatr9	ENSMUSG00000018925	3.995694081	-2.210541875	1.34E-05	0.289572314	5.310752261	-2.210541875	0.000293708	1	0.233563374	-2.210541875	0.861231243	1	-2.050267915	-2.210541875	0.191973116	1
chr11	Natd1	ENSMUSG00000018931	-0.822238922	4.980953864	0.019354596	1	-0.665912676	4.980953864	0.05775145	1	-0.897160795	4.980953864	0.010005351	1	0.358091321	4.980953864	0.303086988	1
chr11	Map2k3	ENSMUSG00000018932	-2.232735602	4.801181355	2.02E-15	4.37E-11	-2.202207869	4.801181355	4.76E-15	1.03E-10	-2.530108859	4.801181355	1.13E-19	2.43E-15	-1.526476209	4.801181355	2.49E-08	0.000537583
chr5	Ywhah	ENSMUSG00000018965	-0.701771543	6.493553145	0.00673565	1	-0.520893244	6.493553145	0.043658562	1	-1.07761938	6.493553145	3.36E-05	0.72660174	0.135160276	6.493553145	0.599646996	1
chr11	Hoxb1	ENSMUSG00000018973	6.013334197	-2.331632944	0.000140002	1	4.573249196	-2.331632944	0.009983715	1	2.143852741	-2.331632944	0.089576391	1	3.658908048	-2.331632944	0.030412756	1
chr5	Sart3	ENSMUSG00000018974	-1.345984685	6.335565304	3.70E-05	0.79964546	-1.517220841	6.335565304	3.45E-06	0.07448056	-0.887664016	6.335565304	0.005806925	1	-0.123036795	6.335565304	0.700064587	1
chr4	E2f2	ENSMUSG00000018983	-2.319518831	4.231239932	1.77E-13	3.83E-09	-1.758643184	4.231239932	1.76E-08	0.000380201	-1.640079722	4.231239932	7.37E-08	0.001592091	-1.582206618	4.231239932	2.49E-07	0.005366809
chr11	Slfn3	ENSMUSG00000018986	3.325985088	-1.365686807	2.22E-07	0.004794588	2.31701244	-1.365686807	0.000344954	1	-2.975581945	-1.365686807	0.000629498	1	-5.150499688	-1.365686807	3.69E-05	0.797536343
chr7	Nars2	ENSMUSG00000018995	-1.285396565	3.689973925	4.65E-08	0.001004589	-0.727955078	3.689973925	0.002030482	1	-0.40316494	3.689973925	0.080046916	1	-1.303406018	3.689973925	2.91E-08	0.000627418
chr6	Slc35b4	ENSMUSG00000018999	-0.709052779	4.285976456	6.66E-05	1	-0.397629329	4.285976456	0.023997404	1	-0.287410565	4.285976456	0.086654079	1	-0.284473841	4.285976456	0.09397644	1
chr14	Dnah1	ENSMUSG00000019027	2.386004729	1.219935574	3.91E-11	8.44E-07	0.944195816	1.219935574	0.00860945	1	1.058674887	1.219935574	0.004032698	1	1.260345062	1.219935574	0.000627306	1
chr9	Dalrd3	ENSMUSG00000019039	-1.855851475	3.517026532	5.61E-08	0.001211652	-1.394523085	3.517026532	3.66E-05	0.790616926	-1.901713694	3.517026532	1.80E-08	0.000387969	-0.503089652	3.517026532	0.13475246	1
chr5	Fis1	ENSMUSG00000019054	-0.01892987	4.827994637	0.92947852	1	0.318461023	4.827994637	0.141251563	1	-0.191015194	4.827994637	0.371193455	1	0.380933827	4.827994637	0.0791569	1
chr4	Plod1	ENSMUSG00000019055	-0.624802052	3.810207761	0.037394567	1	-0.021800342	3.810207761	0.941523481	1	0.320341714	3.810207761	0.281997012	1	0.709813222	3.810207761	0.017206629	1
chr9	Rab3d	ENSMUSG00000019066	0.377462634	3.282086743	0.252014279	1	0.677569246	3.282086743	0.041320253	1	0.25896361	3.282086743	0.420108199	1	1.628574005	3.282086743	1.05E-06	0.022667675
chr15	Mfsd3	ENSMUSG00000019080	-0.43801321	-0.231027946	0.405770034	1	-1.602809648	-0.231027946	0.001575069	1	-1.838554437	-0.231027946	0.000164661	1	-0.392759282	-0.231027946	0.434219161	1
chr7	Slc25a22	ENSMUSG00000019082	1.315162663	3.005003538	0.000352392	1	1.177458783	3.005003538	0.001229171	1	1.185592814	3.005003538	0.000826645	1	2.581430396	3.005003538	6.33E-12	1.37E-07
chrX	Atp6ap1	ENSMUSG00000019087	-0.604780972	4.281726843	0.013896106	1	-0.210659241	4.281726843	0.385434355	1	0.565780213	4.281726843	0.02023131	1	0.561708807	4.281726843	0.021041394	1
chrX	Dnase1l1	ENSMUSG00000019088	-0.972401077	-0.395601678	0.01597248	1	-0.276615524	-0.395601678	0.540565009	1	-0.098950661	-0.395601678	0.82666942	1	-0.565451644	-0.395601678	0.215014702	1
chr11	Aldh3a1	ENSMUSG00000019102	1.688130747	-0.54725004	0.002115311	1	-1.138228125	-0.54725004	0.036028063	1	-3.811496236	-0.54725004	1.67E-07	0.003606823	-2.277561692	-0.54725004	0.003492878	1
chr6	Scrn1	ENSMUSG00000019124	2.57688471	4.986881059	1.35E-38	2.91E-34	2.379329309	4.986881059	1.93E-34	4.16E-30	2.811021188	4.986881059	1.12E-47	2.42E-43	3.083866937	4.986881059	1.07E-55	2.30E-51
chr13	BC005537	ENSMUSG00000019132	-0.573044823	6.591888778	0.003005897	1	-0.240340345	6.591888778	0.212520826	1	0.210784563	6.591888778	0.270043109	1	0.277613093	6.591888778	0.147931078	1
chr8	Isyna1	ENSMUSG00000019139	-1.526821048	5.274234132	0.007265163	1	-1.585794374	5.274234132	0.005322423	1	-1.290677797	5.274234132	0.022378771	1	-0.086187472	5.274234132	0.876971905	1
chr18	Hars2	ENSMUSG00000019143	-1.635957713	3.772014305	7.48E-08	0.001615278	-1.345438644	3.772014305	8.59E-06	0.185600863	-0.88767498	3.772014305	0.002783501	1	-0.920570957	3.772014305	0.001964475	1
chr15	Cacng2	ENSMUSG00000019146	6.195820696	3.160817422	1.58E-17	3.41E-13	6.543504219	3.160817422	8.94E-18	1.93E-13	8.509453386	3.160817422	1.33E-24	2.88E-20	7.507934749	3.160817422	7.29E-22	1.57E-17
chr7	Tmem160	ENSMUSG00000019158	-0.867406188	1.295932576	0.095073251	1	-1.013926114	1.295932576	0.064902018	1	-1.763659307	1.295932576	0.001068005	1	0.701387391	1.295932576	0.235593801	1
chr11	Rab5c	ENSMUSG00000019173	-0.324935095	5.298113757	0.223889496	1	-0.078561004	5.298113757	0.768077961	1	-0.301536106	5.298113757	0.255933899	1	0.821976478	5.298113757	0.002218188	1
chr5	Styxl1	ENSMUSG00000019178	1.932866745	-0.225864237	1.07E-05	0.231271493	1.438825082	-0.225864237	0.003681674	1	0.497915564	-0.225864237	0.270174494	1	-0.773591828	-0.225864237	0.135365433	1
chr5	Mdh2	ENSMUSG00000019179	-1.370727572	6.961579684	3.80E-05	0.82014126	-1.318769852	6.961579684	7.15E-05	1	-1.098129418	6.961579684	0.000900447	1	-0.25618347	6.961579684	0.43387383	1
chr2	H13	ENSMUSG00000019188	0.071843295	4.849439138	0.745798841	1	0.19995368	4.849439138	0.36726055	1	1.286200639	4.849439138	7.12E-09	0.00015371	0.341508843	4.849439138	0.121033032	1
chr11	Rnf145	ENSMUSG00000019189	-0.237253828	5.503352405	0.279737524	1	0.455052589	5.503352405	0.039266603	1	1.139938176	5.503352405	2.14E-07	0.004613223	1.014229939	5.503352405	4.05E-06	0.087568492
chr7	Scn1b	ENSMUSG00000019194	0.818894744	0.804461801	0.06513086	1	1.87529548	0.804461801	0.000155484	1	1.138882768	0.804461801	0.00728146	1	1.513719208	0.804461801	0.000861203	1
chr6	Atp6v1e1	ENSMUSG00000019210	-0.434991214	6.082731524	0.070788998	1	-0.259646358	6.082731524	0.279864193	1	-0.717787986	6.082731524	0.002893839	1	0.289729511	6.082731524	0.22896189	1
chr17	Chtf18	ENSMUSG00000019214	-4.497407134	5.012755733	2.45E-20	5.29E-16	-5.174341426	5.012755733	8.88E-25	1.92E-20	-4.457983193	5.012755733	4.78E-20	1.03E-15	-3.301443684	5.012755733	6.31E-13	1.36E-08
chr1	Lhx9	ENSMUSG00000019230	9.754149093	4.361360702	8.25E-08	0.001782253	7.554227728	4.361360702	3.70E-06	0.079993222	9.599112875	4.361360702	5.99E-08	0.001294396	9.633053543	4.361360702	7.47E-08	0.001612351
chr3	Etnppl	ENSMUSG00000019232	6.787771956	-1.949236731	1.55E-08	0.0003349	2.264555225	-1.949236731	0.001564891	1	3.264629473	-1.949236731	0.031383283	1	0.933149445	-1.949236731	0.482310095	1
chr12	Rps6kl1	ENSMUSG00000019235	1.783947803	2.024683515	0.00018587	1	1.898422081	2.024683515	6.70E-05	1	2.435914506	2.024683515	2.31E-07	0.004990165	3.466286517	2.024683515	4.91E-12	1.06E-07
chr7	Ppp1r12c	ENSMUSG00000019254	-1.124462698	5.039741177	0.000323156	1	-0.805004919	5.039741177	0.009653442	1	-0.954619269	5.039741177	0.001981823	1	0.121337434	5.039741177	0.693193572	1
chr12	Ahr	ENSMUSG00000019256	-0.19725645	2.5311137	0.475985479	1	-0.052991746	2.5311137	0.846324748	1	0.460447416	2.5311137	0.085545964	1	-0.295024588	2.5311137	0.259994366	1
chr8	Map1s	ENSMUSG00000019261	-0.270897942	4.510841768	0.531922144	1	-0.686717774	4.510841768	0.112003102	1	-0.058013307	4.510841768	0.89244911	1	0.826826811	4.510841768	0.055746478	1
chr5	Tmem129	ENSMUSG00000019295	0.590026257	2.661619381	0.018745686	1	0.31944585	2.661619381	0.203201901	1	0.448549566	2.661619381	0.053725041	1	0.614224356	2.661619381	0.010770774	1
chr14	Nop9	ENSMUSG00000019297	-2.171729113	4.58324744	2.44E-10	5.26E-06	-1.877230324	4.58324744	3.25E-08	0.00070158	-2.143911423	4.58324744	3.39E-10	7.32E-06	-1.162947451	4.58324744	0.000485287	1
chr11	Hsd17b1	ENSMUSG00000019301	-2.708183995	-0.65821196	0.002294926	1	-2.89273985	-0.65821196	0.001474821	1	-1.724687633	-0.65821196	0.039289035	1	-0.440497564	-0.65821196	0.635449407	1
chr11	Atp6v0a1	ENSMUSG00000019302	0.563989995	5.366272541	0.015616223	1	1.24985432	5.366272541	1.16E-07	0.002512061	2.392351019	5.366272541	6.50E-23	1.40E-18	1.914258941	5.366272541	9.68E-16	2.09E-11
chr11	Psmc3ip	ENSMUSG00000019303	-2.77072461	4.428749503	3.48E-16	7.51E-12	-2.470829284	4.428749503	2.64E-13	5.70E-09	-3.534784416	4.428749503	1.17E-23	2.52E-19	-1.812177824	4.428749503	8.32E-08	0.001796297
chr11	Grb7	ENSMUSG00000019312	-3.36072456	3.405583186	1.33E-14	2.87E-10	-3.920763706	3.405583186	2.67E-18	5.76E-14	-3.609287855	3.405583186	6.58E-16	1.42E-11	-2.979231293	3.405583186	1.20E-11	2.60E-07
chr17	Noxo1	ENSMUSG00000019320	1.55736218	0.393978973	9.55E-05	1	1.999188875	0.393978973	1.12E-05	0.242421358	1.294865869	0.393978973	0.000116704	1	2.226721244	0.393978973	7.30E-09	0.000157629
chr11	Aoc3	ENSMUSG00000019326	2.297512164	-0.41918496	0.001026542	1	-0.039269602	-0.41918496	0.939936722	1	0.095312817	-0.41918496	0.849082088	1	-0.881346811	-0.41918496	0.076318182	1
chr3	Zfp687	ENSMUSG00000019338	-0.788270368	4.543372111	0.005683195	1	-0.566732182	4.543372111	0.045962932	1	-0.554222227	4.543372111	0.048032962	1	0.647334844	4.543372111	0.021347296	1
chrX	Gdpd2	ENSMUSG00000019359	6.68441288	0.675624118	2.55E-20	5.52E-16	5.170145731	0.675624118	5.87E-17	1.27E-12	5.234686926	0.675624118	2.19E-21	4.72E-17	4.024448669	0.675624118	7.55E-16	1.63E-11
chr8	D8Ertd738e	ENSMUSG00000019362	-0.587508656	4.99573582	0.255862082	1	0.252428322	4.99573582	0.625083354	1	-0.979538123	4.99573582	0.059368289	1	0.794281291	4.99573582	0.127593515	1
chr11	Sec14l4	ENSMUSG00000019368	-0.846802386	0.752145316	0.00681064	1	-2.015255559	0.752145316	3.86E-07	0.008343197	-6.911304083	0.752145316	4.10E-31	8.86E-27	-5.19529434	0.752145316	3.63E-17	7.84E-13
chr7	Calm3	ENSMUSG00000019370	1.269505058	7.541566267	0.000586219	1	1.669558966	7.541566267	7.74E-06	0.167062771	0.777422118	7.541566267	0.033312311	1	2.881874838	7.541566267	1.50E-13	3.24E-09
chr11	Cops3	ENSMUSG00000019373	-2.04280791	6.306918411	3.85E-17	8.31E-13	-1.907023859	6.306918411	2.62E-15	5.66E-11	-1.129546292	6.306918411	1.74E-06	0.037483117	-1.67296426	6.306918411	3.02E-12	6.52E-08
chr8	Fkbp8	ENSMUSG00000019428	-0.859669809	6.082761167	0.070549247	1	-0.155373128	6.082761167	0.742185218	1	-1.242426046	6.082761167	0.009375677	1	0.589544451	6.082761167	0.213247801	1
chr17	Ddx39b	ENSMUSG00000019432	-1.723104163	7.032937842	4.98E-12	1.08E-07	-1.619984114	7.032937842	6.90E-11	1.49E-06	-0.226477662	7.032937842	0.34924358	1	-0.655909115	7.032937842	0.007039387	1
chr8	Gipc1	ENSMUSG00000019433	-1.034781446	5.144011414	0.016838034	1	-0.461106699	5.144011414	0.283847091	1	-1.378062443	5.144011414	0.00154527	1	0.746870388	5.144011414	0.083993152	1
chr11	Tlcd1	ENSMUSG00000019437	-0.895955656	2.066551998	0.001988494	1	-1.186394405	2.066551998	5.74E-05	1	-1.388360917	2.066551998	1.20E-06	0.025883196	-1.398016147	2.066551998	4.66E-06	0.100689356
chr11	Plscr3	ENSMUSG00000019461	1.226263093	2.572376558	8.54E-05	1	1.437141693	2.572376558	4.30E-06	0.092912717	1.532992305	2.572376558	4.22E-07	0.009114146	3.037110475	2.572376558	2.80E-19	6.04E-15
chr8	Ptger1	ENSMUSG00000019464	2.21076053	-0.718247784	0.000143311	1	0.519104228	-0.718247784	0.307250311	1	0.844212575	-0.718247784	0.04510212	1	1.284055406	-0.718247784	0.004844108	1
chr10	Arhgef25	ENSMUSG00000019467	-0.683824369	4.758076719	0.005990599	1	-0.256686263	4.758076719	0.300683797	1	-0.659997293	4.758076719	0.007094074	1	0.691417177	4.758076719	0.005169984	1
chr8	Xab2	ENSMUSG00000019470	-1.660921677	5.123175633	7.63E-06	0.164796226	-1.790468679	5.123175633	1.41E-06	0.030508026	-0.952389871	5.123175633	0.008868181	1	-0.865161638	5.123175633	0.017051439	1
chr9	Cdc37	ENSMUSG00000019471	-1.311274362	7.236657128	0.000256268	1	-1.166681151	7.236657128	0.001096328	1	-1.282776653	7.236657128	0.000339705	1	0.068152187	7.236657128	0.846817807	1
chr17	Trip10	ENSMUSG00000019487	-1.816146115	4.90167768	2.20E-07	0.004744188	-1.796802247	4.90167768	2.71E-07	0.005856971	-1.114381021	4.90167768	0.00114802	1	-0.634534697	4.90167768	0.062421408	1
chr5	Cops6	ENSMUSG00000019494	-1.557600444	5.37093106	2.26E-08	0.000488569	-1.290604037	5.37093106	3.17E-06	0.068454676	-2.083007834	5.37093106	2.11E-13	4.56E-09	-0.379062024	5.37093106	0.166917001	1
chr11	Ubb	ENSMUSG00000019505	-0.667313651	7.714004557	0.087704365	1	-0.507412505	7.714004557	0.193181544	1	-0.802356597	7.714004557	0.040472612	1	0.613813629	7.714004557	0.116359292	1
chr5	Ap4m1	ENSMUSG00000019518	-0.666197919	4.073682972	0.002613357	1	-0.901777939	4.073682972	3.83E-05	0.827326329	-0.505206553	4.073682972	0.01849593	1	-0.027923171	4.073682972	0.896705177	1
chr3	Gyg	ENSMUSG00000019528	1.02685764	2.484239	4.67E-05	1	1.051416845	2.484239	4.43E-05	0.956374377	0.87059794	2.484239	0.000381331	1	0.995517771	2.484239	0.000106091	1
chr7	Rcn3	ENSMUSG00000019539	2.926627272	3.511176016	1.24E-12	2.67E-08	3.115492993	3.511176016	5.13E-14	1.11E-09	2.821547112	3.511176016	3.59E-12	7.76E-08	4.24794194	3.511176016	4.58E-22	9.90E-18
chrX	Slc6a8	ENSMUSG00000019558	-1.903994723	5.89928133	3.50E-16	7.57E-12	-1.417371839	5.89928133	6.91E-10	1.49E-05	-1.151758966	5.89928133	3.60E-07	0.007778486	-0.54158868	5.89928133	0.016331736	1
chr10	Arid3a	ENSMUSG00000019564	0.596804887	3.746484173	0.052885793	1	0.226620193	3.746484173	0.460875644	1	0.93584181	3.746484173	0.001911651	1	1.774478971	3.746484173	1.04E-08	0.000223931
chr6	Pdk4	ENSMUSG00000019577	-1.795635733	2.276801698	6.95E-06	0.150115728	-1.17568027	2.276801698	0.002862801	1	-0.805849997	2.276801698	0.035879895	1	-0.440642586	2.276801698	0.252358189	1
chr17	Ubxn6	ENSMUSG00000019578	0.072026404	4.528488501	0.856617851	1	0.394453995	4.528488501	0.323974438	1	-0.03142318	4.528488501	0.93679043	1	1.130722436	4.528488501	0.005115497	1
chr17	Mydgf	ENSMUSG00000019579	-0.711653443	4.217962249	0.045120779	1	-0.276870628	4.217962249	0.434914767	1	-0.443843923	4.217962249	0.206181982	1	0.565808826	4.217962249	0.112761897	1
chr11	Cyb561	ENSMUSG00000019590	-0.735908313	3.185443507	0.00031943	1	-0.776047342	3.185443507	0.000192131	1	-1.176736162	3.185443507	1.32E-09	2.85E-05	-0.147871973	3.185443507	0.461151615	1
chr18	Sema6a	ENSMUSG00000019647	5.666203984	5.563253917	4.18E-54	9.02E-50	6.203303169	5.563253917	1.71E-62	3.69E-58	6.434455948	5.563253917	5.68E-70	1.23E-65	6.468533592	5.563253917	8.09E-71	1.75E-66
chr9	Ccdc12	ENSMUSG00000019659	-0.85119103	4.032543427	0.014393876	1	-0.658979795	4.032543427	0.058308189	1	-1.249687364	4.032543427	0.000318102	1	-1.264694071	4.032543427	0.000299924	1
chr6	Fmc1	ENSMUSG00000019689	-0.104443833	2.339884944	0.829748869	1	0.479983463	2.339884944	0.327295563	1	-0.532525863	2.339884944	0.276723388	1	0.990777838	2.339884944	0.052995942	1
chr1	Akt3	ENSMUSG00000019699	2.934926018	6.826197195	4.14E-20	8.93E-16	2.841797732	6.826197195	4.92E-19	1.06E-14	4.152364679	6.826197195	6.73E-35	1.45E-30	3.040441788	6.826197195	2.15E-21	4.65E-17
chr3	Mrpl24	ENSMUSG00000019710	-2.294306079	5.498835292	3.26E-19	7.04E-15	-2.329921299	5.498835292	1.23E-19	2.65E-15	-1.555959667	5.498835292	4.85E-10	1.05E-05	-1.535411117	5.498835292	1.12E-09	2.43E-05
chr2	Gle1	ENSMUSG00000019715	-1.821508405	5.739818812	3.55E-16	7.66E-12	-1.598368194	5.739818812	6.07E-13	1.31E-08	-1.544644218	5.739818812	2.08E-12	4.49E-08	-0.599714625	5.739818812	0.005562231	1
chr12	L3hypdh	ENSMUSG00000019718	0.262304436	0.767923666	0.48628025	1	-0.38683449	0.767923666	0.321563915	1	0.376758487	0.767923666	0.323961668	1	-0.047678205	0.767923666	0.904372398	1
chr13	Lyst	ENSMUSG00000019726	-0.551273029	4.763625968	0.046199334	1	-0.216182997	4.763625968	0.431902522	1	1.007973504	4.763625968	0.000269513	1	0.400872155	4.763625968	0.141744626	1
chr8	Slc35e1	ENSMUSG00000019731	-1.892057599	5.115496942	2.66E-11	5.75E-07	-1.428491369	5.115496942	2.97E-07	0.006411185	-1.131386372	5.115496942	3.39E-05	0.731724037	-0.772621564	5.115496942	0.004641793	1
chr8	Calr3	ENSMUSG00000019732	-0.26409848	0.304590603	0.461664292	1	-1.023353217	0.304590603	0.005837003	1	-0.984332191	0.304590603	0.008140614	1	-1.73365348	0.304590603	9.71E-05	1
chr7	Tmc4	ENSMUSG00000019734	-0.656378568	0.558196547	0.079191653	1	-1.093445433	0.558196547	0.00373298	1	-0.062607083	0.558196547	0.864702726	1	-1.188081676	0.558196547	0.003285065	1
chr7	Syne4	ENSMUSG00000019737	-3.441924555	2.028457488	4.74E-15	1.02E-10	-2.818412215	2.028457488	4.29E-11	9.26E-07	-3.746527456	2.028457488	2.04E-16	4.41E-12	-1.913592529	2.028457488	2.13E-05	0.46052362
chr7	Polr2i	ENSMUSG00000019738	-1.4503428	3.642076692	0.000474436	1	-0.417297229	3.642076692	0.309595764	1	-1.996513932	3.642076692	2.45E-06	0.052819884	0.386872241	3.642076692	0.362372831	1
chr11	Krt10	ENSMUSG00000019761	0.666602042	0.20500825	0.078821176	1	1.232210466	0.20500825	0.002721401	1	-0.636677006	0.20500825	0.067958216	1	1.794362566	0.20500825	4.75E-05	1
chr10	Iyd	ENSMUSG00000019762	6.751622134	-1.718556107	2.97E-08	0.000640882	6.520757918	-1.718556107	3.72E-07	0.008025737	3.271850311	-1.718556107	0.000899507	1	5.166013372	-1.718556107	0.000147681	1
chr10	Rmnd1	ENSMUSG00000019763	-2.458503063	4.075254312	7.86E-12	1.70E-07	-2.047928413	4.075254312	9.25E-09	0.000199767	-0.977218692	4.075254312	0.004425527	1	-2.094089427	4.075254312	4.02E-09	8.68E-05
chr10	Ccdc170	ENSMUSG00000019767	1.442005537	0.678990823	4.15E-05	0.895905384	2.113897982	0.678990823	1.41E-07	0.00303554	-0.015525151	0.678990823	0.966577576	1	-0.131265683	0.678990823	0.736642543	1
chr10	Esr1	ENSMUSG00000019768	2.125503033	2.199454761	3.21E-08	0.00069297	0.886722203	2.199454761	0.016685337	1	-3.251390919	2.199454761	2.75E-14	5.95E-10	-3.86132982	2.199454761	2.31E-18	4.99E-14
chr10	Fbxo5	ENSMUSG00000019773	-3.388457306	5.577754153	4.49E-30	9.69E-26	-3.191947278	5.577754153	2.01E-27	4.33E-23	-3.101760285	5.577754153	2.43E-26	5.25E-22	-3.077353327	5.577754153	1.11E-25	2.39E-21
chr10	Mtrf1l	ENSMUSG00000019774	-0.856041256	2.486771696	0.000177246	1	-0.824101862	2.486771696	0.000327253	1	-0.070670821	2.486771696	0.739844256	1	-0.722915687	2.486771696	0.001248701	1
chr10	Rgs17	ENSMUSG00000019775	5.845009903	3.725160485	1.67E-33	3.61E-29	6.120588233	3.725160485	9.24E-36	2.00E-31	7.405385763	3.725160485	7.12E-51	1.54E-46	6.010816255	3.725160485	2.45E-38	5.29E-34
chr10	Hdac2	ENSMUSG00000019777	-0.873024846	7.312109537	0.003981324	1	-0.736351756	7.312109537	0.014923328	1	-0.282580453	7.312109537	0.347828435	1	-0.37827525	7.312109537	0.209120778	1
chr10	Frk	ENSMUSG00000019779	1.896612393	0.376128995	0.000580851	1	1.525980168	0.376128995	0.00479932	1	-0.577653123	0.376128995	0.321911631	1	-2.266800379	0.376128995	7.38E-05	1
chr10	Rwdd1	ENSMUSG00000019782	-1.278081072	4.342441928	4.44E-08	0.000959012	-1.070134596	4.342441928	4.59E-06	0.099167265	-1.456642911	4.342441928	3.48E-10	7.53E-06	-0.855318988	4.342441928	0.000271182	1
chr10	Clvs2	ENSMUSG00000019785	0.018583377	1.815680205	0.952603451	1	-0.45284164	1.815680205	0.148492426	1	-0.999009567	1.815680205	0.001341995	1	-1.338470503	1.815680205	2.28E-05	0.49143393
chr10	Trdn	ENSMUSG00000019787	3.404080895	1.056583701	1.78E-07	0.003850677	3.058666758	1.056583701	2.19E-06	0.047260363	0.628803573	1.056583701	0.352395609	1	-0.66025113	1.056583701	0.328434508	1
chr10	Hey2	ENSMUSG00000019789	3.180576115	1.315955695	2.73E-12	5.90E-08	4.066999259	1.315955695	5.43E-17	1.17E-12	3.870800259	1.315955695	1.43E-19	3.10E-15	4.793716952	1.315955695	2.45E-24	5.30E-20
chr10	Stxbp5	ENSMUSG00000019790	1.198679855	4.67356537	0.000112216	1	1.600212068	4.67356537	3.43E-07	0.007411785	2.718489431	4.67356537	3.84E-17	8.30E-13	2.167682643	4.67356537	7.12E-12	1.54E-07
chr10	Hint3	ENSMUSG00000019791	-0.41658408	3.240879731	0.152691476	1	-0.271624286	3.240879731	0.350284726	1	0.085269656	3.240879731	0.764215246	1	0.080833281	3.240879731	0.779330866	1
chr10	Trmt11	ENSMUSG00000019792	-2.680392082	4.665577056	5.44E-23	1.17E-18	-2.429962893	4.665577056	2.24E-19	4.83E-15	-1.515009558	4.665577056	5.51E-09	0.000118961	-2.962322982	4.665577056	6.26E-27	1.35E-22
chr10	Katna1	ENSMUSG00000019794	-1.853165743	5.170295489	1.15E-25	2.47E-21	-1.565075676	5.170295489	3.43E-19	7.41E-15	-1.275326718	5.170295489	9.66E-14	2.09E-09	-1.132098603	5.170295489	6.02E-11	1.30E-06
chr10	Pcmt1	ENSMUSG00000019795	-0.288478057	5.008425316	0.104482434	1	-0.833128378	5.008425316	2.69E-06	0.058057455	-0.079573402	5.008425316	0.647501784	1	-0.550380275	5.008425316	0.001792508	1
chr10	Lrp11	ENSMUSG00000019796	-2.164855436	4.499182928	1.03E-32	2.23E-28	-1.738493013	4.499182928	8.08E-22	1.74E-17	-1.841700725	4.499182928	6.16E-27	1.33E-22	-1.301302802	4.499182928	8.90E-14	1.92E-09
chr10	1700021F05Rik	ENSMUSG00000019797	-1.038376591	4.142148135	1.99E-06	0.042925157	-0.873046783	4.142148135	7.01E-05	1	-1.014915817	4.142148135	2.36E-06	0.050951435	-0.208535969	4.142148135	0.33950431	1
chr10	Sec63	ENSMUSG00000019802	-0.597480921	6.160169157	0.010296265	1	-0.367076273	6.160169157	0.113889887	1	0.943711549	6.160169157	5.23E-05	1	-0.30679546	6.160169157	0.184942881	1
chr10	Nr2e1	ENSMUSG00000019803	5.131389258	0.076621615	7.93E-05	1	8.194517696	0.076621615	4.74E-06	0.102453371	8.466953466	0.076621615	3.94E-07	0.008514187	8.817834316	0.076621615	2.39E-07	0.005152616
chr10	Snx3	ENSMUSG00000019804	-1.050064561	6.09218116	6.30E-05	1	-0.669150343	6.09218116	0.010476136	1	-1.406749974	6.09218116	9.94E-08	0.002146754	-0.208731086	6.09218116	0.424547117	1
chr10	Aig1	ENSMUSG00000019806	1.131584516	3.530979906	0.002124868	1	1.201114133	3.530979906	0.001206448	1	1.515344477	3.530979906	3.94E-05	0.851945324	0.046747239	3.530979906	0.896859743	1
chr10	Adat2	ENSMUSG00000019808	-1.801902512	3.085871151	5.20E-10	1.12E-05	-1.072027656	3.085871151	0.00018664	1	-1.739719413	3.085871151	1.13E-09	2.43E-05	-0.757354221	3.085871151	0.01043774	1
chr10	Pex3	ENSMUSG00000019809	-1.020102091	3.375942517	5.15E-05	1	-0.96090914	3.375942517	0.000139172	1	-0.068523651	3.375942517	0.782167639	1	-0.938530141	3.375942517	0.0002313	1
chr10	Fuca2	ENSMUSG00000019810	0.125872639	2.709421014	0.635264994	1	0.737907304	2.709421014	0.006938934	1	0.646822731	2.709421014	0.013675912	1	0.469912055	2.709421014	0.074648992	1
chr10	Cep57l1	ENSMUSG00000019813	-1.763091251	4.317466943	1.20E-18	2.59E-14	-1.56626622	4.317466943	8.54E-15	1.84E-10	-1.536700112	4.317466943	6.94E-15	1.50E-10	-1.840242358	4.317466943	9.81E-20	2.12E-15
chr10	Ltv1	ENSMUSG00000019814	-3.554187316	5.962787378	8.08E-27	1.74E-22	-3.33954141	5.962787378	2.24E-24	4.84E-20	-3.538024826	5.962787378	8.69E-27	1.88E-22	-2.605743683	5.962787378	2.52E-16	5.44E-12
chr10	Zc2hc1b	ENSMUSG00000019815	1.647386114	0.332421952	0.031332846	1	-1.487718871	0.332421952	0.028822646	1	-4.021080252	0.332421952	6.91E-07	0.014916949	-4.877124707	0.332421952	7.93E-09	0.00017126
chr10	Plagl1	ENSMUSG00000019817	3.383196382	0.059545382	2.66E-13	5.74E-09	2.86631814	0.059545382	1.74E-09	3.77E-05	2.2345105	0.059545382	3.87E-05	0.835341639	1.412713777	0.059545382	0.007184023	1
chr10	Cd164	ENSMUSG00000019818	-1.586684272	6.934872596	3.61E-12	7.79E-08	-1.35462058	6.934872596	2.27E-09	4.89E-05	-1.091010552	6.934872596	1.17E-06	0.02535156	-1.464696324	6.934872596	1.14E-10	2.47E-06
chr10	Utrn	ENSMUSG00000019820	-1.22344695	7.277928966	1.23E-07	0.002660064	-0.90569986	7.277928966	8.06E-05	1	-0.092168354	7.277928966	0.685411231	1	-0.039100984	7.277928966	0.863384345	1
chr10	Smpd2	ENSMUSG00000019822	-1.070296393	1.848984682	0.006055152	1	-0.228560517	1.848984682	0.550034749	1	0.204952157	1.848984682	0.605337332	1	0.26600927	1.848984682	0.491346269	1
chr10	Mical1	ENSMUSG00000019823	-1.604468499	4.056753501	8.41E-05	1	-1.491602926	4.056753501	0.000236791	1	-0.960503352	4.056753501	0.016705471	1	-0.357112348	4.056753501	0.368178268	1
chr10	Zbtb24	ENSMUSG00000019826	-1.482492363	4.027219876	1.98E-18	4.29E-14	-1.116284532	4.027219876	1.06E-11	2.28E-07	-0.713264152	4.027219876	5.82E-06	0.125649731	-0.48799086	4.027219876	0.002173752	1
chr10	Grm1	ENSMUSG00000019828	4.03152353	1.636285593	1.52E-12	3.28E-08	4.299445979	1.636285593	3.73E-13	8.05E-09	5.273046289	1.636285593	2.58E-14	5.57E-10	4.531442467	1.636285593	2.18E-11	4.70E-07
chr10	Wasf1	ENSMUSG00000019831	0.057168532	5.413890475	0.774921652	1	0.652561358	5.413890475	0.001150685	1	0.858846769	5.413890475	1.61E-05	0.347795736	1.400121885	5.413890475	4.66E-12	1.01E-07
chr10	Rab32	ENSMUSG00000019832	1.214277548	0.05311045	0.001274127	1	1.076965558	0.05311045	0.007623335	1	0.217700084	0.05311045	0.548756133	1	1.486711714	0.05311045	0.000627832	1
chr10	Slc22a16	ENSMUSG00000019834	3.864410074	-1.038508563	7.71E-06	0.166412356	4.112516946	-1.038508563	9.63E-06	0.207939129	2.95788302	-1.038508563	0.063836723	1	2.399495383	-1.038508563	0.053951666	1
chr10	Gtf3c6	ENSMUSG00000019837	-1.805996586	5.647800652	5.36E-17	1.16E-12	-1.98427279	5.647800652	3.63E-20	7.84E-16	-2.366586224	5.647800652	1.07E-27	2.32E-23	-1.479921502	5.647800652	3.24E-12	7.00E-08
chr10	Slc16a10	ENSMUSG00000019838	1.29879954	2.68339707	0.003783435	1	1.591440919	2.68339707	0.00044098	1	1.790748716	2.68339707	7.01E-05	1	0.793771539	2.68339707	0.070630261	1
chr10	Rev3l	ENSMUSG00000019841	-0.27390137	6.986435364	0.525954906	1	0.08678013	6.986435364	0.840664525	1	1.794426397	6.986435364	5.43E-05	1	0.380038683	6.986435364	0.378783271	1
chr10	Traf3ip2	ENSMUSG00000019842	-2.145806634	3.307175424	4.07E-24	8.79E-20	-1.797649211	3.307175424	1.45E-16	3.12E-12	-1.803343449	3.307175424	1.99E-17	4.31E-13	-1.586279374	3.307175424	1.67E-13	3.62E-09
chr10	Fyn	ENSMUSG00000019843	0.991673801	5.72605335	7.11E-07	0.015347888	1.124639848	5.72605335	2.09E-08	0.000452193	1.58074522	5.72605335	3.48E-15	7.52E-11	1.411494874	5.72605335	1.72E-12	3.72E-08
chr10	Tube1	ENSMUSG00000019845	-1.224811355	2.875023738	1.44E-08	0.000310592	-1.16593255	2.875023738	1.37E-07	0.00294848	-0.641036159	2.875023738	0.0025384	1	-0.698126828	2.875023738	0.001241424	1
chr10	Lama4	ENSMUSG00000019846	2.85416598	2.110996064	7.26E-13	1.57E-08	2.853776086	2.110996064	7.32E-13	1.58E-08	3.247274846	2.110996064	1.60E-16	3.45E-12	3.249465845	2.110996064	7.64E-17	1.65E-12
chr10	Popdc3	ENSMUSG00000019848	2.822811306	0.900643794	2.25E-07	0.004865277	2.191411725	0.900643794	5.14E-05	1	0.375546753	0.900643794	0.464903918	1	-0.991095958	0.900643794	0.052335167	1
chr10	Prep	ENSMUSG00000019849	-0.593526066	5.110533661	0.006768393	1	-0.637575576	5.110533661	0.003349732	1	-0.016948484	5.110533661	0.937442885	1	-0.41710761	5.110533661	0.052980073	1
chr10	Tnfaip3	ENSMUSG00000019850	3.126673327	1.931316639	1.51E-20	3.26E-16	2.591449003	1.931316639	5.20E-18	1.12E-13	3.028424153	1.931316639	1.87E-28	4.05E-24	3.060588105	1.931316639	1.78E-30	3.85E-26
chr10	Perp	ENSMUSG00000019851	-2.803158257	3.809212241	1.19E-17	2.57E-13	-2.449521209	3.809212241	3.89E-14	8.41E-10	-2.709647142	3.809212241	5.14E-17	1.11E-12	-2.296827614	3.809212241	2.13E-12	4.59E-08
chr10	Arfgef3	ENSMUSG00000019852	3.287357929	4.455281278	1.54E-17	3.33E-13	3.844892945	4.455281278	3.64E-22	7.86E-18	4.925793432	4.455281278	2.99E-33	6.46E-29	3.958595343	4.455281278	2.30E-24	4.96E-20
chr10	Hebp2	ENSMUSG00000019853	0.252685865	-0.469988135	0.601779585	1	0.193992016	-0.469988135	0.717161722	1	-1.096728377	-0.469988135	0.023443865	1	1.048844892	-0.469988135	0.072300714	1
chr10	Reps1	ENSMUSG00000019854	-0.920871967	5.721403694	1.13E-07	0.002437527	-0.715945414	5.721403694	3.52E-05	0.760198434	-0.406834113	5.721403694	0.016883495	1	-0.121387665	5.721403694	0.476570006	1
chr10	Fam184a	ENSMUSG00000019856	1.66711697	3.975015869	5.13E-12	1.11E-07	1.843132457	3.975015869	2.80E-14	6.04E-10	2.803236173	3.975015869	1.49E-30	3.22E-26	2.594186586	3.975015869	2.48E-27	5.36E-23
chr10	Asf1a	ENSMUSG00000019857	-1.277509293	4.52043175	2.34E-06	0.050603722	-1.194233651	4.52043175	1.01E-05	0.218156769	-1.149114278	4.52043175	1.91E-05	0.411707744	-1.102411154	4.52043175	4.73E-05	1
chr10	Gopc	ENSMUSG00000019861	-0.59128262	4.988486189	0.00909229	1	-0.439212992	4.988486189	0.052407497	1	0.453078327	4.988486189	0.043494127	1	0.444211133	4.988486189	0.047213611	1
chr10	Qrsl1	ENSMUSG00000019863	-1.733446448	3.602712213	1.42E-12	3.06E-08	-2.102453987	3.602712213	2.05E-17	4.42E-13	-1.29669162	3.602712213	3.82E-08	0.000824896	-1.65262324	3.602712213	6.48E-12	1.40E-07
chr10	Rtn4ip1	ENSMUSG00000019864	-1.261689562	3.828538921	7.15E-11	1.54E-06	-1.658228812	3.828538921	2.80E-17	6.04E-13	-1.432073397	3.828538921	7.03E-14	1.52E-09	-1.830478873	3.828538921	6.76E-21	1.46E-16
chr10	Nmbr	ENSMUSG00000019865	1.521351776	0.362048992	0.000588676	1	2.354765475	0.362048992	1.51E-06	0.032595339	2.343474473	0.362048992	3.03E-07	0.006538075	0.941711216	0.362048992	0.035380025	1
chr10	Crybg1	ENSMUSG00000019866	2.260419077	1.361903223	5.40E-13	1.17E-08	2.309487348	1.361903223	9.22E-12	1.99E-07	-0.158677835	1.361903223	0.639434614	1	0.275583871	1.361903223	0.43110068	1
[truncated: 14,499 more rows]
