# Supplementary material for: One-shot analysis of translated mammalian lncRNAs with AHARIBO
Source: eLife. 2021 Feb 17;10:e59303. doi: 10.7554/eLife.59303 (PMC7932693; doi:10.7554/eLife.59303)
Supplement: Figure 4—source data 1. [file elife-59303-fig4-data1.txt]

geneID	geneSymbol	identity
ENSMUSG00000000031	H19	chr7_142575529_142578143
ENSMUSG00000006462	A530013C23Rik	chr2_167691177_167729172
ENSMUSG00000021268	Meg3	chr12_109541001_109571726
ENSMUSG00000021874	4933413J09Rik	chr14_26356574_26400456
ENSMUSG00000022639	Dubr	chr16_50719294_50732773
ENSMUSG00000029092	D5Ertd615e	chr5_45009171_45424402
ENSMUSG00000037247	Pldi	chr10_60928226_60938132
ENSMUSG00000040657	1700063H04Rik	chr6_122391379_122392687
ENSMUSG00000042579	4632404H12Rik	chr3_89767511_89773240
ENSMUSG00000044471	Lncpint	chr6_31082565_31220488
ENSMUSG00000044633	B530045E10Rik	chr10_99298888_99423047
ENSMUSG00000045709	Smkr-ps	chr6_29985329_29993776
ENSMUSG00000045928	4933440M02Rik	chr7_125284025_125349788
ENSMUSG00000048106	4632415L05Rik	chr3_19894886_19898984
ENSMUSG00000050334	C130071C03Rik	chr13_83721381_83884194
ENSMUSG00000050936	Gm42743	chr3_96269721_96279001
ENSMUSG00000051237	9230109A22Rik	chr15_25137530_25238830
ENSMUSG00000052368	Gm9873	chr2_169020025_169021385
ENSMUSG00000052479	A330008L17Rik	chr8_99416642_99733438
ENSMUSG00000053957	Gm12474	chr3_100489664_100523920
ENSMUSG00000055403	4933427D06Rik	chr6_88950683_89110031
ENSMUSG00000055494	Gm14168	chr2_156571792_156577457
ENSMUSG00000055972	2810407A14Rik	chr16_87784075_87839293
ENSMUSG00000056738	A730036I17Rik	chr2_129218969_129235604
ENSMUSG00000056771	Gm10010	chr6_128187818_128200623
ENSMUSG00000057215	Platr28	chr7_107243022_107300396
ENSMUSG00000059244	Gm10062	chr5_25659806_25661282
ENSMUSG00000060143	Gm10076	chr14_105681828_105682211
ENSMUSG00000064263	Platr26	chr2_71719417_71730966
ENSMUSG00000066057	Gm1976	chr17_94759944_94834799
ENSMUSG00000066060	Gm12866	chr4_119054790_119069111
ENSMUSG00000068151	A230006K03Rik	chr7_61127996_61311721
ENSMUSG00000069713	4933406P04Rik	chr10_20310506_20312294
ENSMUSG00000072591	5930412G12Rik	chr5_128579106_128600693
ENSMUSG00000072679	D6Ertd474e	chr6_143245888_143297272
ENSMUSG00000072753	9230020A06Rik	chr11_71512377_71573183
ENSMUSG00000072847	A530017D24Rik	chr11_61864568_61868058
ENSMUSG00000073000	Gm10451	chr12_76444497_76451336
ENSMUSG00000073018	Gm1070	chr6_71293765_71302880
ENSMUSG00000073045	Gm5570	chr6_60031967_60150045
ENSMUSG00000073147	5031425E22Rik	chr5_23382308_23434269
ENSMUSG00000073155	1810058I24Rik	chr6_35252654_35263496
ENSMUSG00000073164	2410018L13Rik	chr12_22953997_23010284
ENSMUSG00000073226	Gm10482	chr5_10187866_10237890
ENSMUSG00000073374	C030034I22Rik	chr17_69417402_69421632
ENSMUSG00000073478	D730003I15Rik	chr1_191224454_191226140
ENSMUSG00000074388	Gm5544	chr3_97930173_97967018
ENSMUSG00000074758	Gm5535	chr2_144098815_144207990
ENSMUSG00000074776	Gm10754	chr10_97681414_97967090
ENSMUSG00000074783	AU019990	chr2_132598195_132653068
ENSMUSG00000074813	Gm14005	chr2_128178319_128502765
ENSMUSG00000074887	EU599041	chr7_43214039_43226842
ENSMUSG00000075020	Mir670hg	chr2_94160636_94264918
ENSMUSG00000075314	Gm1322	chr2_67173834_67184950
ENSMUSG00000075511	1700001L05Rik	chr15_83353847_83367282
ENSMUSG00000075591	Gm10874	chr5_138363719_138388287
ENSMUSG00000078706	Gm53	chr11_96251105_96264868
ENSMUSG00000078952	Lncenc1	chr13_97434970_97497007
ENSMUSG00000078956	Gm14221	chr2_160568379_160619971
ENSMUSG00000079011	Gm11033	chr8_74590987_74833947
ENSMUSG00000084762	Platr3	chr2_135648907_135652063
ENSMUSG00000084789	Gm12974	chr4_133816420_133817614
ENSMUSG00000084792	1700056N10Rik	chr16_17047520_17049111
ENSMUSG00000084796	Mir142hg	chr11_87755577_87757270
ENSMUSG00000084797	Gm14321	chr2_167777467_167782569
ENSMUSG00000084799	Ino80dos	chr1_63113078_63158290
ENSMUSG00000084833	Gm12649	chr4_93453258_93671070
ENSMUSG00000084873	C030047K22Rik	chr15_18697684_18818774
ENSMUSG00000084969	Gm11205	chr11_79704630_79705420
ENSMUSG00000085024	C230035I16Rik	chr13_23427975_23431022
ENSMUSG00000085054	Gm15834	chr1_58505148_58523230
ENSMUSG00000085085	1700086P04Rik	chr4_129050097_129057983
ENSMUSG00000085152	Gm11496	chr11_88993040_88996544
ENSMUSG00000085158	Gm14264	chr2_170652434_170662465
ENSMUSG00000085180	AI838599	chr4_3242055_3258092
ENSMUSG00000085249	Gm12847	chr4_115818857_115822655
ENSMUSG00000085301	Gm12132	chr11_40008194_40337831
ENSMUSG00000085316	D330050G23Rik	chr2_116900152_116912791
ENSMUSG00000085412	Halr1	chr6_52102949_52113684
ENSMUSG00000085431	4930440I19Rik	chr2_78051177_78194430
ENSMUSG00000085438	1700020I14Rik	chr2_119594297_119607502
ENSMUSG00000085452	4930554G24Rik	chr11_14072103_14179041
ENSMUSG00000085456	Gm15398	chr10_73201399_73327175
ENSMUSG00000085515	C630028M04Rik	chr4_51968094_52051110
ENSMUSG00000085522	4930556G01Rik	chr4_30664596_30796663
ENSMUSG00000085525	Gm13166	chr4_146251829_146278434
ENSMUSG00000085562	2610028E06Rik	chr4_125887851_125922417
ENSMUSG00000085615	A330035P11Rik	chr14_122103430_122106974
ENSMUSG00000085827	Gm11290	chr13_22014468_22020738
ENSMUSG00000085862	Gm13483	chr2_50296810_50433967
ENSMUSG00000085866	Gm15218	chr14_45754689_45993170
ENSMUSG00000085912	Trp53cor1	chr17_29057474_29078961
ENSMUSG00000085931	Gm12648	chr4_94089576_94425588
ENSMUSG00000086007	1700057H21Rik	chr2_51420984_51438785
ENSMUSG00000086013	Gm15706	chr6_145250529_145251849
ENSMUSG00000086075	Gm15728	chr5_117389139_117393498
ENSMUSG00000086080	1700123O12Rik	chr4_10479962_10797811
ENSMUSG00000086096	Gm12688	chr4_99653607_99654983
ENSMUSG00000086136	Gm12718	chr4_103382500_103492040
ENSMUSG00000086152	Gm11454	chr2_163122606_163143959
ENSMUSG00000086239	Gm14329	chr6_135732870_135744311
ENSMUSG00000086290	Snhg12	chr4_132308678_132311024
ENSMUSG00000086346	Gm12510	chr4_55450684_55465814
ENSMUSG00000086353	Gm13481	chr2_48062548_48457245
ENSMUSG00000086368	Gm13830	chr5_115301120_115319208
ENSMUSG00000086370	Ftx	chrX_103560907_103623754
ENSMUSG00000086474	9130204K15Rik	chr11_79781979_79872394
ENSMUSG00000086494	2210417A02Rik	chr5_148741840_148743139
ENSMUSG00000086503	Xist	chrX_103460375_103483217
ENSMUSG00000086526	Gm12762	chr7_34230420_34234102
ENSMUSG00000086547	Gm11755	chr11_119123011_119138421
ENSMUSG00000086563	Platr15	chr2_150704536_150706876
ENSMUSG00000086617	Gm11635	chr11_101610614_101615956
ENSMUSG00000086631	Gm12784	chr7_34544472_34581691
ENSMUSG00000086646	Platr20	chr11_51189833_51220418
ENSMUSG00000086665	Gm13067	chr4_150049013_150056976
ENSMUSG00000086712	AI427809	chr4_53261356_53270232
ENSMUSG00000086782	E130102H24Rik	chr4_101346531_101356735
ENSMUSG00000086804	Gm43154	chr6_31605190_31798053
ENSMUSG00000086825	Gm15675	chr1_130429781_130437191
ENSMUSG00000086847	Tbx3os2	chr5_119685095_119691218
ENSMUSG00000086859	Snhg20	chr11_117076790_117078955
ENSMUSG00000086899	1600002D24Rik	chr16_95831123_95929077
ENSMUSG00000086917	Gm11630	chr11_97884594_97893811
ENSMUSG00000086918	4930429F24Rik	chr9_79793641_79803235
ENSMUSG00000086940	Gm12746	chr4_106841761_106847920
ENSMUSG00000087010	1700041M05Rik	chr4_125228597_125242052
ENSMUSG00000087028	Gm13387	chr2_25122603_25145396
ENSMUSG00000087029	Gm14133	chr2_149743927_149798743
ENSMUSG00000087085	Gm12068	chr11_24426246_24722646
ENSMUSG00000087110	Gm11264	chr4_82033312_82065890
ENSMUSG00000087170	1700001G01Rik	chr18_17019051_17137559
ENSMUSG00000087179	Gm14230	chr2_156833049_156839892
ENSMUSG00000087228	Gm12827	chr4_117496452_117500602
ENSMUSG00000087259	2610035D17Rik	chr11_113043895_113201838
ENSMUSG00000087292	Gm13832	chr5_115359078_115422863
ENSMUSG00000087358	4930453H23Rik	chrX_21206580_21221665
ENSMUSG00000087361	0610043K17Rik	chr4_101353783_101399181
ENSMUSG00000087362	Gm13710	chr2_84500760_84531322
ENSMUSG00000087373	Gm15892	chr11_88059066_88067476
ENSMUSG00000087425	Gm15404	chr17_91557127_91591927
ENSMUSG00000087547	Platr27	chr2_157595583_157597320
ENSMUSG00000087574	C030037D09Rik	chr11_88718645_88728893
ENSMUSG00000087590	Epb41l4aos	chr18_33794892_33795986
ENSMUSG00000087614	Gm12514	chr4_55131208_55279479
ENSMUSG00000087679	Tmem250-ps	chr2_26136814_26140521
ENSMUSG00000089714	Gm16092	chr1_85511133_85527161
ENSMUSG00000089726	Mir17hg	chr14_115042879_115046727
ENSMUSG00000090023	Gm16302	chr9_14845613_14847835
ENSMUSG00000090399	Gm38399	chr1_135606447_135688105
ENSMUSG00000091021	Gm17300	chr4_132351772_132353382
ENSMUSG00000091514	Gm17484	chr8_25754480_25769704
ENSMUSG00000091985	Gm17354	chr4_108633843_108637441
ENSMUSG00000092274	Neat1	chr19_5824708_5845478
ENSMUSG00000092275	Gm20465	chr5_33293614_33311150
ENSMUSG00000092341	Malat1	chr19_5795690_5802672
ENSMUSG00000093387	Gm20732	chr15_68340983_68363176
ENSMUSG00000093489	Gm20625	chr10_61038229_61042811
ENSMUSG00000093573	Gm20610	chr10_61046422_61051900
ENSMUSG00000093675	Gm20618	chr6_6603219_6691521
ENSMUSG00000093846	Gm4425	chr12_22115756_22156646
ENSMUSG00000093908	Gm5784	chr12_19387809_19433081
ENSMUSG00000095123	Gm21781	chr10_4391587_4396424
ENSMUSG00000096299	Gm21814	chr6_149566090_149583656
ENSMUSG00000096944	Gm26722	chr4_129309081_129318443
ENSMUSG00000096946	Fmr1os	chrX_68667514_68678399
ENSMUSG00000096956	Snhg18	chr15_32240565_32244662
ENSMUSG00000096958	Gm26573	chr4_146153456_147024959
ENSMUSG00000096972	Gm26883	chr2_169633646_169888503
ENSMUSG00000096975	Gm16386	chr17_22784798_22817741
ENSMUSG00000096976	Gm26882	chr9_90094178_90095902
ENSMUSG00000096986	4930509E16Rik	chr9_72518250_72531858
ENSMUSG00000097021	4933433G15Rik	chr9_75410184_75417709
ENSMUSG00000097023	Mir9-3hg	chr7_79500026_79534403
ENSMUSG00000097031	Gm26820	chr3_134462087_134630765
ENSMUSG00000097039	Pvt1	chr15_62037986_62378096
ENSMUSG00000097045	Gm26641	chr1_171423185_171437318
ENSMUSG00000097051	Gm26836	chr11_75745072_75761195
ENSMUSG00000097056	Gm4262	chr16_11008898_11015186
ENSMUSG00000097059	Fam120aos	chr13_48968287_48972031
ENSMUSG00000097062	Gm17586	chr11_120633768_120635125
ENSMUSG00000097066	Platr2	chr13_65780905_65867305
ENSMUSG00000097068	Gm26760	chr15_92344359_92378103
ENSMUSG00000097071	4930544I03Rik	chr12_90753208_90969798
ENSMUSG00000097076	Platr7	chr10_84547417_84553338
ENSMUSG00000097080	1700086O06Rik	chr18_38238405_38250565
ENSMUSG00000097088	Gm26615	chr4_133085474_133089146
ENSMUSG00000097103	Gm2885	chr17_6798390_6827990
ENSMUSG00000097104	Gm26579	chr10_116674591_116679303
ENSMUSG00000097107	Platr6	chr10_21830499_21844851
ENSMUSG00000097113	Gm19705	chr1_136670769_136690804
ENSMUSG00000097115	1810019N24Rik	chr7_12948592_12961768
ENSMUSG00000097119	B230354K17Rik	chr17_45433852_45442544
ENSMUSG00000097122	Gm26624	chr4_147136278_147457019
ENSMUSG00000097123	Gm6297	chr4_40720154_40722398
ENSMUSG00000097125	Gm26885	chr17_29461896_29491925
ENSMUSG00000097131	D230017M19Rik	chr1_72236465_72274869
ENSMUSG00000097134	1110002J07Rik	chr10_66912489_66920258
ENSMUSG00000097138	Gm26625	chr6_47546666_47551704
ENSMUSG00000097140	Gm26779	chr5_109886231_109891137
ENSMUSG00000097154	Gm26510	chr17_70874349_70924996
ENSMUSG00000097168	C230088H06Rik	chr4_147018235_147492201
ENSMUSG00000097172	4930444M15Rik	chr14_76514558_76520855
ENSMUSG00000097173	Gm26829	chr11_22600335_22610879
ENSMUSG00000097180	2700038G22Rik	chr5_23850597_23855038
ENSMUSG00000097184	4632428C04Rik	chr16_30008667_30021430
ENSMUSG00000097189	Gm26594	chr3_95855966_95861485
ENSMUSG00000097193	Gm26664	chr8_84665128_84669406
ENSMUSG00000097196	Gm26665	chr1_166002960_166038256
ENSMUSG00000097207	6030443J06Rik	chr5_22550432_22807850
ENSMUSG00000097213	Gm26745	chr5_123047373_123230871
ENSMUSG00000097219	Gm26551	chr11_51949882_52269514
ENSMUSG00000097230	Gm26853	chr8_19789798_19798548
ENSMUSG00000097234	Gm26518	chr15_102455526_102483722
ENSMUSG00000097235	Gm17250	chr2_71748075_71750162
ENSMUSG00000097248	Gm2694	chr8_87460469_87525554
ENSMUSG00000097263	Gm26804	chr8_20292477_20420781
ENSMUSG00000097277	2900076A07Rik	chr7_81523550_81531498
ENSMUSG00000097282	5031415H12Rik	chr17_70745329_70755582
ENSMUSG00000097284	4930480K23Rik	chr14_69732784_69767113
ENSMUSG00000097289	2010300F17Rik	chr11_96712982_96747436
ENSMUSG00000097290	1300002E11Rik	chr16_21794318_21809040
ENSMUSG00000097296	Gm26532	chr8_84208920_84209609
ENSMUSG00000097305	Gm17276	chr17_32113429_32141839
ENSMUSG00000097310	A930038B10Rik	chr14_34759402_34770553
ENSMUSG00000097312	Gm26870	chr9_3000282_3038313
ENSMUSG00000097313	Gm26569	chr16_29907519_29946517
ENSMUSG00000097318	1700007L15Rik	chr16_33379855_33380727
ENSMUSG00000097331	F420014N23Rik	chr10_127195249_127202643
ENSMUSG00000097335	Gm26563	chr11_80017354_80029868
ENSMUSG00000097337	Gm26606	chr4_123898633_123904842
ENSMUSG00000097345	AA543186	chr2_25327450_25332571
ENSMUSG00000097350	4732491K20Rik	chr17_12318885_12327250
ENSMUSG00000097353	A430046D13Rik	chr10_128499364_128504242
ENSMUSG00000097365	C030034L19Rik	chr3_9403064_9437233
ENSMUSG00000097367	Gm26718	chr5_110259163_110269847
ENSMUSG00000097370	4930467K11Rik	chr10_57478381_57486351
ENSMUSG00000097375	6720427I07Rik	chr13_48535523_48537822
ENSMUSG00000097378	B230208H11Rik	chr10_12916648_12923090
ENSMUSG00000097391	Mirg	chr12_109729764_109749460
ENSMUSG00000097392	D930016D06Rik	chr5_104525735_104554207
ENSMUSG00000097393	D030068K23Rik	chr8_109075222_109273811
ENSMUSG00000097410	Gm26668	chr11_102863337_103075903
ENSMUSG00000097415	AU020206	chr7_75769038_75782099
ENSMUSG00000097417	Gm26669	chr12_80108034_80113000
ENSMUSG00000097422	Gm26521	chr9_20607766_20612485
ENSMUSG00000097444	Gm10489	chrX_10707176_10717242
ENSMUSG00000097448	Platr22	chr1_136696211_136726142
ENSMUSG00000097452	Gm2824	chr15_24981620_25027358
ENSMUSG00000097454	Gm26892	chr1_132036805_132067945
ENSMUSG00000097458	Gm26697	chr2_126521202_126553662
ENSMUSG00000097468	Mdrl	chrX_36814771_36817185
ENSMUSG00000097469	Gm26733	chr9_20432760_20563282
ENSMUSG00000097479	Gm26582	chr5_92043064_92055960
ENSMUSG00000097497	Gm26652	chrX_19224789_19237856
ENSMUSG00000097514	Gm17619	chr2_170192449_170194053
ENSMUSG00000097516	4930467D21Rik	chr5_97392417_97642179
ENSMUSG00000097518	Gm26694	chr17_25794894_25964784
ENSMUSG00000097519	4930558J18Rik	chr1_57359222_57377544
ENSMUSG00000097526	Gm26847	chr10_128230590_128232790
ENSMUSG00000097527	1700112J16Rik	chr7_67204082_67222536
ENSMUSG00000097532	Gm4349	chr3_95427671_95431087
ENSMUSG00000097536	2610037D02Rik	chr15_96134819_96284495
ENSMUSG00000097543	Gm805	chr12_86169341_86195102
ENSMUSG00000097545	Mir124a-1hg	chr14_64587331_64593961
ENSMUSG00000097546	Gm26749	chr17_74575381_74617119
ENSMUSG00000097553	4930455D15Rik	chr18_32663642_32837287
ENSMUSG00000097554	Gm26825	chr5_5781530_5783636
ENSMUSG00000097557	C130060C02Rik	chr19_15985090_16010912
ENSMUSG00000097560	Gm26904	chr17_46471501_46825221
ENSMUSG00000097567	Gm26637	chr17_78882042_78892500
ENSMUSG00000097571	Jpx	chrX_103493558_103506425
ENSMUSG00000097574	C920006O11Rik	chr9_78175914_78178879
ENSMUSG00000097584	1700125G22Rik	chr3_27154026_27157019
ENSMUSG00000097587	4930578M01Rik	chr15_98983348_98996446
ENSMUSG00000097590	Gm26675	chr16_3862384_3884505
ENSMUSG00000097604	Gm17322	chr9_57998041_58007451
ENSMUSG00000097616	1110019D14Rik	chr6_13871526_14044385
ENSMUSG00000097621	Gm26562	chr16_30200910_30205879
ENSMUSG00000097624	Gm5091	chr17_15231585_15240783
ENSMUSG00000097625	Gm26561	chr17_70878078_71393284
ENSMUSG00000097632	4930552P12Rik	chr19_55640589_55702204
ENSMUSG00000097636	Mirt1	chr19_53441212_53464796
ENSMUSG00000097639	Platr4	chr3_41484024_41493192
ENSMUSG00000097648	9330185C12Rik	chr1_113891385_113964134
ENSMUSG00000097651	4930461G14Rik	chr9_58455122_58469635
ENSMUSG00000097655	Gm26713	chr9_80955436_81203591
ENSMUSG00000097660	Gm26762	chr7_34224755_34230236
ENSMUSG00000097661	Gm26763	chr4_145601963_145711968
ENSMUSG00000097662	Gm2093	chr15_3996039_4015858
ENSMUSG00000097673	Gm26608	chr5_28019465_28071105
ENSMUSG00000097693	4930471M09Rik	chr6_91430460_91440912
ENSMUSG00000097694	G730013B05Rik	chr16_50526304_50559435
ENSMUSG00000097709	2810429I04Rik	chr13_3478230_3501393
ENSMUSG00000097720	Gm26849	chr9_70169986_70197548
ENSMUSG00000097723	Gm26848	chr17_6314199_6493180
ENSMUSG00000097727	F630040K05Rik	chr17_45734506_45788594
ENSMUSG00000097731	2700016F22Rik	chr4_139376549_139380379
ENSMUSG00000097736	9530059O14Rik	chr9_122572499_122679596
ENSMUSG00000097737	Gm26530	chr3_116488966_116493358
ENSMUSG00000097743	Gm16973	chr14_56696280_56701268
ENSMUSG00000097746	Gm6225	chr18_3336416_3366863
ENSMUSG00000097747	Gm26534	chr11_60879118_60887218
ENSMUSG00000097748	Gm26533	chr18_31781226_31789045
ENSMUSG00000097755	2010110K18Rik	chr18_34751809_34758685
ENSMUSG00000097764	Gm26635	chr16_17254960_17260326
ENSMUSG00000097767	Miat	chr5_112213228_112229395
ENSMUSG00000097770	Gm26776	chr2_5137749_5230864
ENSMUSG00000097772	5430416N02Rik	chr5_100420842_100429535
ENSMUSG00000097775	4931440J10Rik	chr14_62760501_62830126
ENSMUSG00000097779	4833407H14Rik	chr19_53460631_53462723
ENSMUSG00000097785	B230217O12Rik	chr19_57323385_57360775
ENSMUSG00000097797	Gm26901	chr1_7349406_7397869
ENSMUSG00000097799	Gm26899	chr2_120532904_120539846
ENSMUSG00000097811	2810425M01Rik	chr10_77486664_77516430
ENSMUSG00000097848	Gm807	chr13_99100706_99107580
ENSMUSG00000097855	A930007I19Rik	chr19_29486355_29523159
ENSMUSG00000097861	Gm26858	chr17_32369305_32378445
ENSMUSG00000097867	Lppos	chr16_24391612_24393588
ENSMUSG00000097868	A330069E16Rik	chr2_91237146_91238352
ENSMUSG00000097881	Celrr	chr1_121087405_121178441
ENSMUSG00000097898	4930455B14Rik	chr14_8666386_8673378
ENSMUSG00000097908	4933404O12Rik	chr5_136919146_136937112
ENSMUSG00000097927	Gm6999	chr14_79836712_79958726
ENSMUSG00000097930	C330002G04Rik	chr19_23037390_23075853
ENSMUSG00000097932	C430039J16Rik	chr13_97283183_97285560
ENSMUSG00000097971	Gm26917	chr17_39843013_39846341
ENSMUSG00000097997	Gm27017	chr14_61648950_61667312
ENSMUSG00000098040	Gm20757	chr10_92171301_92375373
ENSMUSG00000098097	6530403H02Rik	chr3_120604109_120886733
ENSMUSG00000098098	Bvht	chr18_61639542_61647472
ENSMUSG00000098161	Platr11	chr9_118404097_118406099
ENSMUSG00000098178	Gm42418	chr17_39846958_39848788
ENSMUSG00000098202	B830012L14Rik	chr12_109695586_109702587
ENSMUSG00000098234	Snhg6	chr1_9941959_9944118
ENSMUSG00000098318	Lockd	chr6_134929092_134956798
ENSMUSG00000098340	Gm27253	chr9_72268614_72274856
ENSMUSG00000098534	Gm27167	chr8_86902453_86919422
ENSMUSG00000098682	Otx2os1	chr14_48668708_48870683
ENSMUSG00000099061	Gm28050	chr5_106500894_106574718
ENSMUSG00000099170	5730403I07Rik	chr9_77366412_77399418
ENSMUSG00000099364	5730419F03Rik	chr1_78595031_78609508
ENSMUSG00000099370	Platr10	chr3_75647446_75655731
ENSMUSG00000099384	1700110C19Rik	chr17_10324602_10329307
ENSMUSG00000099706	Gm29536	chr1_78791623_79224511
ENSMUSG00000099722	Gm29154	chr9_103888423_103960376
ENSMUSG00000099723	Gm28595	chrY_40104656_40112547
ENSMUSG00000099751	1700022A22Rik	chr15_46324559_46373907
ENSMUSG00000099843	Gm7160	chr1_105979350_105990282
ENSMUSG00000099860	Gm29456	chr1_119305346_119326833
ENSMUSG00000100000	1700023F02Rik	chr10_66120605_66254223
ENSMUSG00000100002	Gm29642	chr9_25152114_25175561
ENSMUSG00000100168	Gm28526	chr13_79873085_80130468
ENSMUSG00000100287	Gm28068	chr15_75007303_75024410
ENSMUSG00000100294	1700034K08Rik	chr9_92979914_93005739
ENSMUSG00000100301	6030407O03Rik	chr1_73618088_73864466
ENSMUSG00000100550	2310039L15Rik	chr10_95336276_95366202
ENSMUSG00000100580	4933436I20Rik	chr1_83659550_83911644
ENSMUSG00000100594	2810414N06Rik	chr1_151748949_151755018
ENSMUSG00000100650	Gm28807	chr7_40373302_40469240
ENSMUSG00000100691	2010320M18Rik	chr8_70776815_70777823
ENSMUSG00000100760	Gm4035	chr13_37421833_37435149
ENSMUSG00000100851	Gm28928	chr1_124505757_124846039
ENSMUSG00000100969	1700030N03Rik	chr19_3065711_3197714
ENSMUSG00000101253	Gm29088	chr1_111385690_111446645
ENSMUSG00000101365	Gm19325	chr9_97047444_97067307
ENSMUSG00000101448	Gm28494	chr2_114897916_115220708
ENSMUSG00000101549	Gm29630	chr1_132274716_132280411
ENSMUSG00000101606	Gm29051	chr17_60001418_60130875
ENSMUSG00000101655	2310040G24Rik	chr6_86483376_86488227
ENSMUSG00000101731	3830432H09Rik	chr1_119529480_119536165
ENSMUSG00000101741	Gm28055	chr1_51696324_51746943
ENSMUSG00000101854	1700026F02Rik	chr8_70948246_71085758
ENSMUSG00000101856	1700096K18Rik	chr5_25530013_25531466
ENSMUSG00000101895	Gm28981	chr1_64185991_64303043
ENSMUSG00000102013	E330023G01Rik	chr9_98748599_98820087
ENSMUSG00000102064	Gm28625	chr9_84890545_84890749
ENSMUSG00000102124	Gm29296	chr7_51750796_51772726
ENSMUSG00000102263	Gm31415	chr3_49062378_49085259
ENSMUSG00000102476	Gm37245	chr3_93306468_93465359
ENSMUSG00000102574	Gm33206	chr3_29773466_29893177
ENSMUSG00000102869	2900097C17Rik	chr2_156388065_156392979
ENSMUSG00000102886	Gm30667	chr3_18341667_18461254
ENSMUSG00000102987	Gm38324	chr3_22285081_22297830
ENSMUSG00000103067	Gm30414	chr1_7497968_7518149
ENSMUSG00000103115	Gm37584	chr3_88526066_88527355
ENSMUSG00000103158	Gm31925	chr1_161890458_161903173
ENSMUSG00000103164	Gm38150	chr9_107594440_107594891
ENSMUSG00000103983	Gm20045	chr1_171320601_171326177
ENSMUSG00000104156	Gm38102	chr5_123133939_123137695
ENSMUSG00000104222	Gm7292	chr6_117716342_117718868
ENSMUSG00000104340	Gm10522	chr1_170981944_170986466
ENSMUSG00000104414	Gm37799	chr1_136541605_136555873
ENSMUSG00000104531	Gm43731	chr3_124246237_124318984
ENSMUSG00000104543	Gm6602	chr3_111881903_112082001
ENSMUSG00000104588	Gm43666	chr3_33703355_33759616
ENSMUSG00000104667	Gm4961	chr5_30092940_30097686
ENSMUSG00000104671	Gm43062	chr3_103071174_103072492
ENSMUSG00000104927	Gm43388	chr16_19212660_19236776
ENSMUSG00000105068	Gm30835	chr5_7680108_7960346
ENSMUSG00000105102	Gm35507	chr3_106827307_106879361
ENSMUSG00000105105	Gm31363	chr5_64433955_64473588
ENSMUSG00000105157	Gm31831	chr5_10249092_10349408
ENSMUSG00000105161	Gm42595	chr5_110661392_110662998
ENSMUSG00000105239	Gm43091	chr5_135653810_135672987
ENSMUSG00000105254	Gm42951	chr5_23330370_23347274
ENSMUSG00000105260	Gm40040	chr3_41477577_41482391
ENSMUSG00000105337	1700094M23Rik	chr3_153162728_153182815
ENSMUSG00000105387	Gm29681	chr5_131391600_131414718
ENSMUSG00000105471	A430073D23Rik	chr5_109769407_109796298
ENSMUSG00000105552	Gm19710	chr3_89998760_90021445
ENSMUSG00000105636	Gm43625	chr5_146203251_146204789
ENSMUSG00000105662	Gm6639	chr3_35597152_35666163
ENSMUSG00000105789	Gm42997	chr3_130730460_130771643
ENSMUSG00000105881	4932422M17Rik	chr5_123138931_123141569
ENSMUSG00000106019	Gm43672	chr3_22074412_22076142
ENSMUSG00000106223	2400006E01Rik	chr3_41521247_41528474
ENSMUSG00000106237	Gm8066	chr5_137510253_137517501
ENSMUSG00000106245	Gm43824	chr3_128610987_128887161
ENSMUSG00000106334	Gm43549	chr3_55578105_55582730
ENSMUSG00000106365	Gm43568	chr3_122622255_122630168
ENSMUSG00000106429	Gm10685	chr3_96458209_96470656
ENSMUSG00000106461	Gm20755	chr3_37898813_37992728
ENSMUSG00000106515	Gm30382	chr3_149284418_149445301
ENSMUSG00000106519	Gm38509	chr3_34772075_34782346
ENSMUSG00000106547	B230303O12Rik	chr5_146188620_146194809
ENSMUSG00000106674	Gm20005	chr5_149641610_149647790
ENSMUSG00000106692	Gm36447	chr5_150822859_150866601
ENSMUSG00000106820	D5Ertd605e	chr5_147418601_147423044
ENSMUSG00000106927	Gm43598	chr5_150597062_150599540
ENSMUSG00000106968	C78283	chr5_73946381_73948376
ENSMUSG00000107008	Gm2762	chr13_53393657_53455630
ENSMUSG00000107096	Gm43597	chr5_150599932_150607003
ENSMUSG00000107181	Gm17768	chr7_43078051_43096419
ENSMUSG00000107204	Gm43067	chr6_99884400_99896845
ENSMUSG00000107422	Gm44129	chr6_12608996_12658956
ENSMUSG00000107451	Gm44421	chr6_90478466_90479686
ENSMUSG00000107528	Gm44442	chr6_99928248_99950931
ENSMUSG00000107622	4930512J16Rik	chr6_89269511_89285725
ENSMUSG00000107714	Gm34933	chr6_107181206_107276738
ENSMUSG00000107879	9330102E08Rik	chr6_128169704_128183803
ENSMUSG00000108027	Gm44271	chr6_79688845_79710914
ENSMUSG00000108094	Gm31108	chr6_143109214_143153931
ENSMUSG00000108137	Gm44053	chr6_113725223_113726151
ENSMUSG00000108244	Gm44077	chr6_52012601_52026986
ENSMUSG00000108258	Gm43913	chr6_148915215_148920535
ENSMUSG00000108364	Gm38997	chr7_41012039_41032619
ENSMUSG00000108379	A730082K24Rik	chr7_114948650_114983960
ENSMUSG00000108415	Gm30146	chr7_25860140_25869883
ENSMUSG00000108441	Gm32846	chr7_17392760_17424099
ENSMUSG00000108490	1700110I07Rik	chr7_41060617_41089843
ENSMUSG00000108532	Gm32647	chr7_94042691_94709171
ENSMUSG00000108616	Gm35040	chr7_79536043_79560033
ENSMUSG00000108621	Gm37494	chr7_39544402_39580589
ENSMUSG00000108713	Gm33027	chr7_129398102_129403090
ENSMUSG00000108726	Gm30684	chr7_38050147_38061700
ENSMUSG00000108754	Gm44748	chr7_41128646_41284220
ENSMUSG00000108814	Gm30717	chr7_125416994_125418114
ENSMUSG00000108866	Gm35082	chr7_100675088_100677760
ENSMUSG00000108905	Gm44618	chr7_28629248_28681936
ENSMUSG00000108986	Gm32061	chr7_62337794_62423245
ENSMUSG00000109008	Gm44899	chr7_80980846_80993415
ENSMUSG00000109021	Gm44812	chr7_70574834_70585751
ENSMUSG00000109127	Gm31135	chr8_8044577_8484730
ENSMUSG00000109244	Gm44751	chr7_88311478_88315864
ENSMUSG00000109441	Gm44983	chr7_4908886_4912357
ENSMUSG00000109459	Gm39526	chrX_94731399_94745359
ENSMUSG00000109583	Gm39204	chr8_78953926_79014119
ENSMUSG00000109770	Gm30085	chr15_93001824_93007017
ENSMUSG00000109844	Gm31816	chr9_47242326_47368649
ENSMUSG00000109890	AU023762	chr9_113496746_113611783
ENSMUSG00000109931	Gm39929	chr2_128601765_128609630
ENSMUSG00000109984	Gm38948	chr7_15971883_15984654
ENSMUSG00000109994	Gm45459	chr8_62646335_62855382
ENSMUSG00000110013	1190028D05Rik	chr8_52356611_52403339
ENSMUSG00000110125	Gm33148	chr7_142591744_142620804
ENSMUSG00000110235	Gm5086	chr13_97559971_97583996
ENSMUSG00000110260	Gm30504	chr8_45110481_45196541
ENSMUSG00000110273	Gm41231	chr14_100286165_100292575
ENSMUSG00000110278	Gm5608	chr8_13537678_13547028
ENSMUSG00000110286	Gm7706	chr8_15141044_15371982
ENSMUSG00000110317	Gm45250	chr8_26151888_26155479
ENSMUSG00000110336	4933400L20Rik	chr8_103603782_103680384
ENSMUSG00000110368	Gm45518	chr8_64701107_64711076
ENSMUSG00000110382	Gm29895	chr8_78044010_78055473
ENSMUSG00000110393	Gm36445	chr13_65241753_65250154
ENSMUSG00000110457	Gm45752	chr8_105973097_105985879
ENSMUSG00000110464	1700061N14Rik	chr8_47811724_47818221
ENSMUSG00000110468	Gm39185	chr8_66905997_66937826
ENSMUSG00000110485	Gm45740	chr8_75992509_76415040
ENSMUSG00000110534	Gm45708	chr8_93565977_93628624
ENSMUSG00000110542	Gm39139	chr8_19163520_19188015
ENSMUSG00000110554	Gm35256	chr8_71026792_71126576
ENSMUSG00000110594	Gm33103	chr8_68971145_69001683
ENSMUSG00000110605	Gm32856	chr8_129263641_129282844
ENSMUSG00000110661	Gm31805	chr8_95828598_95833675
ENSMUSG00000110670	Gm30132	chr8_93415537_93427628
ENSMUSG00000110697	Gm31718	chr8_126812640_126908215
ENSMUSG00000110710	C78859	chr8_94322158_94328100
ENSMUSG00000110834	Gm39469	chr9_124270358_124282139
ENSMUSG00000110864	Gm31374	chr9_46337931_46384755
ENSMUSG00000110951	Gm47001	chr9_11102513_11119398
ENSMUSG00000110956	Gm48834	chr9_85519493_85553765
ENSMUSG00000111059	Gm33838	chr9_35301722_35307599
ENSMUSG00000111061	Gm46102	chr9_9355737_9583307
ENSMUSG00000111080	Gm20300	chr10_30603195_30606634
ENSMUSG00000111149	Gm26564	chr10_34230907_34233531
ENSMUSG00000111195	Gm48215	chr10_29984178_30004378
ENSMUSG00000111258	Gm34397	chr9_100384202_100391907
ENSMUSG00000111291	Gm48604	chr9_44290044_44292463
ENSMUSG00000111368	Gm47889	chr10_43518571_43555817
ENSMUSG00000111417	Gm47430	chr9_78520546_78522157
ENSMUSG00000111514	E230014E18Rik	chr10_84518045_84523270
ENSMUSG00000111531	Gm32688	chr10_93317403_93322725
ENSMUSG00000111532	Gm36485	chr9_113406169_113420060
ENSMUSG00000111658	B930092H01Rik	chr9_61259227_61293809
ENSMUSG00000111665	A930033M14Rik	chr10_40260934_40261333
ENSMUSG00000111691	Gm47002	chr9_11148600_11167495
ENSMUSG00000111712	Gm39363	chr9_65332520_65345607
ENSMUSG00000111722	Gm47270	chr9_65453615_65460399
ENSMUSG00000111746	4933422A05Rik	chr9_35281105_35285423
ENSMUSG00000111903	4930458K08Rik	chr12_77683061_77689491
ENSMUSG00000111912	Gm48521	chr10_96801039_96884708
ENSMUSG00000111933	Gm36660	chr12_80018415_80081434
ENSMUSG00000111952	Gm4489	chr10_122119700_122130558
ENSMUSG00000112089	Gm47712	chr10_15600227_15780010
ENSMUSG00000112110	AC158605.1	chr10_82178235_82201488
ENSMUSG00000112117	RF01962	chr10_92071037_92165170
ENSMUSG00000112206	Gm30228	chr10_27744884_27809624
ENSMUSG00000112227	C330004P14Rik	chr10_15791777_15807065
ENSMUSG00000112228	Gm47524	chr10_113113389_113117926
ENSMUSG00000112261	Gm47599	chr10_95445316_95461224
ENSMUSG00000112314	AC155712.1	chr10_67297406_67418927
ENSMUSG00000112323	Gm32828	chr12_7524002_7859766
ENSMUSG00000112392	Gm35240	chr12_77553347_77569709
ENSMUSG00000112400	Gm47725	chr10_95893443_95897257
ENSMUSG00000112433	Gm30122	chr10_78248880_78264139
ENSMUSG00000112437	Gm35188	chr12_52496326_52581409
ENSMUSG00000112454	Gm48619	chr12_6699753_6803300
ENSMUSG00000112532	Gm36283	chr10_108417251_108453297
ENSMUSG00000112549	Gm35818	chr12_54091430_54106885
ENSMUSG00000112610	Gm30165	chr10_27646313_27698327
ENSMUSG00000112629	Gm47771	chr10_17562743_17658513
ENSMUSG00000112639	AC134329.1	chr10_127070375_127074796
ENSMUSG00000112659	Gm40646	chr10_51863852_51970291
ENSMUSG00000112662	Gm47922	chr10_78121433_78138097
ENSMUSG00000112704	Gm46329	chr12_57951211_58077436
ENSMUSG00000112716	4930471E19Rik	chr10_120632672_120699203
ENSMUSG00000112732	Gm47343	chr10_78972103_79012892
ENSMUSG00000112739	Gm20597	chr10_53498443_53518989
ENSMUSG00000112742	Gm31793	chr10_130542347_130571793
ENSMUSG00000112774	Gm36041	chr10_122386892_122435033
ENSMUSG00000112819	Gm46332	chr12_4552546_4569538
ENSMUSG00000112883	Gm48023	chr10_70847017_70853726
ENSMUSG00000112898	Gm47020	chr12_42117824_42151840
ENSMUSG00000112964	E430024I08Rik	chr13_74434781_74463429
ENSMUSG00000112968	Gm48530	chr13_3325296_3358455
ENSMUSG00000112977	Gm34081	chr12_109493529_109516740
ENSMUSG00000113019	Gm47467	chr13_74509598_74522461
ENSMUSG00000113047	Gm47469	chr13_74553910_74564256
ENSMUSG00000113135	Gm48170	chr13_65615824_65620243
ENSMUSG00000113136	Gm19951	chr12_99643093_99647221
ENSMUSG00000113184	AC125351.1	chr12_81717830_81720052
ENSMUSG00000113204	Gm46430	chr13_74579358_74617945
ENSMUSG00000113216	Gm40841	chr13_28394453_28420066
ENSMUSG00000113246	Gm36752	chr12_17436618_17446443
ENSMUSG00000113295	CT030657.1	chr13_61655303_61743770
ENSMUSG00000113320	Gm47515	chr12_68896529_68994970
ENSMUSG00000113330	Gm34237	chr12_11826607_11897726
ENSMUSG00000113346	Eprn	chr13_73344665_73347384
ENSMUSG00000113358	1700112M02Rik	chr13_71487607_71612709
ENSMUSG00000113359	Gm48730	chr13_95535590_95545200
ENSMUSG00000113387	AC162181.1	chr12_28910229_29041874
ENSMUSG00000113406	Gm7762	chr13_65336222_65348597
ENSMUSG00000113410	Gm20043	chr13_15375624_15413100
ENSMUSG00000113425	Gm48653	chr12_73355081_73361997
ENSMUSG00000113440	Gm46404	chr13_23441822_23445935
ENSMUSG00000113441	Gm40438	chr12_71355441_71498711
ENSMUSG00000113559	Gm40987	chr13_65976343_65982791
ENSMUSG00000113566	Gm40977	chr13_62097748_62112047
ENSMUSG00000113630	4930404H11Rik	chr12_71488285_71556133
ENSMUSG00000113716	Gm47518	chr12_69115014_69120347
ENSMUSG00000113722	Snhg10	chr12_105030617_105032279
ENSMUSG00000113760	Gm48222	chr13_66032209_66040247
ENSMUSG00000113831	AC163032.1	chr12_118231595_118234564
ENSMUSG00000113883	Gm36500	chr13_34133860_34137654
ENSMUSG00000113930	Gm36235	chr12_15980647_16015545
ENSMUSG00000113955	Gm48168	chr13_65491789_65496793
ENSMUSG00000113985	9130015A21Rik	chr12_35672282_35695118
ENSMUSG00000114017	Gm40662	chr13_6995654_7076316
ENSMUSG00000114028	9630002D21Rik	chr12_71577748_71718696
ENSMUSG00000114036	Gm48228	chr13_62006640_62126102
ENSMUSG00000114053	AC133498.1	chr13_5539279_5724510
ENSMUSG00000114168	Gm47194	chr13_64674539_64685275
ENSMUSG00000114188	Gm40849	chr12_19044706_19055179
ENSMUSG00000114206	Gm30551	chr13_103591395_103707633
ENSMUSG00000114231	Gm40968	chr13_58775458_58797448
ENSMUSG00000114241	Gm30108	chr14_20794239_20796560
ENSMUSG00000114304	Gm48099	chr14_19271274_19282822
ENSMUSG00000114319	Gm47509	chr13_38782161_38825755
ENSMUSG00000114327	Gm40988	chr13_66680954_66708957
ENSMUSG00000114348	Gm41031	chr13_97796162_97825885
ENSMUSG00000114354	Gm34961	chr13_59823266_59833236
ENSMUSG00000114422	Gm30411	chr13_106747070_106761579
ENSMUSG00000114424	Gm47414	chr14_29958071_29961381
ENSMUSG00000114442	F630042J09Rik	chr13_67278577_67283361
ENSMUSG00000114575	Gm47814	chr14_24438987_24446403
ENSMUSG00000114616	Gm26754	chr13_66244270_66451277
ENSMUSG00000114690	Gm33321	chr14_58300973_58363816
ENSMUSG00000114693	Gm41177	chr14_65172355_65185432
ENSMUSG00000114767	Gm46392	chr13_38710054_38908255
ENSMUSG00000114774	Gm35281	chr14_29786828_29852408
ENSMUSG00000114794	Gm47782	chr14_15697956_15911315
ENSMUSG00000114903	Gm46419	chr13_59726724_59750140
ENSMUSG00000114926	Gm2379	chr13_97511204_97515730
ENSMUSG00000114945	Gm48265	chr13_119609765_119613472
ENSMUSG00000114959	G630093K05Rik	chr13_47910435_47934301
ENSMUSG00000115001	AC154841.1	chr14_90126891_90269760
ENSMUSG00000115092	AC142266.1	chr14_76526592_76530746
ENSMUSG00000115099	AC114585.1	chr14_103424905_103449867
ENSMUSG00000115124	AC154738.2	chr14_34230619_34231728
ENSMUSG00000115127	AC137871.2	chr15_36632769_36695665
ENSMUSG00000115164	AC133076.2	chr15_63067008_63143105
ENSMUSG00000115172	AC123658.1	chr15_56880409_57006624
ENSMUSG00000115289	AC131029.2	chr14_73728568_73956061
ENSMUSG00000115339	AC142245.1	chr15_50897639_50946307
ENSMUSG00000115355	AC161537.1	chr15_25285802_25332659
ENSMUSG00000115424	AC121997.2	chr14_104288431_104459336
ENSMUSG00000115428	AC149588.2	chr15_34021995_34037780
ENSMUSG00000115432	AC135119.1	chr14_104612791_104966783
ENSMUSG00000115456	AC122397.3	chr15_38312293_38343139
ENSMUSG00000115520	AC119177.2	chr15_63176838_63718289
ENSMUSG00000115569	AC107757.2	chr15_95736415_95753732
ENSMUSG00000115580	AC154838.3	chr14_99522545_99576902
ENSMUSG00000115623	AC164436.1	chr14_88636033_88763761
ENSMUSG00000115691	AC167565.1	chr14_32303662_32317985
ENSMUSG00000115704	AC154323.2	chr14_73979158_74451303
ENSMUSG00000115783	AC161763.1	chr7_144914470_144914637
ENSMUSG00000115796	AC132112.1	chr14_105853073_105862501
ENSMUSG00000115813	AC167565.2	chr14_32301924_32308895
ENSMUSG00000115961	AC139347.1	chr16_3770454_3785729
ENSMUSG00000115970	AC102334.1	chr15_81242657_81312866
ENSMUSG00000116009	AC104325.1	chr15_82229333_82233531
ENSMUSG00000116029	AC124490.1	chr16_5306801_5450664
ENSMUSG00000116031	AC160335.1	chr15_61534676_61774451
ENSMUSG00000116068	AC100400.1	chr15_72161346_72287314
ENSMUSG00000116123	AC136987.1	chr16_9158770_9162334
ENSMUSG00000116295	AC158554.1	chr15_97157029_97167244
ENSMUSG00000116455	AC127687.2	chr16_3468460_3481051
ENSMUSG00000116469	AC136987.2	chr16_9079396_9137444
ENSMUSG00000116520	AC117197.3	chr16_12629084_12945935
ENSMUSG00000042857	Gm9776	chr13_94355839_94358923
ENSMUSG00000043644	0610009L18Rik	chr11_120348678_120351190
ENSMUSG00000048603	Gm9828	chr13_98316422_98324415
ENSMUSG00000052125	F730043M19Rik	chr12_33111711_33147597
ENSMUSG00000074024	4632427E13Rik	chr7_92734166_92741468
ENSMUSG00000074235	Gm10649	chr8_76605226_76900621
ENSMUSG00000074357	AA386476	chr8_47675391_47685239
ENSMUSG00000085945	2310014F06Rik	chr7_112612560_112680081
ENSMUSG00000087543	Gm16576	chr15_79742698_79757394
ENSMUSG00000091994	E130317F20Rik	chr10_79851381_79854971
ENSMUSG00000093405	Gm20684	chr7_65861006_65861992
ENSMUSG00000097016	Gm26708	chr7_84152140_84195115
ENSMUSG00000097027	Gm26559	chr13_99516629_99521760
ENSMUSG00000097061	9330151L19Rik	chr12_69197211_69199867
ENSMUSG00000097162	2310010J17Rik	chr7_90124822_90129984
ENSMUSG00000097164	Cep83os	chr10_94671025_94688576
ENSMUSG00000097174	Gm4890	chr8_79295123_79308961
ENSMUSG00000097217	Gm26549	chr17_32284789_32298689
ENSMUSG00000097309	Gm17249	chr10_84618341_84622578
ENSMUSG00000097580	Gm5432	chr12_15817003_15888155
ENSMUSG00000097766	5730420D15Rik	chr10_95417375_95428640
ENSMUSG00000099338	2810030D12Rik	chr8_13200720_13207714
ENSMUSG00000100017	2410022M11Rik	chr14_56811989_56813899
ENSMUSG00000106361	Gm35066	chr3_144972124_144982560
ENSMUSG00000107994	D830050J10Rik	chr6_115675968_115677780
ENSMUSG00000108030	9530062K07Rik	chr6_116199408_116207993
ENSMUSG00000110161	Gm45494	chr9_8004830_8009269
ENSMUSG00000112302	Gm48226	chr12_78222286_78226525
ENSMUSG00000112375	Gm38560	chr10_82845733_82859008
ENSMUSG00000112980	D430020J02Rik	chr12_116401947_116405210
ENSMUSG00000113621	2900060N12Rik	chr12_24796664_24831202
ENSMUSG00000113902	AC121965.1	chr12_101968090_101977068
ENSMUSG00000114024	Gm46336	chr12_17344401_17348373
ENSMUSG00000114681	1700026N04Rik	chr13_47106419_47109519
ENSMUSG00000115324	AC107711.2	chr14_45530358_45562933
ENSMUSG00000115771	AC122035.2	chr15_38079102_38079563
