# Supplementary material for: One-shot analysis of translated mammalian lncRNAs with AHARIBO
Source: eLife. 2021 Feb 17;10:e59303. doi: 10.7554/eLife.59303 (PMC7932693; doi:10.7554/eLife.59303)
Supplement: Figure 4—source data 2. [file elife-59303-fig4-data2.txt]

transcript	gene	gene_type	transcript_type	CPM_avg
ENSMUST00000182010.1	ENSMUSG00000098178	lincRNA	lincRNA	811.916715414724
ENSMUST00000200021.1	ENSMUSG00000105361	lincRNA	lincRNA	527.833080257364
ENSMUST00000181751.1	ENSMUSG00000097554	lincRNA	lincRNA	494.277389665025
ENSMUST00000192833.1	ENSMUSG00000097971	lincRNA	lincRNA	190.222641782849
ENSMUST00000223012.1	ENSMUSG00000113811	lincRNA	lincRNA	186.359667102041
ENSMUST00000180396.1	ENSMUSG00000097346	lincRNA	lincRNA	136.010135626469
ENSMUST00000188810.1	ENSMUSG00000100454	lincRNA	lincRNA	67.5400058776263
ENSMUST00000179324.1	ENSMUSG00000078952	lincRNA	lincRNA	62.628746360894
ENSMUST00000051089.3	ENSMUSG00000050936	lincRNA	lincRNA	61.0511162777493
ENSMUST00000073238.6	ENSMUSG00000060143	lincRNA	lincRNA	60.7705457133138
ENSMUST00000227553.1	ENSMUSG00000060143	lincRNA	lincRNA	60.6393063583722
ENSMUST00000109431.9	ENSMUSG00000078952	lincRNA	lincRNA	55.8588265592739
ENSMUST00000182520.1	ENSMUSG00000097971	lincRNA	lincRNA	54.6087309533649
ENSMUST00000226420.1	ENSMUSG00000115420	lincRNA	lincRNA	53.421601473892
ENSMUST00000100526.2	ENSMUSG00000075591	lincRNA	lincRNA	48.9130016764498
ENSMUST00000180911.1	ENSMUSG00000097703	lincRNA	lincRNA	46.7760690136646
ENSMUST00000172812.2	ENSMUSG00000092341	lincRNA	lincRNA	45.2813780068034
ENSMUST00000228116.1	ENSMUSG00000115289	lincRNA	lincRNA	39.2661366325028
ENSMUST00000180821.1	ENSMUSG00000097913	lincRNA	lincRNA	36.5291213078967
ENSMUST00000214570.1	ENSMUSG00000111868	lincRNA	lincRNA	34.9837892897745
ENSMUST00000189974.1	ENSMUSG00000097154	lincRNA	lincRNA	33.135449571275
ENSMUST00000180468.1	ENSMUSG00000097154	lincRNA	lincRNA	32.7921214260249
ENSMUST00000191518.1	ENSMUSG00000099937	lincRNA	lincRNA	29.9128779971601
ENSMUST00000180864.1	ENSMUSG00000097660	lincRNA	lincRNA	29.1976007400981
ENSMUST00000220710.1	ENSMUSG00000113471	lincRNA	lincRNA	27.753508198433
ENSMUST00000062252.1	ENSMUSG00000048603	bidirectional_promoter_lncRNA	bidirectional_promoter_lncRNA	27.5166840856447
ENSMUST00000181611.1	ENSMUSG00000096976	lincRNA	lincRNA	25.3440273510626
ENSMUST00000226696.1	ENSMUSG00000115289	lincRNA	lincRNA	24.0387369068817
ENSMUST00000181077.1	ENSMUSG00000097764	lincRNA	lincRNA	23.6140996889572
ENSMUST00000172202.1	ENSMUSG00000091021	lincRNA	lincRNA	23.4191834785858
ENSMUST00000228430.1	ENSMUSG00000115289	lincRNA	lincRNA	23.0144766644439
ENSMUST00000181963.1	ENSMUSG00000097799	lincRNA	lincRNA	21.7733227130004
ENSMUST00000181481.1	ENSMUSG00000097479	lincRNA	lincRNA	21.2350783573789
ENSMUST00000225131.1	ENSMUSG00000114688	lincRNA	lincRNA	19.5527827910028
ENSMUST00000159268.1	ENSMUSG00000090023	lincRNA	lincRNA	19.5337716618354
ENSMUST00000221422.1	ENSMUSG00000113902	bidirectional_promoter_lncRNA	bidirectional_promoter_lncRNA	18.4556954930484
ENSMUST00000181328.1	ENSMUSG00000097234	lincRNA	lincRNA	16.8746394031293
ENSMUST00000181920.1	ENSMUSG00000097125	lincRNA	lincRNA	16.39961226563
ENSMUST00000192863.2	ENSMUSG00000102869	lincRNA	lincRNA	16.3315901288106
ENSMUST00000135767.1	ENSMUSG00000087246	lincRNA	lincRNA	15.4690287571065
ENSMUST00000221191.1	ENSMUSG00000113902	bidirectional_promoter_lncRNA	bidirectional_promoter_lncRNA	12.7347712563459
ENSMUST00000181462.1	ENSMUSG00000097445	bidirectional_promoter_lncRNA	bidirectional_promoter_lncRNA	12.1532400863848
ENSMUST00000180825.1	ENSMUSG00000097206	lincRNA	lincRNA	12.140872425145
ENSMUST00000182811.1	ENSMUSG00000086859	lincRNA	lincRNA	12.1090339974301
ENSMUST00000194706.1	ENSMUSG00000104222	lincRNA	lincRNA	11.697224078053
ENSMUST00000145438.1	ENSMUSG00000086859	lincRNA	lincRNA	11.2469322630336
ENSMUST00000203121.1	ENSMUSG00000107994	bidirectional_promoter_lncRNA	bidirectional_promoter_lncRNA	11.0357627473403
ENSMUST00000203858.1	ENSMUSG00000107994	bidirectional_promoter_lncRNA	bidirectional_promoter_lncRNA	11.0357627473403
ENSMUST00000181212.1	ENSMUSG00000097457	lincRNA	lincRNA	10.8174901264118
ENSMUST00000221227.1	ENSMUSG00000113902	bidirectional_promoter_lncRNA	bidirectional_promoter_lncRNA	10.6986184327101
ENSMUST00000066220.3	ENSMUSG00000106943	lincRNA	lincRNA	10.4917941984064
ENSMUST00000132389.2	ENSMUSG00000106943	lincRNA	lincRNA	10.4917941984064
ENSMUST00000181048.1	ENSMUSG00000097367	lincRNA	lincRNA	10.2359589564508
ENSMUST00000138374.1	ENSMUSG00000087357	lincRNA	lincRNA	10.2050398033511
ENSMUST00000206405.1	ENSMUSG00000074887	lincRNA	lincRNA	9.5749572630456
ENSMUST00000126380.2	ENSMUSG00000086290	lincRNA	lincRNA	9.53647536740318
ENSMUST00000180844.1	ENSMUSG00000097664	lincRNA	lincRNA	8.7685100042286
ENSMUST00000181323.1	ENSMUSG00000097417	lincRNA	lincRNA	8.68674129424656
ENSMUST00000205748.1	ENSMUSG00000074887	lincRNA	lincRNA	8.68193637554936
ENSMUST00000190415.1	ENSMUSG00000060149	lincRNA	lincRNA	8.29394250403693
ENSMUST00000181075.1	ENSMUSG00000096980	lincRNA	lincRNA	8.1878981088827
ENSMUST00000224680.1	ENSMUSG00000114384	lincRNA	lincRNA	8.16796770510011
ENSMUST00000149246.7	ENSMUSG00000073164	lincRNA	lincRNA	8.10612939890067
ENSMUST00000180656.1	ENSMUSG00000097033	lincRNA	lincRNA	7.93732742293181
ENSMUST00000054837.4	ENSMUSG00000045391	bidirectional_promoter_lncRNA	bidirectional_promoter_lncRNA	7.84411032632505
ENSMUST00000226445.1	ENSMUSG00000115801	lincRNA	lincRNA	7.81891536653769
ENSMUST00000190602.1	ENSMUSG00000099370	lincRNA	lincRNA	7.78181238281802
ENSMUST00000222315.1	ENSMUSG00000113124	lincRNA	lincRNA	7.78135274551044
ENSMUST00000198859.1	ENSMUSG00000105704	lincRNA	lincRNA	7.76326089095818
ENSMUST00000127001.1	ENSMUSG00000073164	lincRNA	lincRNA	7.62537806808906
ENSMUST00000152147.7	ENSMUSG00000073155	lincRNA	lincRNA	7.60156202022445
ENSMUST00000181835.1	ENSMUSG00000097407	lincRNA	lincRNA	7.43138113233284
ENSMUST00000220478.1	ENSMUSG00000113204	lincRNA	lincRNA	7.13179943872998
ENSMUST00000186431.6	ENSMUSG00000072761	lincRNA	lincRNA	7.1265348827252
ENSMUST00000143836.7	ENSMUSG00000021268	lincRNA	lincRNA	6.90161879386926
ENSMUST00000181809.1	ENSMUSG00000097532	lincRNA	lincRNA	6.85695306760689
ENSMUST00000181374.7	ENSMUSG00000097207	lincRNA	lincRNA	6.81366625326728
ENSMUST00000180854.1	ENSMUSG00000097681	lincRNA	lincRNA	6.75755214038019
ENSMUST00000181125.1	ENSMUSG00000097410	lincRNA	lincRNA	6.73900064852035
ENSMUST00000195277.1	ENSMUSG00000104222	lincRNA	lincRNA	6.71907024473777
ENSMUST00000180684.1	ENSMUSG00000096919	lincRNA	lincRNA	6.60730165627117
ENSMUST00000181045.7	ENSMUSG00000097908	lincRNA	lincRNA	6.57065830985909
ENSMUST00000138611.7	ENSMUSG00000084799	lincRNA	lincRNA	6.53927951945178
ENSMUST00000133808.1	ENSMUSG00000087679	lincRNA	lincRNA	6.5264522209043
ENSMUST00000181848.1	ENSMUSG00000097824	lincRNA	lincRNA	6.4827057692571
ENSMUST00000144166.7	ENSMUSG00000085525	lincRNA	lincRNA	6.43987859222507
ENSMUST00000230796.1	ENSMUSG00000069996	lincRNA	lincRNA	6.41330472051496
ENSMUST00000198175.1	ENSMUSG00000105961	lincRNA	lincRNA	6.39475322865512
ENSMUST00000213385.1	ENSMUSG00000111371	lincRNA	lincRNA	6.38902903534276
ENSMUST00000146671.7	ENSMUSG00000085525	lincRNA	lincRNA	6.26489278563628
ENSMUST00000180898.1	ENSMUSG00000097458	lincRNA	lincRNA	6.23305435792138
ENSMUST00000180868.1	ENSMUSG00000097518	lincRNA	lincRNA	6.19549173689413
ENSMUST00000163106.1	ENSMUSG00000074887	lincRNA	lincRNA	6.18358371296182
ENSMUST00000180584.1	ENSMUSG00000097197	lincRNA	lincRNA	6.1645725837944
ENSMUST00000181811.1	ENSMUSG00000097347	lincRNA	lincRNA	6.13845834939187
ENSMUST00000181218.1	ENSMUSG00000097542	lincRNA	lincRNA	6.02096556761292
ENSMUST00000135421.7	ENSMUSG00000073164	lincRNA	lincRNA	5.88308274474379
ENSMUST00000167899.2	ENSMUSG00000091514	lincRNA	lincRNA	5.85834742226401
ENSMUST00000188602.1	ENSMUSG00000084799	lincRNA	lincRNA	5.77085451896961
ENSMUST00000124106.7	ENSMUSG00000021268	lincRNA	lincRNA	5.71474040608252
ENSMUST00000067161.5	ENSMUSG00000054247	bidirectional_promoter_lncRNA	pseudogene	5.63343133340807
ENSMUST00000228278.1	ENSMUSG00000115037	lincRNA	lincRNA	5.63297169610049
ENSMUST00000173499.1	ENSMUSG00000092341	lincRNA	lincRNA	5.62770714009571
ENSMUST00000176201.1	ENSMUSG00000093594	lincRNA	lincRNA	5.60869601092829
ENSMUST00000130875.7	ENSMUSG00000073155	lincRNA	lincRNA	5.59014451906845
ENSMUST00000141777.7	ENSMUSG00000073164	lincRNA	lincRNA	5.55212226073362
ENSMUST00000223470.2	ENSMUSG00000113346	lincRNA	lincRNA	5.47081318805916
ENSMUST00000182826.1	ENSMUSG00000086290	lincRNA	lincRNA	5.46416972013163
ENSMUST00000181967.2	ENSMUSG00000097651	lincRNA	lincRNA	5.4018717766246
ENSMUST00000224041.1	ENSMUSG00000114616	lincRNA	lincRNA	5.35858496228499
ENSMUST00000136110.1	ENSMUSG00000073155	lincRNA	lincRNA	5.27773552691811
ENSMUST00000122926.1	ENSMUSG00000085788	bidirectional_promoter_lncRNA	bidirectional_promoter_lncRNA	5.25918403505828
ENSMUST00000143272.7	ENSMUSG00000021268	lincRNA	lincRNA	5.17741532507624
ENSMUST00000181224.1	ENSMUSG00000097415	lincRNA	lincRNA	5.17695568776866
ENSMUST00000220469.1	ENSMUSG00000113135	lincRNA	lincRNA	5.14649617197652
ENSMUST00000181190.2	ENSMUSG00000097908	lincRNA	lincRNA	5.14031234135657
ENSMUST00000220929.1	ENSMUSG00000113204	lincRNA	lincRNA	5.11465774426163
ENSMUST00000129245.7	ENSMUSG00000021268	lincRNA	lincRNA	5.00288915579503
ENSMUST00000221389.1	ENSMUSG00000113204	lincRNA	lincRNA	4.97769419600767
ENSMUST00000181972.1	ENSMUSG00000097172	lincRNA	lincRNA	4.97723455870008
ENSMUST00000222003.1	ENSMUSG00000113204	lincRNA	lincRNA	4.92730427643294
ENSMUST00000181387.1	ENSMUSG00000097546	lincRNA	lincRNA	4.92112044581299
ENSMUST00000174808.1	ENSMUSG00000092341	lincRNA	lincRNA	4.91539625250063
ENSMUST00000175753.2	ENSMUSG00000098292	lincRNA	lincRNA	4.81507605065876
ENSMUST00000192590.1	ENSMUSG00000102869	lincRNA	lincRNA	4.80797294542365
ENSMUST00000222455.1	ENSMUSG00000112964	lincRNA	lincRNA	4.7898810908714
ENSMUST00000220886.1	ENSMUSG00000114036	lincRNA	lincRNA	4.70330746219217
ENSMUST00000195343.1	ENSMUSG00000102887	lincRNA	lincRNA	4.69048016364469
ENSMUST00000195480.1	ENSMUSG00000102887	lincRNA	lincRNA	4.69048016364469
ENSMUST00000220945.1	ENSMUSG00000113955	lincRNA	lincRNA	4.55305697808315
ENSMUST00000221506.1	ENSMUSG00000113204	lincRNA	lincRNA	4.55259734077557
ENSMUST00000225647.1	ENSMUSG00000114616	lincRNA	lincRNA	4.52786201829579
ENSMUST00000183867.6	ENSMUSG00000098318	lincRNA	lincRNA	4.50312669581601
ENSMUST00000182943.1	ENSMUSG00000097961	lincRNA	lincRNA	4.49075903457612
ENSMUST00000146980.1	ENSMUSG00000084762	lincRNA	lincRNA	4.44036911500139
ENSMUST00000182580.7	ENSMUSG00000098234	lincRNA	lincRNA	4.40944996190166
ENSMUST00000182742.1	ENSMUSG00000098234	lincRNA	lincRNA	4.40944996190166
ENSMUST00000201257.1	ENSMUSG00000107181	lincRNA	lincRNA	4.40326613128172
ENSMUST00000144705.7	ENSMUSG00000086290	lincRNA	lincRNA	4.39708230066177
ENSMUST00000179344.1	ENSMUSG00000093908	lincRNA	lincRNA	4.37188734087441
ENSMUST00000220896.1	ENSMUSG00000093908	lincRNA	lincRNA	4.35951967963452
ENSMUST00000181003.1	ENSMUSG00000097335	lincRNA	lincRNA	4.35333584901457
ENSMUST00000217802.1	ENSMUSG00000091994	bidirectional_promoter_lncRNA	bidirectional_promoter_lncRNA	4.3405085504671
ENSMUST00000124975.1	ENSMUSG00000085525	lincRNA	lincRNA	4.3162328652949
ENSMUST00000182498.7	ENSMUSG00000098234	lincRNA	lincRNA	4.26584294572017
ENSMUST00000181149.1	ENSMUSG00000097119	lincRNA	lincRNA	4.2530156471727
ENSMUST00000220083.1	ENSMUSG00000112294	bidirectional_promoter_lncRNA	bidirectional_promoter_lncRNA	4.24637217924517
ENSMUST00000181277.2	ENSMUSG00000097309	bidirectional_promoter_lncRNA	bidirectional_promoter_lncRNA	4.21591266345303
ENSMUST00000130361.7	ENSMUSG00000073164	lincRNA	lincRNA	4.12796012285105
ENSMUST00000199264.4	ENSMUSG00000097908	lincRNA	lincRNA	4.09750060705891
ENSMUST00000134140.2	ENSMUSG00000089726	lincRNA	lincRNA	4.07230564727154
ENSMUST00000173523.1	ENSMUSG00000092341	lincRNA	lincRNA	4.05993798603165
ENSMUST00000222608.1	ENSMUSG00000113902	bidirectional_promoter_lncRNA	bidirectional_promoter_lncRNA	4.05993798603165
ENSMUST00000181757.7	ENSMUSG00000097080	lincRNA	lincRNA	4.02809955831676
ENSMUST00000222254.1	ENSMUSG00000113204	lincRNA	lincRNA	3.98435310666956
ENSMUST00000221856.1	ENSMUSG00000113559	lincRNA	lincRNA	3.95343395356984
ENSMUST00000220632.1	ENSMUSG00000112964	lincRNA	lincRNA	3.94060665502236
ENSMUST00000209848.1	ENSMUSG00000109657	lincRNA	lincRNA	3.93442282440242
ENSMUST00000197982.1	ENSMUSG00000104667	lincRNA	lincRNA	3.92777935647489
ENSMUST00000093430.2	ENSMUSG00000069996	lincRNA	processed_pseudogene	3.85929758234791
ENSMUST00000180538.1	ENSMUSG00000096996	lincRNA	lincRNA	3.77180467905351
ENSMUST00000181052.1	ENSMUSG00000097723	lincRNA	lincRNA	3.77180467905351
ENSMUST00000221828.1	ENSMUSG00000113760	lincRNA	lincRNA	3.67240375182681
ENSMUST00000178628.8	ENSMUSG00000075511	lincRNA	lincRNA	3.64720879203944
ENSMUST00000197095.4	ENSMUSG00000097908	lincRNA	lincRNA	3.64148459872708
ENSMUST00000180371.1	ENSMUSG00000078952	lincRNA	lincRNA	3.6410249614195
ENSMUST00000200320.1	ENSMUSG00000105552	lincRNA	lincRNA	3.6410249614195
ENSMUST00000216701.1	ENSMUSG00000111149	lincRNA	lincRNA	3.6410249614195
ENSMUST00000231024.1	ENSMUSG00000116295	lincRNA	lincRNA	3.6410249614195
ENSMUST00000212293.1	ENSMUSG00000110567	lincRNA	lincRNA	3.62865730017961
ENSMUST00000185152.1	ENSMUSG00000098318	lincRNA	lincRNA	3.56017552605263
ENSMUST00000100370.1	ENSMUSG00000075511	lincRNA	lincRNA	3.55971588874504
ENSMUST00000188038.2	ENSMUSG00000108621	lincRNA	lincRNA	3.54780786481274
ENSMUST00000220595.1	ENSMUSG00000113406	lincRNA	lincRNA	3.54734822750515
ENSMUST00000221869.1	ENSMUSG00000112964	lincRNA	lincRNA	3.54070475957763
ENSMUST00000128178.1	ENSMUSG00000021268	lincRNA	lincRNA	3.52879673564532
ENSMUST00000128131.1	ENSMUSG00000086290	lincRNA	lincRNA	3.50360177585795
ENSMUST00000181207.1	ENSMUSG00000097128	lincRNA	lincRNA	3.50314213855037
ENSMUST00000223059.1	ENSMUSG00000113204	lincRNA	lincRNA	3.4660391548307
ENSMUST00000181873.7	ENSMUSG00000097772	lincRNA	lincRNA	3.44038455773575
ENSMUST00000180779.1	ENSMUSG00000097772	lincRNA	lincRNA	3.42801689649586
ENSMUST00000181574.5	ENSMUSG00000097180	lincRNA	lincRNA	3.42275234049109
ENSMUST00000189825.1	ENSMUSG00000073226	lincRNA	lincRNA	3.39755738070372
ENSMUST00000220526.1	ENSMUSG00000113559	lincRNA	lincRNA	3.39755738070372
ENSMUST00000153581.1	ENSMUSG00000085438	lincRNA	lincRNA	3.34808673574416
ENSMUST00000184504.1	ENSMUSG00000098318	lincRNA	lincRNA	3.33525943719669
ENSMUST00000222430.1	ENSMUSG00000113204	lincRNA	lincRNA	3.32861596926916
ENSMUST00000173672.1	ENSMUSG00000092274	lincRNA	lincRNA	3.29151298554949
ENSMUST00000099446.4	ENSMUSG00000112964	lincRNA	lincRNA	3.2910533482419
ENSMUST00000186108.1	ENSMUSG00000101966	lincRNA	lincRNA	3.2910533482419
ENSMUST00000137463.7	ENSMUSG00000087179	lincRNA	lincRNA	3.2791453243096
ENSMUST00000153474.8	ENSMUSG00000086290	lincRNA	lincRNA	3.2791453243096
ENSMUST00000229999.1	ENSMUSG00000116295	lincRNA	lincRNA	3.27250185638207
ENSMUST00000219127.1	ENSMUSG00000112547	lincRNA	lincRNA	3.25395036452223
ENSMUST00000146010.2	ENSMUSG00000087590	lincRNA	lincRNA	3.20974427556745
ENSMUST00000137343.7	ENSMUSG00000086290	lincRNA	lincRNA	3.14172213874806
ENSMUST00000212180.1	ENSMUSG00000110605	lincRNA	lincRNA	3.12889484020058
ENSMUST00000221334.1	ENSMUSG00000112964	lincRNA	lincRNA	3.07232109000591
ENSMUST00000117249.1	ENSMUSG00000053656	lincRNA	retained_intron	3.05422923545366
ENSMUST00000198522.1	ENSMUSG00000097772	lincRNA	lincRNA	3.05330996083849
ENSMUST00000222743.1	ENSMUSG00000112964	lincRNA	lincRNA	3.04758576752613
ENSMUST00000105311.3	ENSMUSG00000072761	lincRNA	lincRNA	2.99193129194662
ENSMUST00000180982.1	ENSMUSG00000097073	lincRNA	lincRNA	2.93489790444437
ENSMUST00000180790.1	ENSMUSG00000097811	lincRNA	lincRNA	2.8977949207247
ENSMUST00000186844.1	ENSMUSG00000100113	lincRNA	lincRNA	2.86023229969744
ENSMUST00000183905.7	ENSMUSG00000098318	lincRNA	lincRNA	2.84168080783761
ENSMUST00000220784.1	ENSMUSG00000113019	lincRNA	lincRNA	2.82931314659772
ENSMUST00000180851.1	ENSMUSG00000097818	lincRNA	lincRNA	2.82266967867019
ENSMUST00000229245.1	ENSMUSG00000116295	lincRNA	lincRNA	2.82266967867019
ENSMUST00000222377.1	ENSMUSG00000113204	lincRNA	lincRNA	2.77273939640304
ENSMUST00000181765.1	ENSMUSG00000096948	lincRNA	lincRNA	2.73563641268337
ENSMUST00000181073.8	ENSMUSG00000097378	lincRNA	lincRNA	2.69143032372859
ENSMUST00000146701.7	ENSMUSG00000021268	lincRNA	lincRNA	2.68570613041623
ENSMUST00000217707.1	ENSMUSG00000112713	lincRNA	lincRNA	2.66623536394123
ENSMUST00000071374.5	ENSMUSG00000060149	lincRNA	lincRNA	2.65432734000892
ENSMUST00000206358.1	ENSMUSG00000097415	lincRNA	lincRNA	2.60439705774178
ENSMUST00000208121.1	ENSMUSG00000109441	lincRNA	lincRNA	2.52927181568727
ENSMUST00000187121.1	ENSMUSG00000101722	lincRNA	lincRNA	2.49835266258754
ENSMUST00000197762.1	ENSMUSG00000106237	lincRNA	lincRNA	2.47934153342012
ENSMUST00000227784.1	ENSMUSG00000115092	lincRNA	lincRNA	2.46079004156029
ENSMUST00000181443.1	ENSMUSG00000097142	lincRNA	lincRNA	2.43559508177292
ENSMUST00000222092.1	ENSMUSG00000113047	lincRNA	lincRNA	2.42941125115298
ENSMUST00000195518.1	ENSMUSG00000103400	lincRNA	lincRNA	2.42276778322545
ENSMUST00000191396.1	ENSMUSG00000100691	lincRNA	lincRNA	2.41704358991309
ENSMUST00000198476.1	ENSMUSG00000106222	lincRNA	lincRNA	2.37283750095831
ENSMUST00000180529.1	ENSMUSG00000097378	lincRNA	lincRNA	2.36046983971842
ENSMUST00000180969.1	ENSMUSG00000097737	lincRNA	lincRNA	2.35474564640606
ENSMUST00000179138.1	ENSMUSG00000087590	lincRNA	lincRNA	2.34810217847853
ENSMUST00000181658.1	ENSMUSG00000097624	lincRNA	lincRNA	2.31099919475886
ENSMUST00000221040.1	ENSMUSG00000114117	lincRNA	lincRNA	2.29817189621138
ENSMUST00000221408.1	ENSMUSG00000113047	lincRNA	lincRNA	2.29198806559144
ENSMUST00000173314.1	ENSMUSG00000092341	lincRNA	lincRNA	2.28580423497149
ENSMUST00000149275.2	ENSMUSG00000087179	lincRNA	lincRNA	2.25488508187177
ENSMUST00000172838.2	ENSMUSG00000093846	lincRNA	lincRNA	2.25442544456418
ENSMUST00000131365.1	ENSMUSG00000087547	lincRNA	lincRNA	2.24824161394424
ENSMUST00000203300.1	ENSMUSG00000107730	lincRNA	lincRNA	2.21113863022457
ENSMUST00000195508.1	ENSMUSG00000102909	lincRNA	lincRNA	2.18548403312962
ENSMUST00000180970.1	ENSMUSG00000097641	lincRNA	lincRNA	2.14838104940995
ENSMUST00000223312.1	ENSMUSG00000112964	lincRNA	lincRNA	2.11700225900264
ENSMUST00000183083.7	ENSMUSG00000098098	lincRNA	lincRNA	2.0670719767355
ENSMUST00000218557.1	ENSMUSG00000112742	lincRNA	lincRNA	2.0670719767355
ENSMUST00000181519.1	ENSMUSG00000097138	lincRNA	lincRNA	2.0233255250883
ENSMUST00000180432.8	ENSMUSG00000097039	lincRNA	lincRNA	2.01095786384841
ENSMUST00000189045.1	ENSMUSG00000073147	lincRNA	lincRNA	2.00431439592088
ENSMUST00000181274.1	ENSMUSG00000097448	lincRNA	lincRNA	1.98003871074868
ENSMUST00000216368.1	ENSMUSG00000111771	lincRNA	lincRNA	1.94820028303379
ENSMUST00000187898.1	ENSMUSG00000100306	lincRNA	lincRNA	1.92964879117395
ENSMUST00000222130.1	ENSMUSG00000112964	lincRNA	lincRNA	1.92964879117395
ENSMUST00000222522.1	ENSMUSG00000113495	lincRNA	lincRNA	1.92964879117395
ENSMUST00000182891.1	ENSMUSG00000098001	lincRNA	lincRNA	1.92346496055401
ENSMUST00000180725.1	ENSMUSG00000097722	lincRNA	lincRNA	1.91728112993406
ENSMUST00000219367.1	ENSMUSG00000073000	lincRNA	lincRNA	1.91728112993406
ENSMUST00000198527.1	ENSMUSG00000048106	lincRNA	lincRNA	1.89254580745428
ENSMUST00000218143.1	ENSMUSG00000112433	lincRNA	lincRNA	1.8920861701467
ENSMUST00000218662.1	ENSMUSG00000112433	lincRNA	lincRNA	1.8920861701467
ENSMUST00000125374.7	ENSMUSG00000085412	lincRNA	lincRNA	1.8678104849745
ENSMUST00000220780.1	ENSMUSG00000113774	bidirectional_promoter_lncRNA	bidirectional_promoter_lncRNA	1.84879935580708
ENSMUST00000180505.1	ENSMUSG00000097404	lincRNA	lincRNA	1.83643169456719
ENSMUST00000182956.7	ENSMUSG00000097039	lincRNA	lincRNA	1.82978822663967
ENSMUST00000222397.1	ENSMUSG00000113295	lincRNA	lincRNA	1.81742056539978
ENSMUST00000181072.1	ENSMUSG00000097501	lincRNA	lincRNA	1.78604177499247
ENSMUST00000201324.1	ENSMUSG00000106799	lincRNA	lincRNA	1.77985794437252
ENSMUST00000205291.1	ENSMUSG00000074887	lincRNA	lincRNA	1.77985794437252
ENSMUST00000219154.1	ENSMUSG00000112674	lincRNA	lincRNA	1.77413375106016
ENSMUST00000220477.1	ENSMUSG00000112980	bidirectional_promoter_lncRNA	bidirectional_promoter_lncRNA	1.77367411375258
ENSMUST00000181141.1	ENSMUSG00000097152	lincRNA	lincRNA	1.74229532334527
ENSMUST00000181416.8	ENSMUSG00000097039	lincRNA	lincRNA	1.73611149272532
ENSMUST00000163836.1	ENSMUSG00000087679	lincRNA	lincRNA	1.72992766210538
ENSMUST00000222324.1	ENSMUSG00000113566	lincRNA	lincRNA	1.71137617024554
ENSMUST00000059704.4	ENSMUSG00000048106	lincRNA	lincRNA	1.7051923396256
ENSMUST00000199155.1	ENSMUSG00000097639	lincRNA	lincRNA	1.7051923396256
ENSMUST00000101281.2	ENSMUSG00000073000	lincRNA	lincRNA	1.66762971859834
ENSMUST00000079720.5	ENSMUSG00000064263	lincRNA	lincRNA	1.6614458879784
ENSMUST00000183087.1	ENSMUSG00000098098	lincRNA	lincRNA	1.63625092819103
ENSMUST00000181578.1	ENSMUSG00000097331	lincRNA	lincRNA	1.62388326695114
ENSMUST00000101522.2	ENSMUSG00000073147	lincRNA	lincRNA	1.62342362964356
ENSMUST00000180723.7	ENSMUSG00000097073	lincRNA	lincRNA	1.61105596840367
ENSMUST00000181301.1	ENSMUSG00000097560	lincRNA	lincRNA	1.58632064592389
ENSMUST00000225998.1	ENSMUSG00000114327	lincRNA	lincRNA	1.58632064592389
ENSMUST00000181331.1	ENSMUSG00000097365	lincRNA	lincRNA	1.58013681530395
ENSMUST00000217932.1	ENSMUSG00000112819	lincRNA	lincRNA	1.57967717799636
ENSMUST00000181209.1	ENSMUSG00000097207	lincRNA	lincRNA	1.56776915406406
ENSMUST00000195898.4	ENSMUSG00000097207	lincRNA	lincRNA	1.56776915406406
ENSMUST00000134838.1	ENSMUSG00000087179	lincRNA	lincRNA	1.56158532344411
ENSMUST00000154592.7	ENSMUSG00000085525	lincRNA	lincRNA	1.56158532344411
ENSMUST00000180679.1	ENSMUSG00000097380	lincRNA	lincRNA	1.56158532344411
ENSMUST00000181390.1	ENSMUSG00000097379	lincRNA	lincRNA	1.54921766220422
ENSMUST00000180381.1	ENSMUSG00000097340	lincRNA	lincRNA	1.53639036365675
ENSMUST00000181743.1	ENSMUSG00000097862	lincRNA	lincRNA	1.53639036365675
ENSMUST00000210912.1	ENSMUSG00000109754	lincRNA	lincRNA	1.53066617034438
ENSMUST00000228107.1	ENSMUSG00000115092	lincRNA	lincRNA	1.5302065330368
ENSMUST00000155199.1	ENSMUSG00000087595	lincRNA	lincRNA	1.52402270241686
ENSMUST00000171591.1	ENSMUSG00000091412	bidirectional_promoter_lncRNA	bidirectional_promoter_lncRNA	1.52402270241686
ENSMUST00000181833.1	ENSMUSG00000097639	lincRNA	lincRNA	1.51783887179691
ENSMUST00000197551.1	ENSMUSG00000097180	lincRNA	lincRNA	1.51783887179691
ENSMUST00000174287.1	ENSMUSG00000092274	lincRNA	lincRNA	1.51165504117697
ENSMUST00000190891.6	ENSMUSG00000073226	lincRNA	lincRNA	1.51165504117697
ENSMUST00000180772.1	ENSMUSG00000097358	lincRNA	lincRNA	1.49882774262949
ENSMUST00000182174.7	ENSMUSG00000097248	lincRNA	lincRNA	1.49882774262949
ENSMUST00000212145.1	ENSMUSG00000110605	lincRNA	lincRNA	1.4864600813896
ENSMUST00000181674.1	ENSMUSG00000097008	lincRNA	lincRNA	1.48027625076966
ENSMUST00000180489.7	ENSMUSG00000097636	lincRNA	lincRNA	1.47363278284213
ENSMUST00000184991.7	ENSMUSG00000098318	lincRNA	lincRNA	1.4427136297424
ENSMUST00000196123.1	ENSMUSG00000105260	lincRNA	lincRNA	1.43034596850251
ENSMUST00000181702.1	ENSMUSG00000097928	lincRNA	lincRNA	1.41751866995504
ENSMUST00000166636.8	ENSMUSG00000021268	lincRNA	lincRNA	1.38659951685531
ENSMUST00000155758.1	ENSMUSG00000085412	lincRNA	lincRNA	1.38041568623537
ENSMUST00000228223.1	ENSMUSG00000115497	lincRNA	lincRNA	1.37423185561542
ENSMUST00000186531.1	ENSMUSG00000099881	bidirectional_promoter_lncRNA	bidirectional_promoter_lncRNA	1.37377221830784
ENSMUST00000080911.1	ENSMUSG00000060380	lincRNA	lincRNA	1.36712875038031
ENSMUST00000216321.1	ENSMUSG00000110980	lincRNA	lincRNA	1.36712875038031
ENSMUST00000189071.6	ENSMUSG00000085412	lincRNA	lincRNA	1.36186419437553
ENSMUST00000143209.7	ENSMUSG00000086646	lincRNA	lincRNA	1.355220726448
ENSMUST00000181251.1	ENSMUSG00000097566	lincRNA	lincRNA	1.355220726448
ENSMUST00000129907.2	ENSMUSG00000078706	lincRNA	lincRNA	1.34239342790053
ENSMUST00000143847.7	ENSMUSG00000021268	lincRNA	lincRNA	1.33666923458817
ENSMUST00000181657.8	ENSMUSG00000097039	lincRNA	lincRNA	1.33002576666064
ENSMUST00000210935.1	ENSMUSG00000097248	lincRNA	lincRNA	1.3238419360407
ENSMUST00000220031.1	ENSMUSG00000112489	lincRNA	lincRNA	1.3238419360407
ENSMUST00000136322.1	ENSMUSG00000060380	lincRNA	lincRNA	1.31719846811317
ENSMUST00000180806.8	ENSMUSG00000097248	lincRNA	lincRNA	1.30529044418086
ENSMUST00000181159.7	ENSMUSG00000097248	lincRNA	lincRNA	1.30529044418086
ENSMUST00000211487.1	ENSMUSG00000097248	lincRNA	lincRNA	1.27391165377355
ENSMUST00000217817.1	ENSMUSG00000112365	lincRNA	lincRNA	1.27391165377355
ENSMUST00000180403.2	ENSMUSG00000097483	lincRNA	lincRNA	1.25536016191372
ENSMUST00000181225.1	ENSMUSG00000097616	lincRNA	lincRNA	1.24917633129377
ENSMUST00000181053.2	ENSMUSG00000114860	lincRNA	lincRNA	1.24253286336624
ENSMUST00000218379.1	ENSMUSG00000112346	bidirectional_promoter_lncRNA	bidirectional_promoter_lncRNA	1.23680867005388
ENSMUST00000180581.1	ENSMUSG00000097173	lincRNA	lincRNA	1.21779754088646
ENSMUST00000213965.1	ENSMUSG00000111463	lincRNA	lincRNA	1.21779754088646
ENSMUST00000181289.1	ENSMUSG00000097604	lincRNA	lincRNA	1.20542987964657
ENSMUST00000197386.1	ENSMUSG00000106230	lincRNA	lincRNA	1.20497024233899
ENSMUST00000225277.1	ENSMUSG00000114270	lincRNA	lincRNA	1.18641875047915
ENSMUST00000180999.1	ENSMUSG00000097876	lincRNA	lincRNA	1.18069455716679
ENSMUST00000126289.7	ENSMUSG00000021268	lincRNA	lincRNA	1.18023491985921
ENSMUST00000229491.1	ENSMUSG00000116295	lincRNA	lincRNA	1.18023491985921
ENSMUST00000089534.5	ENSMUSG00000078308	lincRNA	lincRNA	1.16786725861932
ENSMUST00000181538.1	ENSMUSG00000096948	lincRNA	lincRNA	1.16786725861932
ENSMUST00000186205.1	ENSMUSG00000055125	lincRNA	lincRNA	1.16786725861932
ENSMUST00000180874.7	ENSMUSG00000097365	lincRNA	lincRNA	1.16168342799937
ENSMUST00000208542.1	ENSMUSG00000108867	lincRNA	lincRNA	1.16168342799937
ENSMUST00000180410.1	ENSMUSG00000097026	lincRNA	lincRNA	1.14267229883195
ENSMUST00000128458.2	ENSMUSG00000021268	lincRNA	lincRNA	1.13030463759206
ENSMUST00000180839.1	ENSMUSG00000097305	lincRNA	lincRNA	1.12412080697212
ENSMUST00000181820.1	ENSMUSG00000097690	lincRNA	lincRNA	1.12412080697212
ENSMUST00000182758.1	ENSMUSG00000097248	lincRNA	lincRNA	1.12412080697212
ENSMUST00000223609.1	ENSMUSG00000114953	bidirectional_promoter_lncRNA	bidirectional_promoter_lncRNA	1.12412080697212
ENSMUST00000180752.1	ENSMUSG00000097743	lincRNA	lincRNA	1.11839661365976
ENSMUST00000068526.6	ENSMUSG00000055125	lincRNA	lincRNA	1.11793697635217
ENSMUST00000196844.1	ENSMUSG00000055125	lincRNA	lincRNA	1.11793697635217
ENSMUST00000222089.1	ENSMUSG00000113566	lincRNA	lincRNA	1.10556931511228
ENSMUST00000189480.1	ENSMUSG00000101338	lincRNA	lincRNA	1.09892584718476
ENSMUST00000180479.1	ENSMUSG00000097770	lincRNA	lincRNA	1.09274201656481
ENSMUST00000182075.7	ENSMUSG00000097039	lincRNA	lincRNA	1.07419052470497
ENSMUST00000090537.6	ENSMUSG00000038311	lincRNA	lincRNA	1.06800669408503
ENSMUST00000183297.7	ENSMUSG00000097039	lincRNA	lincRNA	1.0613632261575
ENSMUST00000182185.7	ENSMUSG00000097391	lincRNA	lincRNA	1.05563903284514
ENSMUST00000183144.7	ENSMUSG00000097391	lincRNA	lincRNA	1.05563903284514
ENSMUST00000222984.1	ENSMUSG00000113529	bidirectional_promoter_lncRNA	bidirectional_promoter_lncRNA	1.04945520222519
ENSMUST00000188429.1	ENSMUSG00000100992	lincRNA	lincRNA	1.04281173429767
ENSMUST00000181279.1	ENSMUSG00000097159	lincRNA	lincRNA	1.03662790367772
ENSMUST00000180974.1	ENSMUSG00000097574	lincRNA	lincRNA	1.03044407305778
ENSMUST00000208993.1	ENSMUSG00000109118	bidirectional_promoter_lncRNA	bidirectional_promoter_lncRNA	1.03044407305778
ENSMUST00000180923.1	ENSMUSG00000097318	lincRNA	lincRNA	1.02426024243783
ENSMUST00000120364.1	ENSMUSG00000053656	lincRNA	lincRNA	1.01807641181789
ENSMUST00000222064.1	ENSMUSG00000113204	lincRNA	lincRNA	1.01807641181789
ENSMUST00000147425.1	ENSMUSG00000085438	lincRNA	lincRNA	1.01189258119794
ENSMUST00000218392.1	ENSMUSG00000112400	lincRNA	lincRNA	1.01189258119794
ENSMUST00000182953.7	ENSMUSG00000097767	lincRNA	lincRNA	0.999065282650467
ENSMUST00000173141.1	ENSMUSG00000092392	lincRNA	lincRNA	0.992881452030522
ENSMUST00000180920.1	ENSMUSG00000097517	lincRNA	lincRNA	0.986697621410577
ENSMUST00000190575.6	ENSMUSG00000100969	lincRNA	lincRNA	0.986697621410577
ENSMUST00000230786.1	ENSMUSG00000116384	lincRNA	lincRNA	0.986697621410577
ENSMUST00000231018.1	ENSMUSG00000115871	lincRNA	lincRNA	0.986697621410577
ENSMUST00000182650.7	ENSMUSG00000097248	lincRNA	lincRNA	0.974329960170687
ENSMUST00000209951.1	ENSMUSG00000110393	lincRNA	lincRNA	0.974329960170687
ENSMUST00000180595.1	ENSMUSG00000097658	lincRNA	lincRNA	0.968146129550741
ENSMUST00000181863.1	ENSMUSG00000097118	lincRNA	lincRNA	0.949135000383323
ENSMUST00000223930.1	ENSMUSG00000114693	lincRNA	lincRNA	0.949135000383323
ENSMUST00000182499.7	ENSMUSG00000097391	lincRNA	lincRNA	0.918215847283597
ENSMUST00000150490.2	ENSMUSG00000078706	lincRNA	lincRNA	0.917756209976014
ENSMUST00000186011.1	ENSMUSG00000108621	lincRNA	lincRNA	0.912032016663652
ENSMUST00000208859.1	ENSMUSG00000109284	lincRNA	lincRNA	0.911572379356069
ENSMUST00000220320.1	ENSMUSG00000112819	lincRNA	lincRNA	0.905388548736124
ENSMUST00000182380.7	ENSMUSG00000097039	lincRNA	lincRNA	0.899204718116179
ENSMUST00000071101.7	ENSMUSG00000056771	lincRNA	lincRNA	0.868285565016453
ENSMUST00000149822.1	ENSMUSG00000086859	lincRNA	lincRNA	0.868285565016453
ENSMUST00000180465.7	ENSMUSG00000097284	lincRNA	lincRNA	0.868285565016453
ENSMUST00000112103.1	ENSMUSG00000090399	lincRNA	lincRNA	0.862101734396508
ENSMUST00000181384.1	ENSMUSG00000097578	lincRNA	lincRNA	0.862101734396508
ENSMUST00000181949.2	ENSMUSG00000097519	lincRNA	lincRNA	0.861642097088924
ENSMUST00000180407.1	ENSMUSG00000097526	lincRNA	lincRNA	0.85545826646898
ENSMUST00000182885.1	ENSMUSG00000098161	lincRNA	lincRNA	0.85545826646898
ENSMUST00000226648.1	ENSMUSG00000115617	lincRNA	lincRNA	0.85545826646898
ENSMUST00000182639.1	ENSMUSG00000066057	lincRNA	lincRNA	0.824539113369254
ENSMUST00000220205.1	ENSMUSG00000112274	bidirectional_promoter_lncRNA	bidirectional_promoter_lncRNA	0.824539113369254
ENSMUST00000139612.1	ENSMUSG00000086013	lincRNA	lincRNA	0.824079476061671
ENSMUST00000164755.1	ENSMUSG00000090534	lincRNA	lincRNA	0.817895645441725
ENSMUST00000209113.1	ENSMUSG00000109284	lincRNA	lincRNA	0.81171181482178
ENSMUST00000222330.1	ENSMUSG00000114188	lincRNA	lincRNA	0.81171181482178
ENSMUST00000179705.1	ENSMUSG00000075511	lincRNA	lincRNA	0.77460883110211
ENSMUST00000228875.1	ENSMUSG00000115480	lincRNA	lincRNA	0.767965363174581
ENSMUST00000180524.7	ENSMUSG00000097393	lincRNA	lincRNA	0.724678548834966
ENSMUST00000198582.4	ENSMUSG00000105402	lincRNA	lincRNA	0.724218911527382
ENSMUST00000143887.1	ENSMUSG00000078706	lincRNA	lincRNA	0.680472459880183
ENSMUST00000194375.1	ENSMUSG00000073478	lincRNA	lincRNA	0.680472459880183
ENSMUST00000180523.1	ENSMUSG00000097698	lincRNA	lincRNA	0.624817984300677
ENSMUST00000181884.1	ENSMUSG00000097694	lincRNA	lincRNA	0.618634153680732
